# Supplementary material for: Mytho/Phaf1 is required to prevent DNA damage and tissue degeneration in Danio rerio
Source: Cell Death Discov. 2026 Apr 17;12:252. doi: 10.1038/s41420-026-03106-x (PMC13212566; doi:10.1038/s41420-026-03106-x)
Supplement: Supplementary file 2 — Data sheets and statistical analysis 1 [file 41420_2026_3106_MOESM2_ESM.xlsx]

## Sheet: Fig 1A
0 hpf	2 hpf	4 hpf	8 hpf	12 hpf	24 hpf	3 dpf	5 dpf
5.18586	4.91381	1.0487	4.15173	0.991293	4.24444	3.71109	14.8354
13.977	8.67132	13.3098	0.861663	3.96129	3.1816	5.18765	5.89717
27.9328	26.4606	10.9766	1	5.11925		4.78861	6.20088
51.787				4.39032		2.94013	11.9795

## Sheet: Fig 1B
Intestine	Liver	Muscle	Heart	Testis	Ovary	Pancreas	Eye	Brain	Gills
1	1.51941	8.52517	2.48387	8.45941	17.1952	0.90609	8.11911	21.8546	3.08957
1.22279	2.06702	11.8741	2.79523	4.77014	9.39887	2.36509	12.7829	29.4275	3.06209
2.78182	3.21507	13.2115	4.38755	1.61844	6.23708	5.23425	8.7109	18.3942	2.11245
1.54915	1.05842	8.46066	4.37369	3.9571	23.7357	0.993597	12.8021	31.1774	1.97183
0.934528	0.704036	2.98111				1.59279	27.0993	23.7994	7.2586
0.625951	1.48463					2.30311	7.53333	32.1017	2.26336
0.783907	0.841486

## Sheet: Fig 1D
ID	group	expression
1	WT	1.25256
2	WT	0.866343
3	WT	0.881094
4	mytho	0.319267
5	mytho	0.317274
6	mytho	0.102447

## Sheet: Fig 1E
ID	group	expression
1	WT	0.688072
2	WT	1.5362
3	WT	0.76602
4	WT	1.00971
5	mytho	0.0711393
6	mytho	0.0202709
7	mytho	0.0027353
8	mytho	0.00343173

## Sheet: Fig 2A
ID	group	time	dead	alive
1	WT	3h	0	100
2	WT	3h	0	100
3	WT	3h	0	100
4	KO	3h	20	80
5	KO	3h	8	92
6	KO	3h	24	76
1	WT	6h	50	50
2	WT	6h	8	92
3	WT	6h	4	96
4	KO	6h	67	33
5	KO	6h	71	29
6	KO	6h	100	0
1	WT	9h	53	47
2	WT	9h	18	82
3	WT	9h	32	68
4	KO	9h	77	23
5	KO	9h	94	6
6	KO	9h	100	0

## Sheet: Fig 2B
Days	WT		Days	mytho KO
6	0		6	1
9	0		6	1
12	1		6	1
12	1		9	1
12	1		12	1
12	1		12	1
12	1		12	1
12	1		12	1
12	1		12	1
12	1		15	1
15	1		15	1
15	1		15	1
15	1		15	1
15	1		15	1
15	1		15	1
15	1		20	1
15	1		20	1
15	1		20	1
20	1		20	1
20	1		20	1
22	0		20	1
24	1		20	1
30	0		20	1
30	0		20	1
30	0		20	1
30	0		22	1
30	0		24	0
30	0		30	1
30	0		30	1
30	0		30	0
30	0		30	0
30	0		30	0
30	0		30	0
30	0		30	0
30	0		30	0
30	0		30	0
30	0		30	0
30	0		30	0
30	0		30	0
30	0		30	0
30	0		30	0
30	0
30	0
6	0		6	0
8	1		8	1
8	1		8	1
10	1		8	1
10	1		10	1
10	1		10	1
13	1		10	1
13	1		10	1
13	1		13	1
13	1		13	1
13	1		13	1
13	1		13	1
13	1		13	1
13	1		13	1
13	1		13	1
15	1		13	1
15	1		13	1
15	1		13	1
15	1		13	1
15	1		13	1
15	1		13	1
15	1		13	1
15	1		13	1
15	1		13	1
17	1		13	1
17	1		15	1
17	1		15	1
17	1		15	1
17	1		15	1
17	1		15	1
20	1		15	1
20	1		15	1
20	1		17	1
20	1		17	1
22	1		17	1
24	1		17	1
24	1		17	1
28	1		17	1
28	1		17	1
28	1		17	1
30	1		17	1
30	1		20	1
30	1		20	1
30	0		20	1
30	0		20	1
30	0		20	1
30	0		22	0
30	0		24	0
30	0		28	0
30	0		30	0
30	0		30	0
			30	0
			30	0
			30	0
6	0		6	0
8	1		8	1
8	1		8	1
10	1		10	1
10	1		10	1
10	1		10	1
10	1		10	1
10	1		10	1
13	1		10	1
13	1		13	1
13	1		13	1
13	1		13	1
13	1		13	1
13	1		13	1
13	1		13	1
13	1		13	1
13	1		13	1
15	1		13	1
15	1		13	1
15	1		13	1
17	0		13	1
20	1		13	1
20	1		13	1
20	1		13	1
20	1		13	1
20	1		13	1
20	1		13	1
24	1		13	1
24	1		13	1
24	1		13	1
24	1		13	1
24	1		13	1
28	1		13	1
28	1		13	1
28	1		13	1
30	0		15	1
30	0		15	1
30	0		15	1
30	0		15	1
30	0		15	1
30	0		17	0
30	0		20	1
30	0		20	1
30	0		20	1
30	0		22	0
30	0		24	0
30	0		28	0
30	0		30	0
30	0		30	0
30	0		30	0
30	0		30	0
30	0		30	0
			30	0
			30	0
			30	0
Survival proportion
Days	WT	mytho KO
0	100	100
6		97.8571
8	97.1429	94.2857
9		93.5714
10	91.4286	86.4286
12	85.7143	82.8571
13	72.8571	52.1429
15	58.5714	39.2857
17	54.2857	32.8571
20	45.7143	20
22	45	19.2857
24	39.2857
28	35
30	32.8571	17.8571
Comparison of Survival Curves
Log-rank (Mantel-Cox) Test
Chi square	13.13
df	1
P value	0.0003
P value summary	***
Are the survival curves sig different?	Yes
Gehan-Breslow-Wilcoxon Test
Chi square	14.41
df	1
P value	0.0001
P value summary	***
Are the survival curves sig different?	Yes
Median survival
mytho-ex5+/+	20
mytho-ex5-/-	15
Ratio	1.333
95% CI of ratio	0.5719 to 2.095
Hazard Ratio
Ratio	0.5717
95% CI of ratio	0.4225 to 0.7736

## Sheet: Fig 2C
Danio Vision_Ligh/dark curve
Time (min)	WT																																				mytho KO
1	408.444	101.25	251.976	448.473	380.658	500.615	318.064	330.918	263.655	375.601	496.442	314.251	394	352.51	390.06	377.83	555.34	199.53	502.89	356.08	445.82	424.52	448.39	329.7	288.73	223.07	390.85	257.42	281.59	287.4	315.57	293.43	273.73	183.56	162.91	162.75	272.022	272.421	203.544	183.354	245.351	366.05	180.291	433.765	352.886	451.273	265.611	518.531	329.826
3	636.915	92.9468	300.047	569.999	396.8	500.414	403.317	324.742	241.159	429.521	563.094	408.334	413.84	396.59	442.13	477.9	574.78	266.84	852.96	343.61	456.71	523.11	530.48	655.35	257.39	264.82	295.6	351.5	282.41	207.01	323.79	282.2	278.22	154.52	204.73	304.33	222.155	215.896	277.83	279.698	274.508	291.654	223.315	375.904	436.602	665.721	289.78	614.676	452.067
5	609.687	94.5427	285.712	569.798	507.298	528.392	457.157	397.048	363.936	237.687	669.081	369.953	594.76	367.81	453.11	484.45	681.99	202.28	871.32	424.67	502.11	477.87	460.87	634.8	242.48	245.47	290.05	359.86	245.09	219.08	232.29	385.66	284.53	128.79	197.92	174.27	241.156	124.821	207.383	315.729	263.973	368.732	220.376	448.114	334.182	695.344	257.219	527.04	393.416
7	644.024	81.5511	294.154	582.242	504.931	455.872	453.759	372.886	379.28	230.722	474.058	304.03	452.89	265.78	364.36	365.04	558.04	193.33	722.03	338.96	415.07	406.38	501.93	902.08	182.14	196.51	273.23	555.25	283.07	140.05	263.92	247.25	168.41	52.17	176.11	141.88	161.637	116.004	122.042	230.645	381.23	410.766	209.565	357.278	273.905	627.018	169.001	469.466	307.977
9	551.489	59.363	253.88	506.521	374.56	462.863	454.367	323.779	366.534	233.222	410.378	246.051	173.28	357.31	348.75	371.9	645.22	265.42	785.74	375.56	346.99	494.88	557.49	490.72	209.11	161.48	292.17	338.38	289.65	235.44	197.46	255.93	164.17	192.08	208.9	55.79	96.8563	117.923	100.69	222.699	283.785	244.809	322.561	265.534	234.751	360.693	231.931	255.319	257.302
11	316.713	15.4786	239.984	376.329	221.151	383.521	355.671	242.994	260.534	66.0199	242.454	258.012	176.76	184.07	82.46	300.35	577.39	112.46	391.02	309.85	148.03	302.16	49.49	126.24	189.35	37.12	227.76	78.36	102.3	370.89	196.02	70.37	78.21	250.42	41.33	154.52	151.4	11.7536	129.503	92.5171	114.034	253.66	135.549	263.365	130.771	82.6162	154.701	176.94	146.363
13	407.063	5.55955	95.801	470.933	186.801	325.684	405.426	195.727	251.699	57.6621	196.15	162.82	104.8	325.39	6.23	239.81	337.96	64.24	400.32	292.54	166.06	301.6	6.34	52.62	187.65	8.62	335.25	18.73	170.03	414.75	147.45	26.45	27.23	165.15	70.65	89.54	116.414	7.57705	92.4672	85.3739	180.048	258.665	117.609	297.361	83.2724	112.026	166.766	229.19	94.1233
15	474.06	6.25579	13.7216	456.77	172.265	311.099	438.974	191.965	198.57	66.7059	200.828	185.971	196.04	411.43	4.44	250.14	434.15	142.28	421.64	334.89	305.21	374.07	5.92	131.32	159.48	70.61	473.03	18.44	181.4	278.29	130.26	108.84	160.46	143.45	19.6	124.45	60.728	8.90721	78.0162	29.369	174.659	323.457	69.4202	379.073	86.3789	288.056	160.781	125.603	118.675
17	484.882	4.95693	40.6866	102.198	184.467	322.902	451.323	53.98	251.133	73.1263	307.582	148.864	121.36	144.86	4.75	196.46	441.99	258.15	417.58	421.74	413.78	401.07	6.55	74.56	170.99	197.58	474.18	19.17	175.07	432.88	86.88	108.52	292.38	169.96	86.66	92.6	75.827	9.40508	31.542	48.8056	281.075	246.509	16.002	384.527	146.527	184.897	95.9934	13.8694	95.2146
19	538.921	6.33571	26.7777	53.6262	234.392	405.921	496.45	90.6961	267.185	77.6864	453.725	179.249	182.48	38.46	3.63	300.22	538.35	166.09	416.11	397.75	627.12	558.17	5.83	175.59	158.55	193.49	501.83	45.67	299.42	465.43	86.31	154.8	281.85	104.38	118.93	130.54	125.709	13.6916	13.4867	75.4779	312.404	378.285	19.0607	208.333	153.224	263.63	150.849	7.161	139.829
21	490.162	77.5837	296.718	503.068	308.591	523.909	371.544	348.4	283.715	335.328	585.491	366.783	424.53	549.31	305.81	390.53	522.57	393.55	610.74	430.83	563.27	452.92	313.19	525.79	284.8	306.01	310.59	344.19	293.83	254.55	257.17	250.94	225.19	141.54	228.81	277.33	207.053	137.068	312.114	288.122	285.25	293.189	147.143	400.119	281.391	297.845	346.203	375.064	387.488
23	638.341	103.22	398.74	649.689	449.531	634.728	547.006	422.154	346.687	322.028	540.182	455.67	355.75	603.85	412.03	458.87	558.87	243.51	1034.39	399.79	542.32	367.97	520.99	325.65	288.72	270.67	269.87	346.23	340.96	202.6	215.26	280.35	318.85	104.18	210.97	305.64	141.957	46.3246	303.863	265.47	331.147	353.151	163.874	295.664	296.967	367.497	259.179	385.152	406.037
25	609.637	83.5025	335.047	621.59	575.277	666.94	462.829	332.873	399.721	398.741	599.815	333.757	307.27	443.24	427.14	337.24	733.76	176.82	727.95	415.54	453.61	305.29	404.1	481.48	232.63	208.02	308.91	370.95	273.67	116.3	190.16	298.37	227.84	36.85	163.01	211.82	132.475	184.33	182.507	349.803	253.959	337.124	283.967	285.204	366.338	394.472	253.722	361.888	299.376
27	532.372	85.0092	273.083	546.44	523.841	506.994	379.653	268.175	336.376	267.86	528.067	289.995	172.76	289.85	435.48	442.02	785.85	100.35	1061.16	374.25	424.84	319.36	439.26	620.59	169.47	232.52	299.85	328.12	245.48	101.32	204.55	140.84	140.04	17.04	244	135.93	87.7513	216.902	127.336	262.935	237.963	277.53	336.435	172.693	180.267	470.867	178.531	407.933	236.088
29	576.093	77.283	209.963	451.829	515.508	435.882	454.527	484.363	365.958	203.308	352.752	307.041	107.85	289.14	377.49	373.88	1151.31	51.64	654.44	294.11	439.32	350.52	401.48	434.49	147.63	144.57	273.86	439.69	264.89	177.6	148.81	161.07	80.98	6.21	272.21	65.61	162.699	130.327	74.2214	178.329	261.901	173.669	150.651	38.1272	57.2433	438.135	22.2467	385.115	185.335
31	191.557	39.9588	127.654	38.2753	235.994	314.52	101.582	208.981	188.262	49.6017	137.834	151.989	228.8	39.25	92.6	234.59	780.09	168.39	228.05	165.77	77.18	223.66	26.44	52.88	44.92	43.28	222.46	23.17	141.98	157.89	195.42	83.18	138.56	10.89	41.32	127.57	184.911	3.89808	106.644	98.2293	73.3031	182.945	81.7948	114.564	141.688	225.853	29.6887	142.358	113.841
33	485.219	168.052	104.322	16.3189	297.1	290.552	173.071	197.753	42.8256	14.1919	112.995	96.0391	265.43	10.78	25.62	182.24	526.42	26.1	345.1	137.31	98.75	272.74	13.65	17.17	20.3	70.02	385.41	20.14	162.82	289.67	182.63	62.23	65.37	55.48	66.51	110.93	94.7514	2.95771	127.945	48.3302	133.448	221.395	125.522	217.983	98.3327	208.697	12.99	116.536	162.688
35	464.533	206.892	86.5539	7.48787	325.435	323.65	115.712	230.919	4.90712	23.6071	186.765	65.8458	289.04	79.49	74.87	191.95	790.49	97.1	382.11	165.28	212.84	295.54	14.55	32.94	33.52	137.07	441.86	41.22	267.34	194.46	125.42	157.29	186.94	185.63	54.07	133.41	121.738	3.8166	54.766	66.8069	91.7375	318.157	63.4835	238.93	120.095	236.914	10.1015	107.546	140.443
37	522.078	278.165	53.7792	10.4032	244.975	249.251	17.6283	142.525	6.94034	32.7911	350.848	54.2846	245.39	56.81	55.46	153.64	708.11	72.33	260.38	174.85	433.49	278.96	12.36	70.69	127.84	149.84	403.07	15.86	321.89	289.99	44.27	69.35	84.9	187.43	120.38	86.46	131.115	3.89577	156.347	92.9541	118.109	354.287	38.3108	272.743	98.6217	312.266	11.8938	100.256	299.322
39	572.28	292.145	27.1366	115.808	325.493	255.899	13.2195	151.381	6.17108	87.5052	302.325	81.3696	324.32	14.77	227.78	302.5	819.53	160.74	294.71	185.03	516.37	405.35	13.58	108.2	163.97	211.34	476.55	151.21	250.04	245.44	65.39	116.2	158.62	178.75	84.85	182.87	115.7	4.61847	154.373	154.417	230.881	146.526	67.4937	272.074	73.7755	272.826	10.8709	117.853	254.673
41	513.573	142.739	279.132	410.89	472.404	418.784	464.57	508.323	275.467	372.371	528.786	311.507	369.43	673.77	499.98	429.73	515.1	228.25	456.94	418.64	526.6	575.89	321.66	539.36	281.65	381.85	371.06	272.05	290.25	193.56	316.47	312.62	251.91	217.71	310.9	299	203.892	221.233	435.705	391.928	318.684	319.489	152.262	114.587	257.1	563.281	258.184	410.946	486.265
43	635.437	150.854	249.846	428.219	525.925	574.804	449.418	509.144	282.516	506.916	516.174	380.19	426.86	837.92	433.06	307.99	757.36	335.21	727.56	344.35	511.54	501.55	396.54	315.37	275.13	233.1	385.85	311.44	302.77	176.41	261.97	267.52	321.52	185.37	204.69	304.63	112.011	346.292	261.094	288.911	291.102	314.154	159.375	38.2666	116.048	469.802	202.941	399.044	462.229
45	699.712	230.364	401.892	505.303	503.684	655.621	487.805	484.977	426.348	374.655	546.35	308.376	313.86	455.99	344.56	567.9	1020.24	251.07	825.27	429.83	451.39	518.58	378.99	689.37	255.43	229.14	330.57	407.12	196.32	153.19	256.43	234.83	461.01	114.67	281.04	259.04	88.5406	25.7721	168.228	229.364	310.335	322.118	224.866	40.576	25.4735	543.77	253.618	379.169	271.953
47	648.071	154.546	587.812	424.712	596.344	485.242	545.704	301.864	473.348	200.935	378.617	238.549	327.22	377.31	329.26	375.39	1413.55	97.85	820.31	369.85	296.65	502.44	369.79	629.19	161.34	208.99	320.67	368.65	223.69	117.34	225.74	184.94	221.46	46.89	186.52	162.2	152.619	110.798	118.887	250.221	247.362	442.82	242.908	29.4174	9.85588	456.604	257.328	359.304	156.346
49	630.05	265.16	626.486	467.689	564.424	636.903	570.156	479.472	452.257	184.591	367.789	445.82	48.96	412.31	258.85	466.87	557.12	44.34	534.25	343.98	281.47	569.2	423.72	378.86	66.25	217.39	345.77	237.35	245.11	329.38	218.07	156.64	144.91	38.63	263.23	110.21	228.294	143.334	118.469	188.159	238.831	685.04	196.021	48.5965	12.9075	480.475	250.184	339.731	55.1415
51	294.689	184.676	49.0198	57.8894	284.457	306.048	73.2921	221.168	185.501	66.1902	132.325	95.4193	210.99	31.19	44.77	93.07	461.83	56.13	103.38	196.85	27.06	215.47	39.3	51.95	13.62	76.82	241.92	26.14	161.8	248.19	215.58	85.41	149.5	104.79	40.85	89.5	157.902	8.53633	95.9228	56.8045	67.8521	266.381	291.335	78.4874	56.0299	161.988	125.243	108.837	47.1403
53	438.255	170.691	13.2073	12.0885	224.576	211.638	123.851	54.5537	163.618	49.9705	208.852	62.619	126.89	6.33	29.94	65.48	508.62	166.81	30.06	49.39	52.57	249.13	46.19	12.06	63.44	187.94	450.25	16.2	151.11	129.55	207.79	69.09	198.23	168.27	59.72	26.36	62.8182	15.5415	126.892	46.5419	83.821	424.114	92.798	134.844	58.052	141.288	96.2688	151.348	54.0625
55	627.871	231.473	36.143	9.60408	293.428	187.383	15.0855	50.1808	103.363	67.9975	364.393	64.4317	186.81	41.29	65.99	72.77	697.98	73.34	42.85	92.1	70.21	290.11	25.84	98.65	66.42	151.65	447.27	25.43	123.88	367.49	123.91	97.75	46.44	145.61	168.66	112.75	110.893	21.795	154.009	27.4356	65.3331	605.031	56.6356	280.757	92.6051	158.73	54.6167	102.624	160.217
57	666.191	16.542	90.2012	9.95777	290.529	182.918	18.3137	145.148	60.5239	243.557	396.554	36.664	238.48	59.06	118.61	251.26	909.74	90.79	50.52	208.94	161.09	303.26	18.37	144.38	88.45	185.17	443.7	34.89	140.27	114.56	120.53	131.37	181.26	97.94	326.01	105.36	176.084	21.1701	145.969	30.3752	189.462	476.71	24.0351	270.132	106.105	224.908	14.7764	126.534	162.736
59	706.364	6.30988	119.355	13.2222	280.848	251.539	29.7744	211.759	66.4494	281.008	433.267	84.4403	267.88	242.12	167.11	221.68	992.5	313.04	195.52	187.77	237.05	464.78	41.53	139.32	66.16	219.67	371.15	59.32	127.35	40.7	97.78	119.79	154.09	81.1	397.55	119.33	155.225	17.3191	225.092	27.7782	281.627	573.423	9.17892	252.391	107.621	214.444	6.62472	107.289	244.098
[truncated: 23 more columns]

## Sheet: Fig 2D
ID	group	distance
1	WT	16014.7
2	WT	3433.4
3	WT	6168.83
4	WT	9437.37
5	WT	11001.7
6	WT	12310.5
7	WT	9649.25
8	WT	8278.85
9	WT	7314.64
10	WT	5931.11
11	WT	11584
12	WT	6808.33
13	WT	8048.71
14	WT	8357.96
15	WT	6826.3
16	WT	9283.72
17	WT	20558.4
18	WT	5017.98
19	WT	15167.6
20	WT	8981.93
21	WT	10204.5
22	WT	11727.2
23	WT	6794.94
24	WT	9241.45
25	WT	4897.5
26	WT	5463.8
27	WT	10655
28	WT	5882.1
29	WT	6835.5
30	WT	6951.5
31	WT	5656.3
32	WT	5213.2
33	WT	5766.8
34	WT	3669.5
35	WT	5013
36	WT	4656.6
37	KO	4352.33
38	KO	2564.33
39	KO	4706.89
40	KO	4906.58
41	KO	6623.18
42	KO	10229.8
43	KO	4421.84
44	KO	7009.41
45	KO	4789.01
46	KO	10371.9
47	KO	4597.84
48	KO	7922.32
49	KO	6920.76
50	KO	5045.65
51	KO	3662.75
52	KO	8926.14
53	KO	7582.44
54	KO	5728.47
55	KO	5432.12
56	KO	5425.55
57	KO	7212.62
58	KO	12962.7
59	KO	5677.02
60	KO	4855.46
61	KO	3077.53
62	KO	2029.14
63	KO	6609.3
64	KO	3263.02
65	KO	3081.32
66	KO	5285.74
67	KO	5578.2
68	KO	4952.14
69	KO	3986.8
70	KO	3968.17
71	KO	3923.87
72	KO	4115.41

## Sheet: Fig 2E
ID	group	condition	distance
1	WT	light	7190.68
2	WT	light	1633.49
3	WT	light	1124.34
4	WT	light	1750.91
5	WT	light	3801.91
6	WT	light	4322.52
7	WT	light	2829.37
8	WT	light	2389.73
9	WT	light	2057.68
10	WT	light	1257.62
11	WT	light	4026.9
12	WT	light	1728.02
13	WT	light	3165.46
14	WT	light	1685.29
15	WT	light	1004.26
16	WT	light	3056.18
17	WT	light	9525.16
18	WT	light	1968.01
19	WT	light	3979.33
20	WT	light	3320.05
21	WT	light	3546.8
22	WT	light	4936.05
23	WT	light	325.929
24	WT	light	1288.57
25	WT	light	1554.65
26	WT	light	1940.22
27	WT	light	5895.68
28	WT	light	593.945
29	WT	light	2776.69
30	WT	light	4040.18
31	WT	light	2025.63
32	WT	light	1460.62
33	WT	light	2204.04
34	WT	light	2049.25
35	WT	light	1697.08
36	WT	light	1686.17
37	KO	light	1841.22
38	KO	light	154.883
39	KO	light	1692.97
40	KO	light	981.216
41	KO	light	2397.79
42	KO	light	5029.55
43	KO	light	1208.23
44	KO	light	3665.56
45	KO	light	1553.1
46	KO	light	3089.14
47	KO	light	1102.16
48	KO	light	1733.94
49	KO	light	2233.43
50	KO	light	1454.41
51	KO	light	2328.88
52	KO	light	4750.4
53	KO	light	2579.3
54	KO	light	3080.83
55	KO	light	3240.08
56	KO	light	3241.97
57	KO	light	843.534
58	KO	light	4234.47
59	KO	light	535.638
60	KO	light	1751.3
61	KO	light	252.821
62	KO	light	1168.21
63	KO	light	834.883
64	KO	light	1168.77
65	KO	light	479.376
66	KO	light	1712.75
67	KO	light	1476.02
68	KO	light	1139.9
69	KO	light	669.562
70	KO	light	1453.54
71	KO	light	607.917
72	KO	light	356.643
73	WT	dark	8824.01
74	WT	dark	1799.91
75	WT	dark	5044.49
76	WT	dark	7686.46
77	WT	dark	7199.78
78	WT	dark	7987.96
79	WT	dark	6819.88
80	WT	dark	5889.12
81	WT	dark	5256.96
82	WT	dark	4673.49
83	WT	dark	7557.08
84	WT	dark	5080.31
85	WT	dark	4883.25
86	WT	dark	6672.67
87	WT	dark	5822.05
88	WT	dark	6227.55
89	WT	dark	11031.1
90	WT	dark	3049.97
91	WT	dark	11187.9
92	WT	dark	5660.03
93	WT	dark	6657.71
94	WT	dark	6790.48
95	WT	dark	6468.87
96	WT	dark	7952.8
97	WT	dark	3342.89
98	WT	dark	3523.59
99	WT	dark	4758.89
100	WT	dark	5288.19
101	WT	dark	4058.78
102	WT	dark	2911.23
103	WT	dark	3627.64
104	WT	dark	3752.57
105	WT	dark	3562.76
106	WT	dark	1620.21
107	WT	dark	3315.94
108	WT	dark	2970.42
109	KO	dark	2511.12
110	KO	dark	2409.45
111	KO	dark	3013.91
112	KO	dark	3925.37
113	KO	dark	4225.38
114	KO	dark	5200.3
115	KO	dark	3213.61
116	KO	dark	3343.85
117	KO	dark	3235.92
118	KO	dark	7282.8
119	KO	dark	3495.68
120	KO	dark	6188.38
121	KO	dark	4686.85
122	KO	dark	3591.16
123	KO	dark	1333.73
124	KO	dark	4175.74
125	KO	dark	5001.46
126	KO	dark	2647.64
127	KO	dark	2192.04
128	KO	dark	2183.57
129	KO	dark	6369.09
130	KO	dark	8728.27
131	KO	dark	5141.39
132	KO	dark	3104.16
133	KO	dark	2824.71
134	KO	dark	860.936
135	KO	dark	5774.41
136	KO	dark	2094.26
137	KO	dark	2601.95
138	KO	dark	3572.99
139	KO	dark	4102.18
140	KO	dark	3812.24
141	KO	dark	3317.24
142	KO	dark	2514.63
143	KO	dark	3315.95
144	KO	dark	3758.77

## Sheet: Fig 2F
ID	group	birefringence
1	WT	0.120905
2	WT	0.165737
3	WT	0.178165
4	WT	0.183993
5	WT	0.212371
6	WT	0.153284
7	WT	0.182574
8	WT	0.132912
9	WT	0.0877045
10	WT	0.10105
11	WT	0.182454
12	WT	0.131407
13	WT	0.107699
14	WT	0.107352
15	WT	0.127446
16	KO	0.14597
17	KO	0.149543
18	KO	0.183008
19	KO	0.109984
20	KO	0.083195
21	KO	0.108871
22	KO	0.101445
23	KO	0.108501
24	KO	0.0832828
25	KO	0.082138
26	KO	0.11788
27	KO	0.17506
28	KO	0.128526
29	KO	0.0498883

[truncated: 8 more sheets: Fig 2G, Fig 3A, Fig 3B, Fig 4B, Fig 4C, Fig 7B, Fig 7C, Fig 7D]
