# Supplementary material for: Mytho/Phaf1 is required to prevent DNA damage and tissue degeneration in Danio rerio
Source: Cell Death Discov. 2026 Apr 17;12:252. doi: 10.1038/s41420-026-03106-x (PMC13212566; doi:10.1038/s41420-026-03106-x)
Supplement: Supplementary file 3 — Data sheets and statistical analysis 2 [file 41420_2026_3106_MOESM3_ESM.xlsx]

## Sheet: S-Fig 5A.1
ID	group	length
1	WT	3.841
2	WT	3.988
3	WT	4.325
4	WT	3.869
5	WT	3.754
6	WT	3.747
7	WT	3.976
8	WT	3.975
9	WT	3.978
10	WT	3.728
11	WT	3.764
12	WT	3.865
13	WT	3.661
14	WT	3.832
15	WT	3.64
16	WT	3.698
17	WT	3.736
18	HET	3.873
19	HET	3.807
20	HET	3.989
21	HET	4.19
22	HET	3.733
23	HET	3.868
24	HET	3.683
25	HET	4.048
26	HET	3.901
27	HET	3.615
28	HET	3.853
29	HET	3.892
30	HET	3.639
31	HET	3.674
32	HET	3.948
33	HET	3.641
34	HET	4.005
35	HET	3.627
36	HET	3.896
37	HET	3.604
38	HET	3.92
39	HET	3.808
40	HET	3.489
41	HET	3.631
42	HET	3.622
43	HET	3.727
44	HET	3.858
45	HET	3.721
46	HET	3.741
47	HET	3.771
48	KO	3.969
49	KO	3.644
50	KO	3.718
51	KO	3.752
52	KO	3.765
53	KO	3.756
54	KO	3.955
55	KO	3.808
56	KO	3.914
57	KO	3.754
58	KO	3.677
59	KO	3.808
60	KO	3.61

## Sheet: S-Fig 5A.2
ID	group	length
1	WT	5.402
2	WT	5.294
3	WT	4.717
4	WT	5.433
5	WT	6.061
6	WT	5.299
7	WT	4.855
8	WT	4.949
9	WT	4.892
10	WT	4.816
11	WT	4.56
12	WT	5.254
13	HET	5.782
14	HET	5.473
15	HET	5.393
16	HET	4.891
17	HET	4.996
18	HET	4.985
19	HET	5.671
20	HET	4.703
21	HET	5.411
22	HET	5.264
23	HET	5.066
24	HET	5.155
25	HET	5.449
26	HET	5.061
27	HET	5.474
28	HET	4.715
29	HET	4.992
30	HET	4.758
31	HET	5.048
32	HET	5.025
33	HET	4.922
34	HET	4.573
35	KO	5.048
36	KO	4.938
37	KO	5.148
38	KO	5.023
39	KO	5.117
40	KO	5.026

## Sheet: S-Fig 5A.3
ID	group	eye_size
1	WT	0.316
2	WT	0.345
3	WT	0.392
4	WT	0.339
5	WT	0.338
6	WT	0.341
7	WT	0.383
8	WT	0.383
9	WT	0.347
10	WT	0.339
11	WT	0.337
12	WT	0.368
13	WT	0.333
14	WT	0.323
15	WT	0.335
16	WT	0.378
17	WT	0.303
18	HET	0.365
19	HET	0.382
20	HET	0.359
21	HET	0.359
22	HET	0.347
23	HET	0.362
24	HET	0.316
25	HET	0.347
26	HET	0.366
27	HET	0.36
28	HET	0.362
29	HET	0.362
30	HET	0.331
31	HET	0.375
32	HET	0.309
33	HET	0.351
34	HET	0.316
35	HET	0.327
36	HET	0.355
37	HET	0.365
38	HET	0.365
39	HET	0.33
40	HET	0.34
41	HET	0.379
42	HET	0.334
43	HET	0.314
44	HET	0.351
45	HET	0.349
46	HET	0.351
47	HET	0.362
48	KO	0.369
49	KO	0.359
50	KO	0.378
51	KO	0.31
52	KO	0.371
53	KO	0.378
54	KO	0.335
55	KO	0.322
56	KO	0.326
57	KO	0.372
58	KO	0.387
59	KO	0.355
60	KO	0.375

## Sheet: S-Fig 5A.4
ID	group	eye_size
1	WT	0.492
2	WT	0.447
3	WT	0.449
4	WT	0.527
5	WT	0.599
6	WT	0.538
7	WT	0.484
8	WT	0.471
9	WT	0.512
10	WT	0.49
11	WT	0.472
12	WT	0.502
13	HET	0.592
14	HET	0.524
15	HET	0.482
16	HET	0.542
17	HET	0.499
18	HET	0.447
19	HET	0.509
20	HET	0.484
21	HET	0.492
22	HET	0.552
23	HET	0.495
24	HET	0.527
25	HET	0.489
26	HET	0.482
27	HET	0.55
28	HET	0.504
29	HET	0.51
30	HET	0.485
31	HET	0.445
32	HET	0.501
33	HET	0.517
34	HET	0.465
35	KO	0.449
36	KO	0.499
37	KO	0.493
38	KO	0.471
39	KO	0.533
40	KO	0.525

## Sheet: S-Fig 5B.1
ID	group	distance
	WT	97.9297
	WT	98.1613
	WT	65.582
	WT	89.605
	WT	97.0436
	WT	84.3759
	WT	61.9666
	WT	81.3603
	WT	69.8614
	WT	74.3983
	WT	86.2627
	WT	87.8402
	WT	67.2843
	WT	96.4982
	WT	58.1762
	WT	89.8269
	WT	71.5107
	WT	70.4829
	WT	92.5605
	WT	49.742
	WT	96.1068
	WT	96.3475
	WT	98.887
	WT	82.8141
	WT	85.8905
	WT	94.0447
	WT	95.1827
	WT	87.3063
	WT	73.4884
	WT	97.022
	WT	99.3253
	WT	92.6942
	WT	92.5558
	WT	96.7766
	KO	85.655
	KO	87.5474
	KO	85.4864
	KO	96.4397
	KO	94.4131
	KO	78.6213
	KO	89.2329
	KO	85.6222
	KO	75.6431
	KO	76.4351
	KO	92.2819
	KO	90.8372
	KO	86.8121
	KO	86.8183
	KO	93.041
	KO	87.5941
	KO	79.7194
	KO	67.9478
	KO	92.2135
	KO	89.7749
	KO	82.3427
	KO	85.7556
	KO	88.0452
	KO	95.4046
	KO	97.052
	KO	82.1292
	KO	93.0947
	KO	65.5041
	KO	94.8544
	KO	96.0221
	KO	75.0424
	KO	93.4289
	KO	93.2983
	KO	95.0472
	KO	48.9994

## Sheet: S-Fig 5B.2
ID	group	time
1	WT	99
2	WT	95.9861
3	WT	68.6947
4	WT	95.1528
5	WT	98.4445
6	WT	90.9584
7	WT	45.6117
8	WT	87.889
9	WT	76.1252
10	WT	82.5141
11	WT	88.3612
12	WT	90.0557
13	WT	81.2502
14	WT	96.9445
15	WT	70.0003
16	WT	94.5695
17	WT	77.5558
18	WT	72.5003
19	WT	95.75
20	WT	61.1254
21	WT	97.4445
22	WT	97.6806
23	WT	99.6111
24	WT	86.3196
25	WT	85.5974
26	WT	94.8612
27	WT	95.9584
28	WT	92.4723
29	WT	75.3336
30	WT	97.7084
31	WT	99.3195
32	WT	93.9028
33	WT	93.2223
34	WT	96.2778
35	KO	91.1806
36	KO	92.5417
37	KO	91.1945
38	KO	96.9028
39	KO	95.6667
40	KO	88.0279
41	KO	92.0417
42	KO	87.9723
43	KO	86.9585
44	KO	84.0835
45	KO	95.8056
46	KO	94.389
47	KO	98.0278
48	KO	91.8056
49	KO	93.9028
50	KO	90.3334
51	KO	80.4724
52	KO	77.1808
53	KO	94.3334
54	KO	94.125
55	KO	90.0557
56	KO	90.9584
57	KO	91.7362
58	KO	95.3473
59	KO	97.0695
60	KO	84.2918
61	KO	93.2917
62	KO	94.8334
63	KO	95.3889
64	KO	96.5556
65	KO	69.3614
66	KO	98.9861
67	KO	93.6806
68	KO	96.6945
69	KO	51.9171

## Sheet: S-Fig 9A
male_ID	male_group	observation_motility	VAP_mean	VSL_mean	VCL_mean	PCA_scores
1	MYTHO -	1	85.2	77.05	98.85	-1.281
2	MYTHO +	2	94.57	84.97	107.67	-0.34
4	MYTHO +	3	73.73	66.73	81.67	-2.679
5	MYTHO -	4	100.37	93.87	108.2	0.221
6	MYTHO +	5	121.8	111.8	134.6	2.584
7	MYTHO -	6	90.63	87.63	96.3	-0.777
8	MYTHO -	7	114.4	106.6	124.1	1.757
9	MYTHO +	8	101.95	97.05	108.6	0.412
10	MYTHO +	9	109.55	100.35	123.1	1.313
11	MYTHO +	10	97.47	90.73	107.6	-0.021
12	MYTHO -	11	111.2	103.75	121.1	1.431
13	MYTHO -	12	104.07	98.23	112.9	0.682
14	MYTHO +	13	124.2	115.63	134.5	2.811
15	MYTHO +	14	102.9	95.8	113	0.552
16	MYTHO -	15	112.9	107.55	120.95	1.63
17	MYTHO +	16	116.87	106.17	132.27	2.114
18	MYTHO -	17	53.77	51.47	63.77	-4.592
19	MYTHO -	18	99.83	93.77	109.8	0.254
20	MYTHO -	19	96.93	91.77	107.97	0.011
21	MYTHO +	20	102.03	91.17	119.73	0.581
22	MYTHO +	21	72.23	67.77	83.6	-2.626
23	MYTHO -	22	98.63	91.33	110.4	0.14
24	MYTHO +	23	99	93.93	106.47	0.115
25	MYTHO +	24	91.37	87.37	99.17	-0.66
26	MYTHO +	25	102.37	94.83	113.73	0.522
27	MYTHO -	26	81.17	77.73	87	1.812
28	MYTHO -	27	90.2	85.15	101	-0.722
29	MYTHO -	28	102.43	97.5	109.37	0.473
30	MYTHO +	29	110.7	102.55	119.9	1.326
32	MYTHO +	30	99.75	90.6	116.05	0.35
33	MYTHO +	31	105.5	96.3	118.1	0.842
34	MYTHO -	32	121.2	115.3	130.8	2.562
36	MYTHO -	33	58.67	53.03	72.07	-4.068
37	MYTHO -	34	88.53	81.1	100.3	-0.959
38	MYTHO -	35	75	69.2	93	-2.145

## Sheet: S-Fig 9B
male_ID	male_group	observation_motility	LIN_mean
1	MYTHO -	1	77
2	MYTHO +	2	80
4	MYTHO +	3	82.33
5	MYTHO -	4	86.67
6	MYTHO +	5	83.5
7	MYTHO -	6	89.33
8	MYTHO -	7	85
9	MYTHO +	8	89
10	MYTHO +	9	80.5
11	MYTHO +	10	84.67
12	MYTHO -	11	84
13	MYTHO -	12	85.33
14	MYTHO +	13	86.33
15	MYTHO +	14	84.67
16	MYTHO -	15	87.5
17	MYTHO +	16	81.33
18	MYTHO -	17	83.33
19	MYTHO -	18	80.33
20	MYTHO -	19	81.67
21	MYTHO +	20	76.33
22	MYTHO +	21	81
23	MYTHO -	22	80.67
24	MYTHO +	23	86.67
25	MYTHO +	24	86
26	MYTHO +	25	83
27	MYTHO -	26	82.67
28	MYTHO -	27	81
29	MYTHO -	28	86.33
30	MYTHO +	29	85
32	MYTHO +	30	77
33	MYTHO +	31	90
34	MYTHO -	32	85.5
36	MYTHO -	33	76.33
37	MYTHO -	34	79.67
38	MYTHO -	35	71

## Sheet: S-Fig 9C
male_ID	male_group	percentage_alive	percentage_dead	observation_viability
1	MYTHO -	56	44	1
2	MYTHO +	35	65	2
3	MYTHO -	72	28	3
4	MYTHO +	86	14	4
5	MYTHO -	80	20	5
6	MYTHO +	60	40	6
7	MYTHO -	60	40	7
8	MYTHO -	73	27	8
9	MYTHO +	75	25	9
10	MYTHO +	67	33	10
11	MYTHO +	72	28	11
12	MYTHO -	75	25	12
13	MYTHO -	82	18	13
14	MYTHO +	76	24	14
15	MYTHO +	78	22	15
16	MYTHO -	95	5	16
17	MYTHO +	95	5	17
18	MYTHO -	87	13	18
19	MYTHO -	89	11	19
20	MYTHO -	84	16	20
21	MYTHO +	91	9	21
22	MYTHO +	82	18	22
23	MYTHO -	85	15	23
24	MYTHO +	82	18	24
25	MYTHO +	76	24	25
26	MYTHO +	74	26	26
27	MYTHO -	82	18	27
28	MYTHO -	74	26	28
29	MYTHO -	91	9	29
30	MYTHO +	76	24	30
32	MYTHO +	61	39	31
33	MYTHO +	80	20	32
34	MYTHO -	93	7	33
35	MYTHO -	69	31	34
36	MYTHO -	79	21	35
37	MYTHO -	79	21	36
38	MYTHO -	75	25	37

## Sheet: S-Fig 9D
male_ID	male_group	sperm_count_TOT
1	MYTHO -	3050000
2	MYTHO +	4030000
3	MYTHO -	980000
4	MYTHO +	1790000
5	MYTHO -	1370000
6	MYTHO +	1820000
7	MYTHO -	840000
8	MYTHO -	1890000
9	MYTHO +	520000
10	MYTHO +	1260000
11	MYTHO +	1890000
12	MYTHO -	975000
13	MYTHO -	4760000
14	MYTHO +	1090000
15	MYTHO +	2680000
16	MYTHO -	3620000
17	MYTHO +	15100000
18	MYTHO -	210000
19	MYTHO -	9630000
20	MYTHO -	1940000
21	MYTHO +	49700000
22	MYTHO +	2840000
23	MYTHO -	13200000
24	MYTHO +	5040000
25	MYTHO +	438000
26	MYTHO +	1940000
27	MYTHO -	473000
28	MYTHO -	1520000
29	MYTHO -	560000
30	MYTHO +	5930000
32	MYTHO +	3920000
33	MYTHO +	753000
34	MYTHO -	6650000
35	MYTHO -	1160000
36	MYTHO -	5920000
37	MYTHO -	3130000
38	MYTHO -	3430000
