# Supplementary material for: Mytho/Phaf1 is required to prevent DNA damage and tissue degeneration in Danio rerio
Source: Cell Death Discov. 2026 Apr 17;12:252. doi: 10.1038/s41420-026-03106-x (PMC13212566; doi:10.1038/s41420-026-03106-x)
Supplement: Supplementary file 4 — Gene expression data set 1 [file 41420_2026_3106_MOESM4_ESM.xlsx]

## Sheet: upregulated
Gene ID	logFC	P-value	FDR	Gene name	Gene description	Mean FPKM reference	Mean FPKM query
ENSDARG00000092833	13.2471	2.62803e-07	3.95928e-05	CR318588.2	si:dkeyp-1h4.8 [Source:NCBI gene;Acc:100535122]	0	29.7027
ENSDARG00000104015	9.98298	3.87402e-15	2.27249e-12	fgfr1bl	fibroblast growth factor receptor 1b, like [Source:ZFIN;Acc:ZDB-GENE-091204-406]	0	2.24252
ENSDARG00000067661	9.9768	2.20849e-22	2.89943e-19	ftr80	finTRIM family, member 80 [Source:ZFIN;Acc:ZDB-GENE-090511-1]	0	3.15618
ENSDARG00000100614	9.87978	2.2402e-18	1.81654e-15	zgc:171497	zgc:171497 [Source:ZFIN;Acc:ZDB-GENE-080220-58]	0	2.1331
ENSDARG00000058753	9.77409	2.85433e-18	2.2484e-15	si:ch73-213k20.5	si:ch73-213k20.5 [Source:ZFIN;Acc:ZDB-GENE-120727-11]	0	1.36206
ENSDARG00000114363	9.6471	2.37109e-06	0.000279363	CABZ01052743.1	E3 ubiquitin-protein ligase RBBP6-like [Source:NCBI gene;Acc:100329917]	0	2.37888
ENSDARG00000052296	9.42743	1.07619e-23	1.85441e-20	pimr198	Pim proto-oncogene, serine/threonine kinase, related 198 [Source:ZFIN;Acc:ZDB-GENE-131119-89]	0	3.94366
ENSDARG00000117286	9.14229	3.07691e-19	2.73646e-16	CABZ01032351.1	uncharacterized LOC100150811 [Source:NCBI gene;Acc:100150811]	0	0.809939
ENSDARG00000092243	8.68725	1.56964e-11	5.40936e-09	BX005065.1		0	3.51526
ENSDARG00000099238	8.65106	1.36217e-12	5.36499e-10	rasd4	rasd family member 4 [Source:ZFIN;Acc:ZDB-GENE-050506-133]	0	1.36231
ENSDARG00000052319	8.58213	1.81729e-38	1.67009e-34	pimr196	Pim proto-oncogene, serine/threonine kinase, related 196 [Source:ZFIN;Acc:ZDB-GENE-070705-328]	0.0144592	6.87771
ENSDARG00000103230	8.34142	4.08118e-12	1.4805e-09	CABZ01079302.1		0	2.93421
ENSDARG00000090310	8.10506	7.98506e-06	0.000809368	CABZ01065328.1	CD48 antigen-like [Source:NCBI gene;Acc:100329398]	0	1.58444
ENSDARG00000093591	8.08705	0.000749098	0.0292654	si:ch211-282k23.2	si:ch211-282k23.2 [Source:ZFIN;Acc:ZDB-GENE-050420-314]	0	1.35846
ENSDARG00000071643	7.98797	4.06565e-09	9.26363e-07	zgc:171490	zgc:171490 [Source:ZFIN;Acc:ZDB-GENE-080204-29]	0	0.895232
ENSDARG00000100890	7.5232	0.000984503	0.0352962	si:zfos-1069f5.1	si:zfos-1069f5.1 [Source:ZFIN;Acc:ZDB-GENE-141215-70]	0	0.651428
ENSDARG00000116713	7.39527	2.95816e-34	2.03891e-30	si:ch73-265d7.2	si:ch73-265d7.2 [Source:ZFIN;Acc:ZDB-GENE-100922-146]	0.0264702	4.74232
ENSDARG00000101511	7.37433	2.64597e-08	5.10135e-06	CU972516.1		0	2.4928
ENSDARG00000094948	7.31993	6.37392e-07	8.69945e-05	BX511265.3		0	1.26092
ENSDARG00000079191	7.12045	3.63069e-09	8.41161e-07	zgc:172122	zgc:172122 [Source:ZFIN;Acc:ZDB-GENE-080208-1]	0	0.438561
ENSDARG00000083063	7.0725	1.11123e-05	0.00107121	CU695141.1		0	4.09156
ENSDARG00000105309	7.06801	0.00148019	0.0465152	FO704756.1		0	0.774065
ENSDARG00000117535	7.01073	3.85788e-13	1.68828e-10	AL929493.2		0.00703763	1.19065
ENSDARG00000094821	6.80328	9.37445e-05	0.00614105	si:ch73-44m9.2	si:ch73-44m9.2 [Source:ZFIN;Acc:ZDB-GENE-081031-72]	0	0.382762
ENSDARG00000068566	6.62639	7.21959e-05	0.00506474	olfcq19	olfactory receptor C family, q19 [Source:ZFIN;Acc:ZDB-GENE-070705-283]	0.00790345	0.972322
ENSDARG00000099599	6.57505	2.10321e-33	9.66424e-30	pigrl2.3	polymeric immunoglobulin receptor-like 2.3 [Source:ZFIN;Acc:ZDB-GENE-150409-2]	0.0491745	5.09191
ENSDARG00000099419	6.45256	0.000644813	0.026105	CABZ01025780.1		0.0421545	4.07812
ENSDARG00000086613	6.275	0.000422283	0.0188083	si:dkey-266f7.10	si:dkey-266f7.10 [Source:ZFIN;Acc:ZDB-GENE-120215-242]	0	0.212226
ENSDARG00000056000	5.88718	0.000207382	0.0113549	olfcq10	olfactory receptor C family, q10 [Source:ZFIN;Acc:ZDB-GENE-050419-265]	0	0.119753
ENSDARG00000097770	5.80846	5.99475e-12	2.11891e-09	si:ch211-167j9.4	si:ch211-167j9.4 [Source:ZFIN;Acc:ZDB-GENE-131121-196]	0.00950201	0.696985
ENSDARG00000111796	5.67042	0.000729994	0.0286361	CABZ01050238.1		0	1.35016
ENSDARG00000091085	5.66662	0.000175097	0.0100781	lepa	leptin a [Source:ZFIN;Acc:ZDB-GENE-081001-1]	0	0.502312
ENSDARG00000095724	5.60993	0.000720563	0.0284612	si:ch211-196c10.15	si:ch211-196c10.15 [Source:ZFIN;Acc:ZDB-GENE-141216-138]	0.00601937	0.371181
ENSDARG00000097241	5.5537	8.94931e-11	2.77228e-08	BX120016.1		0.0318661	1.96396
ENSDARG00000111430	5.53924	0.000466181	0.0203043	nitr6b	novel immune-type receptor 6b [Source:ZFIN;Acc:ZDB-GENE-041001-10]	0	0.256192
ENSDARG00000042189	5.48854	3.58086e-05	0.0028699	tspan33b	tetraspanin 33b [Source:ZFIN;Acc:ZDB-GENE-060503-607]	0.0266868	1.54465
ENSDARG00000095385	5.43301	0.000484936	0.0209612	BX640481.1		0	0.226274
ENSDARG00000113739	5.37652	2.81985e-08	5.39884e-06	CABZ01055489.1		0.0460946	2.37067
ENSDARG00000097243	5.31338	2.02086e-09	4.96797e-07	CR457447.1	uncharacterized LOC110437905 [Source:NCBI gene;Acc:110437905]	0.0212441	1.10905
ENSDARG00000114211	5.28284	0.000282467	0.0139314	FO834825.2		0	0.3768
ENSDARG00000105048	5.25662	7.7206e-05	0.00532142	LO018231.1	growth/differentiation factor 6-A-like [Source:NCBI gene;Acc:101885590]	0.109232	4.41823
ENSDARG00000101279	5.20028	0.000703207	0.0278955	ndr2	nodal-related 2 [Source:ZFIN;Acc:ZDB-GENE-990415-181]	0	0.0460613
ENSDARG00000059858	4.97616	9.24438e-13	3.69373e-10	pappab	pregnancy-associated plasma protein A, pappalysin 1b [Source:ZFIN;Acc:ZDB-GENE-060526-71]	0.0355118	1.16646
ENSDARG00000076824	4.96413	3.21937e-11	1.04421e-08	CCKBR	cholecystokinin receptor-like [Source:NCBI gene;Acc:100331465]	0.0327427	1.17175
ENSDARG00000032131	4.95448	1.91022e-20	2.33423e-17	drd3	dopamine receptor D3 [Source:ZFIN;Acc:ZDB-GENE-021119-1]	0.131303	4.23728
ENSDARG00000095493	4.95372	1.13032e-05	0.00108582	CU570881.1		0.0494177	1.74016
ENSDARG00000011989	4.9104	1.87077e-15	1.14616e-12	crx	cone-rod homeobox [Source:ZFIN;Acc:ZDB-GENE-010403-1]	0.0498559	1.6071
ENSDARG00000094886	4.84936	6.0487e-06	0.000619936	si:dkey-266f7.5	si:dkey-266f7.5 [Source:ZFIN;Acc:ZDB-GENE-070705-437]	0.0169243	0.541306
ENSDARG00000101436	4.74396	5.01474e-10	1.36888e-07	AL831745.3		0.376603	10.4989
ENSDARG00000116394	4.68302	7.57737e-06	0.000770879	BX548044.8	aurora kinase-like [Source:NCBI gene;Acc:101882006]	0.011785	0.393211
ENSDARG00000001976	4.66857	1.13887e-33	6.2797e-30	fkbp16	FKBP prolyl isomerase 16 [Source:ZFIN;Acc:ZDB-GENE-050208-116]	0.524983	13.7959
ENSDARG00000027153	4.57628	1.95177e-19	1.92179e-16	gabrr3a	gamma-aminobutyric acid (GABA) A receptor, rho 3a [Source:ZFIN;Acc:ZDB-GENE-080722-20]	0.120506	3.00408
ENSDARG00000115302	4.56399	9.43329e-05	0.00616293	pimr146	Pim proto-oncogene, serine/threonine kinase, related 146 [Source:ZFIN;Acc:ZDB-GENE-141211-42]	0.012533	0.370379
ENSDARG00000087920	4.54941	0.000420092	0.018741	nitr10a	novel immune-type receptor 10a [Source:ZFIN;Acc:ZDB-GENE-041001-5]	0.0247757	0.744404
ENSDARG00000089429	4.44452	1.11879e-10	3.34387e-08	si:dkey-205h13.2	si:dkey-205h13.2 [Source:ZFIN;Acc:ZDB-GENE-080225-18]	0.0348324	0.798583
ENSDARG00000095536	4.41935	0.00115058	0.0393567	trim62.2	tripartite motif containing 62, tandem duplicate 2 [Source:ZFIN;Acc:ZDB-GENE-141216-17]	0.502372	10.9102
ENSDARG00000001999	4.41329	1.87226e-19	1.91179e-16	adamts18	ADAM metallopeptidase with thrombospondin type 1 motif, 18 [Source:ZFIN;Acc:ZDB-GENE-070815-1]	0.112242	2.45617
ENSDARG00000112301	4.37092	0.000246731	0.012745	CU570881.2		0.0221221	0.501907
ENSDARG00000094935	4.31182	1.16857e-06	0.000149849	si:dkey-58f10.11	si:dkey-58f10.11 [Source:ZFIN;Acc:ZDB-GENE-060526-313]	0.0528999	1.14922
ENSDARG00000093091	4.30217	1.82745e-14	9.87896e-12	iqsec3b	IQ motif and Sec7 domain ArfGEF 3b [Source:ZFIN;Acc:ZDB-GENE-050420-210]	0.0513198	1.05665
ENSDARG00000020655	4.04793	0.000848603	0.0319617	INSM2	INSM transcriptional repressor 2 [Source:NCBI gene;Acc:792891]	0.0152624	0.314231
ENSDARG00000089149	4.00639	8.81889e-05	0.00594466	gpx2	glutathione peroxidase 2 [Source:NCBI gene;Acc:100334384]	0.0410461	0.755578
ENSDARG00000062042	3.96591	6.52445e-13	2.64528e-10	mthfsd	methenyltetrahydrofolate synthetase domain containing [Source:NCBI gene;Acc:566203]	0.0829816	1.34276
ENSDARG00000103322	3.91044	0.000231965	0.0122047	si:ch73-347e22.8	si:ch73-347e22.8 [Source:ZFIN;Acc:ZDB-GENE-030131-8455]	0.0220027	0.378879
ENSDARG00000093705	3.87564	0.00104555	0.0365346	CR356222.1		0.0198918	0.376215
ENSDARG00000092378	3.84321	1.25871e-09	3.2132e-07	BX571809.1		0.248354	3.73547
ENSDARG00000006939	3.82442	4.53165e-13	1.95215e-10	tbx16l	T-box transcription factor 16, like [Source:NCBI gene;Acc:30254]	0.181722	2.65061
ENSDARG00000074233	3.80991	1.94731e-20	2.33423e-17	pde4bb	phosphodiesterase 4B, cAMP-specific b [Source:ZFIN;Acc:ZDB-GENE-070912-454]	0.964586	13.921
ENSDARG00000101756	3.80173	0.000412985	0.0186046	im:7141269	im:7141269 [Source:ZFIN;Acc:ZDB-GENE-041111-134]	0.777122	10.9079
ENSDARG00000056598	3.79089	5.91686e-09	1.30502e-06	pimr47	Pim proto-oncogene, serine/threonine kinase, related 47 [Source:ZFIN;Acc:ZDB-GENE-090312-19]	0.321381	4.62241
ENSDARG00000105519	3.72803	0.000925632	0.0341629	CR388046.2		0.0271824	0.444404
ENSDARG00000032885	3.63089	0.000262449	0.013293	si:ch211-226m7.4	si:ch211-226m7.4 [Source:ZFIN;Acc:ZDB-GENE-080919-1]	0.103816	1.34967
ENSDARG00000104613	3.61709	1.82872e-13	8.69274e-11	znf1179	zinc finger protein 1179 [Source:ZFIN;Acc:ZDB-GENE-050208-622]	1.82686	22.9549
ENSDARG00000077572	3.58741	7.08895e-09	1.5034e-06	si:ch211-193k19.2	si:ch211-193k19.2 [Source:ZFIN;Acc:ZDB-GENE-060503-203]	0.0601513	0.761428
ENSDARG00000076787	3.55734	2.45564e-11	8.05977e-09	angpt4	angiopoietin 4 [Source:ZFIN;Acc:ZDB-GENE-110104-1]	0.211791	2.57146
ENSDARG00000116629	3.53585	8.15929e-06	0.000818006	CT025651.2		0.0502247	0.663811
ENSDARG00000052039	3.52386	0.00094979	0.0347278	caspb	caspase b [Source:ZFIN;Acc:ZDB-GENE-020812-1]	0.12122	1.47025
ENSDARG00000094455	3.50745	5.40891e-06	0.000569174	CR293531.1		0.124934	1.53938
ENSDARG00000088493	3.50477	0.000388611	0.0177091	si:ch211-149k12.3	si:ch211-149k12.3 [Source:ZFIN;Acc:ZDB-GENE-131127-504]	0.00340144	0.0497518
ENSDARG00000059280	3.49204	1.31613e-11	4.59312e-09	hoxd3a	homeobox D3a [Source:NCBI gene;Acc:30349]	0.13946	1.62259
ENSDARG00000038981	3.41603	5.87392e-05	0.00428423	zgc:153615	zgc:153615 [Source:ZFIN;Acc:ZDB-GENE-061110-79]	0.0767132	0.873598
ENSDARG00000103602	3.36993	0.000101499	0.00650775	pcdh1a3	protocadherin 1 alpha 3 [Source:ZFIN;Acc:ZDB-GENE-050202-3]	0.0143728	0.162783
ENSDARG00000011615	3.30242	3.56087e-09	8.31976e-07	mybpc3	myosin binding protein C, cardiac [Source:ZFIN;Acc:ZDB-GENE-070112-2362]	0.477853	4.7948
ENSDARG00000089831	3.28755	3.74234e-06	0.000416033	si:dkey-207m2.4	si:dkey-207m2.4 [Source:ZFIN;Acc:ZDB-GENE-081103-58]	0.0498898	0.506783
ENSDARG00000052242	3.28473	4.93618e-19	4.25283e-16	aff2	AF4/FMR2 family, member 2 [Source:ZFIN;Acc:ZDB-GENE-110411-190]	0.174968	1.75319
ENSDARG00000103351	3.20259	3.76068e-05	0.00298795	FP102192.2		0.0204641	0.197486
ENSDARG00000092523	3.17622	0.000354493	0.016537	olfcq11	olfactory receptor C family, q11 [Source:ZFIN;Acc:ZDB-GENE-060503-641]	0.0150541	0.159708
ENSDARG00000095137	3.148	3.14337e-05	0.00257925	si:dkey-88l16.2	si:dkey-88l16.2 [Source:ZFIN;Acc:ZDB-GENE-091113-59]	0.17819	1.64864
ENSDARG00000079785	3.13245	9.64226e-05	0.00628456	si:dkeyp-73a2.2	si:dkeyp-73a2.2 [Source:NCBI gene;Acc:100307112]	0.0365928	0.352926
ENSDARG00000056831	3.08294	2.16523e-17	1.65821e-14	gng2	guanine nucleotide binding protein (G protein), gamma 2 [Source:ZFIN;Acc:ZDB-GENE-050417-59]	1.2011	10.4649
ENSDARG00000078962	3.05783	4.43086e-06	0.000477183	duox2	dual oxidase 2 [Source:ZFIN;Acc:ZDB-GENE-111007-1]	0.0456893	0.40394
ENSDARG00000090177	3.05071	5.06388e-07	7.23374e-05	BX548044.3		0.208548	1.79393
ENSDARG00000014929	3.04597	0.000645839	0.0261082	p2ry11	purinergic receptor P2Y11 [Source:ZFIN;Acc:ZDB-GENE-111221-4]	0.220075	1.89658
ENSDARG00000088641	3.02268	9.98133e-07	0.000131041	grn2	granulin 2 [Source:ZFIN;Acc:ZDB-GENE-050522-264]	0.379013	3.20015
ENSDARG00000088584	3.00725	0.000225722	0.0119447	si:ch73-352p18.4	si:ch73-352p18.4 [Source:ZFIN;Acc:ZDB-GENE-110411-101]	0.564618	4.68257
ENSDARG00000026569	2.96678	1.71564e-29	4.30003e-26	pimr196	Pim proto-oncogene, serine/threonine kinase, related 196 [Source:ZFIN;Acc:ZDB-GENE-070705-328]	1.11126	8.92232
ENSDARG00000069305	2.93931	1.57675e-06	0.00019235	si:ch211-203k16.3	si:ch211-203k16.3 [Source:ZFIN;Acc:ZDB-GENE-041014-290]	1.2918	10.0345
ENSDARG00000052115	2.91299	1.52226e-10	4.46475e-08	ehf	ets homologous factor [Source:ZFIN;Acc:ZDB-GENE-060312-7]	0.637675	4.95376
ENSDARG00000079653	2.89359	5.65429e-06	0.000592733	cyp2x6	cytochrome P450, family 2, subfamily X, polypeptide 6 [Source:ZFIN;Acc:ZDB-GENE-050320-144]	0.0175966	0.139203
ENSDARG00000117368	2.87932	0.000226486	0.0119621	BX005389.3		0.0617775	0.487821
ENSDARG00000105746	2.87917	1.13035e-06	0.000146309	LO018124.1	si:cabz01083838.1 [Source:NCBI gene;Acc:101883056]	0.511396	3.90363
ENSDARG00000117663	2.85272	0.000149054	0.00889487	AL935295.2		0.0294266	0.226979
ENSDARG00000039349	2.8202	1.2e-06	0.000153166	qrfpra	pyroglutamylated RFamide peptide receptor a [Source:ZFIN;Acc:ZDB-GENE-090313-105]	0.152907	1.13278
ENSDARG00000054048	2.81897	6.90347e-08	1.18955e-05	plin1	perilipin 1 [Source:ZFIN;Acc:ZDB-GENE-050419-213]	0.0874265	0.642299
ENSDARG00000096323	2.77402	0.000771936	0.029863	BX571681.4		0.454092	3.47697
ENSDARG00000044002	2.77153	5.69219e-06	0.000594446	cyp2x7	cytochrome P450, family 2, subfamily X, polypeptide 7 [Source:ZFIN;Acc:ZDB-GENE-110114-2]	0.169605	1.20916
ENSDARG00000068104	2.75655	0.00136002	0.0440607	CABZ01040999.1		0.0331757	0.259938
ENSDARG00000062462	2.72521	2.56045e-10	7.4307e-08	shisa7a	shisa family member 7a [Source:ZFIN;Acc:ZDB-GENE-100922-37]	0.184413	1.26036
ENSDARG00000027992	2.71043	0.000385363	0.0176207	hao2	hydroxyacid oxidase 2 (long chain) [Source:ZFIN;Acc:ZDB-GENE-040426-1239]	0.446389	3.03669
ENSDARG00000102206	2.69631	3.81726e-05	0.00302419	stc2b	stanniocalcin 2b [Source:ZFIN;Acc:ZDB-GENE-120203-5]	0.173648	1.16418
ENSDARG00000004023	2.69575	2.57528e-07	3.94446e-05	isl1	ISL LIM homeobox 1 [Source:NCBI gene;Acc:30147]	0.173061	1.16478
ENSDARG00000038720	2.69088	8.89805e-05	0.00596884	zp3f.1	zona pellucida glycoprotein 3f, tandem duplicate 1 [Source:ZFIN;Acc:ZDB-GENE-030616-590]	0.518527	3.44756
ENSDARG00000093522	2.68983	2.61597e-07	3.95928e-05	BX548044.5		0.383978	2.55382
ENSDARG00000098345	2.66776	6.21594e-06	0.000634717	mamdc2a	MAM domain containing 2a [Source:ZFIN;Acc:ZDB-GENE-060526-16]	0.577307	3.73438
ENSDARG00000101728	2.65852	2.22318e-05	0.00193354	si:dkeyp-80d11.12	si:dkeyp-80d11.12 [Source:ZFIN;Acc:ZDB-GENE-070424-273]	0.103272	0.674226
ENSDARG00000040608	2.61282	0.000475878	0.0206288	gcnt7	glucosaminyl (N-acetyl) transferase family member 7 [Source:ZFIN;Acc:ZDB-GENE-120919-3]	0.0243033	0.159234
ENSDARG00000105731	2.59105	6.05868e-05	0.00438419	CR788316.1	verrucotoxin subunit beta-like [Source:NCBI gene;Acc:103908715]	0.0235051	0.151995
ENSDARG00000101645	2.57503	1.85314e-12	7.09599e-10	myrfl	myelin regulatory factor like [Source:ZFIN;Acc:ZDB-GENE-180312-1]	1.22686	7.49635
ENSDARG00000109055	2.55646	2.29558e-07	3.55557e-05	ftr81	finTRIM family, member 81 [Source:ZFIN;Acc:ZDB-GENE-060810-168]	0.274228	1.65756
ENSDARG00000092295	2.547	0.00117609	0.0399814	BX537166.1		0.113627	0.710841
ENSDARG00000061862	2.50886	9.6858e-33	3.81482e-29	myo18ab	myosin XVIIIAb [Source:ZFIN;Acc:ZDB-GENE-080423-1]	1.70625	9.99468
ENSDARG00000059960	2.50577	2.22459e-32	7.6665e-29	plch2a	phospholipase C, eta 2a [Source:ZFIN;Acc:ZDB-GENE-030131-6367]	1.38936	8.10968
ENSDARG00000086838	2.50393	2.65743e-07	3.98181e-05	itga2.3	integrin, alpha 2 (CD49B, alpha 2 subunit of VLA-2 receptor), tandem duplicate 3 [Source:ZFIN;Acc:ZDB-GENE-091204-176]	1.07447	6.31361
ENSDARG00000097018	2.49559	0.000875123	0.0326483	CR628341.1		0.231821	1.34305
ENSDARG00000078322	2.48871	3.26082e-24	5.99339e-21	col12a1a	collagen, type XII, alpha 1a [Source:ZFIN;Acc:ZDB-GENE-090728-1]	0.802034	4.61516
ENSDARG00000094889	2.48809	8.84974e-06	0.000876288	cplx4c	complexin 4c [Source:ZFIN;Acc:ZDB-GENE-101018-1]	0.0492629	0.289636
ENSDARG00000056616	2.48681	3.95445e-06	0.000434359	pimr48	Pim proto-oncogene, serine/threonine kinase, related 48 [Source:ZFIN;Acc:ZDB-GENE-090312-25]	0.502647	2.90398
ENSDARG00000057025	2.47975	1.8797e-08	3.67542e-06	chrna2b	cholinergic receptor, nicotinic, alpha 2b (neuronal) [Source:ZFIN;Acc:ZDB-GENE-041001-99]	0.255246	1.46535
ENSDARG00000105606	2.46368	0.000177122	0.0101454	CR388046.6		0.323629	1.86717
ENSDARG00000117755	2.45214	2.70557e-05	0.00227416	CU467655.2	cadherin-related family member 5-like [Source:NCBI gene;Acc:100537321]	0.132365	0.759055
ENSDARG00000036722	2.43924	4.42581e-10	1.23252e-07	slc9a3.2	solute carrier family 9 member A3, tandem duplicate 2 [Source:ZFIN;Acc:ZDB-GENE-060503-640]	0.391672	2.18417
ENSDARG00000053630	2.40614	0.000490898	0.0210811	si:dkey-182o15.5	si:dkey-182o15.5 [Source:ZFIN;Acc:ZDB-GENE-160728-6]	0.106235	0.597532
ENSDARG00000068086	2.40336	0.00121494	0.0408487	psmb11b	proteasome 20S subunit beta 11b [Source:ZFIN;Acc:ZDB-GENE-170530-2]	0.0807362	0.446887
ENSDARG00000101077	2.38822	1.12797e-10	3.34387e-08	sctr	secretin receptor [Source:NCBI gene;Acc:100537567]	4.09949	21.9649
ENSDARG00000059818	2.3847	2.61217e-07	3.95928e-05	kif5ab	kinesin family member 5A, b [Source:ZFIN;Acc:ZDB-GENE-110510-3]	0.140206	0.756454
ENSDARG00000001721	2.37928	1.29946e-23	2.0843e-20	oc90	otoconin 90 [Source:ZFIN;Acc:ZDB-GENE-070912-300]	11.3022	60.095
ENSDARG00000095610	2.37781	4.14884e-08	7.57507e-06	BX248510.2		1.8133	9.69792
ENSDARG00000105512	2.33353	4.35652e-09	9.84501e-07	BX908792.1		3.60455	18.6847
ENSDARG00000115096	2.33114	0.000417627	0.0187219	FO704836.1		0.107615	0.569095
ENSDARG00000020581	2.3058	1.01574e-13	5.00072e-11	otofb	otoferlin b [Source:ZFIN;Acc:ZDB-GENE-110406-5]	0.634517	3.21856
ENSDARG00000075727	2.28671	0.00155107	0.0483196	map1lc3cl	microtubule-associated protein 1 light chain 3 gamma, like [Source:ZFIN;Acc:ZDB-GENE-140819-1]	0.11128	0.572371
ENSDARG00000061818	2.28492	0.00097516	0.0350067	meox2b	mesenchyme homeobox 2b [Source:ZFIN;Acc:ZDB-GENE-060503-853]	0.480384	2.43465
ENSDARG00000041595	2.27282	0.00015411	0.00911904	ces3	carboxylesterase 3 [Source:ZFIN;Acc:ZDB-GENE-030131-9563]	0.393735	1.96991
ENSDARG00000112453	2.26143	1.36573e-08	2.78913e-06	FO818722.1	disintegrin and metalloproteinase domain-containing protein 23-like [Source:NCBI gene;Acc:101884782]	0.564772	2.78414
ENSDARG00000028306	2.19953	4.13045e-06	0.000448332	prph	peripherin [Source:ZFIN;Acc:ZDB-GENE-990415-207]	1.50511	7.09375
ENSDARG00000029232	2.1865	9.37752e-05	0.00614105	FO704779.1		0.247899	1.15809
ENSDARG00000055185	2.16399	0.000647232	0.0261262	tm4sf5	transmembrane 4 L six family member 5 [Source:ZFIN;Acc:ZDB-GENE-040718-65]	0.179424	0.838128
ENSDARG00000117260	2.16146	0.000554091	0.0234299	CABZ01079870.1		2.83067	13.1895
ENSDARG00000099860	2.13198	3.37354e-05	0.00274362	pkmb	pyruvate kinase M1/2b [Source:ZFIN;Acc:ZDB-GENE-040801-230]	0.599631	2.69341
ENSDARG00000086117	2.12807	3.13224e-05	0.00257779	umod	uromodulin [Source:ZFIN;Acc:ZDB-GENE-121214-192]	0.431813	1.95378
ENSDARG00000100782	2.11789	2.17524e-12	8.21526e-10	f7l	coagulation factor VII, like [Source:ZFIN;Acc:ZDB-GENE-070424-102]	2.05488	9.16412
ENSDARG00000040627	2.11439	1.8712e-13	8.74391e-11	grik1b	glutamate receptor, ionotropic, kainate 1b [Source:ZFIN;Acc:ZDB-GENE-070821-1]	1.67581	7.44704
ENSDARG00000034423	2.10247	0.00123994	0.0413865	sncga	synuclein, gamma a [Source:ZFIN;Acc:ZDB-GENE-050417-18]	0.430258	1.91807
ENSDARG00000063594	2.10186	4.97732e-07	7.17266e-05	hipk1a	homeodomain interacting protein kinase 1a [Source:ZFIN;Acc:ZDB-GENE-081031-101]	1.08019	4.72142
ENSDARG00000094713	2.09186	0.00026561	0.0133876	BX548044.6	serine protease HTRA2, mitochondrial-like [Source:NCBI gene;Acc:103911769]	0.407267	1.79036
ENSDARG00000036086	2.08442	5.75735e-06	0.00059673	itga11a	integrin, alpha 11a [Source:ZFIN;Acc:ZDB-GENE-050324-1]	0.65452	2.8454
ENSDARG00000100582	2.08433	0.00139083	0.0447436	si:ch211-195b11.3	si:ch211-195b11.3 [Source:ZFIN;Acc:ZDB-GENE-141222-6]	0.412924	1.82554
ENSDARG00000103052	2.08379	1.36081e-23	2.0843e-20	pcyox1	prenylcysteine oxidase 1 [Source:ZFIN;Acc:ZDB-GENE-050417-98]	4.94887	21.4835
ENSDARG00000086158	2.08204	3.21081e-06	0.000363329	ccbe1	collagen and calcium binding EGF domains 1 [Source:NCBI gene;Acc:555629]	1.65163	7.17059
ENSDARG00000095390	2.06758	0.000143117	0.00861513	BX537288.2		0.46014	1.98864
ENSDARG00000098415	2.05569	0.000836362	0.0316132	CT956093.1		1.09457	4.68206
ENSDARG00000030411	2.03311	4.38002e-06	0.000473558	crygn2	crystallin, gamma N2 [Source:NCBI gene;Acc:445034]	1.30536	5.48414
ENSDARG00000117249	2.0274	8.8796e-05	0.00596884	CABZ01079872.1		1.07145	4.52969
ENSDARG00000111856	2.0224	0.000218054	0.0116903	BX649490.4	CD276 antigen homolog [Source:NCBI gene;Acc:101886973]	1.46637	6.09658
ENSDARG00000052881	2.01672	2.12505e-05	0.00185993	dnajb5	DnaJ heat shock protein family (Hsp40) member B5 [Source:ZFIN;Acc:ZDB-GENE-070705-308]	0.453244	1.89388
ENSDARG00000101020	2.01369	0.00140712	0.0451097	KHDRBS3	KH domain containing, RNA binding, signal transduction associated 3 [Source:NCBI gene;Acc:101867535]	5.42095	22.2453
ENSDARG00000100379	1.99201	5.30853e-05	0.0039988	si:dkey-34d22.2	si:dkey-34d22.2 [Source:ZFIN;Acc:ZDB-GENE-131127-261]	0.255431	1.04961
ENSDARG00000092975	1.99101	0.000324528	0.0155132	AL935198.1		0.370182	1.51911
ENSDARG00000076819	1.98869	1.87339e-05	0.00166075	nlrc8	NLR family CARD domain containing 8 [Source:ZFIN;Acc:ZDB-GENE-070912-363]	0.217136	0.884717
ENSDARG00000036424	1.9705	3.73315e-06	0.000416033	pcdh20	protocadherin 20 [Source:NCBI gene;Acc:100007362]	0.556611	2.21835
ENSDARG00000058839	1.96802	5.38872e-07	7.57995e-05	susd1	sushi domain containing 1 [Source:ZFIN;Acc:ZDB-GENE-060526-169]	0.627668	2.51567
ENSDARG00000036140	1.95804	0.00161721	0.0497616	crybgx	crystallin beta gamma X [Source:ZFIN;Acc:ZDB-GENE-070410-2]	0.240914	0.989776
ENSDARG00000069469	1.95613	4.36587e-05	0.00338884	khdrbs2	KH domain containing, RNA binding, signal transduction associated 2 [Source:NCBI gene;Acc:768147]	0.248699	0.997421
ENSDARG00000089307	1.9396	8.47247e-05	0.00576755	pmaip1	phorbol-12-myristate-13-acetate-induced protein 1 [Source:ZFIN;Acc:ZDB-GENE-070119-3]	0.915501	3.59855
ENSDARG00000097504	1.93251	0.000357247	0.0166093	CR626907.3		0.140089	0.553178
ENSDARG00000039756	1.92967	5.57462e-05	0.00414265	prop1	PROP paired-like homeobox 1 [Source:ZFIN;Acc:ZDB-GENE-081107-40]	0.652127	2.56183
ENSDARG00000040536	1.92675	0.000629226	0.0255867	ftr90	finTRIM family, member 90 [Source:ZFIN;Acc:ZDB-GENE-131122-80]	0.32889	1.29023
ENSDARG00000055656	1.91987	0.000207576	0.0113549	pdzd3b	PDZ domain containing 3b [Source:ZFIN;Acc:ZDB-GENE-081022-151]	1.90333	7.39184
ENSDARG00000076292	1.91463	1.50312e-08	2.98136e-06	tns2a	tensin 2a [Source:ZFIN;Acc:ZDB-GENE-090312-163]	0.525146	2.02658
ENSDARG00000028012	1.89818	0.000139175	0.00843309	tpmt.2	thiopurine S-methyltransferase, tandem duplicate 2 [Source:ZFIN;Acc:ZDB-GENE-041010-177]	1.1112	4.24656
ENSDARG00000031588	1.89189	0.000608426	0.0250221	si:dkey-239b22.1	si:dkey-239b22.1 [Source:ZFIN;Acc:ZDB-GENE-131119-12]	0.107167	0.411857
ENSDARG00000027903	1.86467	0.0003146	0.0151901	adamtsl3	ADAMTS-like 3 [Source:ZFIN;Acc:ZDB-GENE-121030-8]	0.0912714	0.34439
ENSDARG00000009553	1.86243	1.48723e-07	2.37012e-05	gng3	guanine nucleotide binding protein (G protein), gamma 3 [Source:ZFIN;Acc:ZDB-GENE-010705-1]	2.72743	10.1951
ENSDARG00000060112	1.86008	0.000315601	0.0152117	sybu	syntabulin (syntaxin-interacting) [Source:ZFIN;Acc:ZDB-GENE-060929-1202]	0.852998	3.15487
ENSDARG00000060085	1.85782	8.94182e-05	0.00598364	kcnq3	potassium voltage-gated channel, KQT-like subfamily, member 3 [Source:ZFIN;Acc:ZDB-GENE-070912-301]	0.209909	0.782682
ENSDARG00000095649	1.85283	0.000114604	0.00708436	si:dkey-97a13.12	si:dkey-97a13.12 [Source:ZFIN;Acc:ZDB-GENE-070912-614]	0.387221	1.4491
ENSDARG00000089519	1.83179	9.25273e-05	0.00613216	fbln7	fibulin 7 [Source:ZFIN;Acc:ZDB-GENE-170130-2]	0.395519	1.45079
ENSDARG00000070473	1.82481	2.4824e-06	0.000289999	parp6b	poly (ADP-ribose) polymerase family, member 6b [Source:ZFIN;Acc:ZDB-GENE-080219-1]	0.607283	2.20745
ENSDARG00000090930	1.82229	0.000135729	0.00824237	si:ch211-120g10.1	si:ch211-120g10.1 [Source:ZFIN;Acc:ZDB-GENE-130531-56]	0.883745	3.20695
ENSDARG00000101901	1.81789	5.65586e-07	7.88812e-05	zgc:193711	zgc:193711 [Source:ZFIN;Acc:ZDB-GENE-081022-34]	0.719304	2.59505
ENSDARG00000035137	1.81666	9.92444e-05	0.00641813	ehd2a	EH-domain containing 2a [Source:ZFIN;Acc:ZDB-GENE-060531-86]	0.575891	2.0905
ENSDARG00000003229	1.80318	0.000683868	0.0272854	gdf9	growth differentiation factor 9 [Source:ZFIN;Acc:ZDB-GENE-050221-7]	0.683335	2.45845
ENSDARG00000058180	1.7957	4.99511e-07	7.17266e-05	exoc3l4	exocyst complex component 3-like 4 [Source:ZFIN;Acc:ZDB-GENE-081028-71]	0.563292	2.01016
ENSDARG00000092285	1.7835	1.09576e-07	1.80898e-05	cenpv	centromere protein V [Source:ZFIN;Acc:ZDB-GENE-060526-76]	1.7951	6.34202
ENSDARG00000034862	1.76956	0.00101237	0.0359678	f7	coagulation factor VII [Source:ZFIN;Acc:ZDB-GENE-010814-1]	0.312119	1.0991
ENSDARG00000057426	1.76549	3.469e-05	0.0027965	oard1	O-acyl-ADP-ribose deacylase 1 [Source:ZFIN;Acc:ZDB-GENE-050522-480]	7.50921	25.9886
ENSDARG00000100562	1.76166	0.000318197	0.0153101	CABZ01080702.1		0.204454	0.713025
ENSDARG00000075837	1.75762	0.00109236	0.0378822	si:dkey-1d7.3	si:dkey-1d7.3 [Source:ZFIN;Acc:ZDB-GENE-091118-46]	0.195943	0.67816
ENSDARG00000060397	1.74118	4.00698e-09	9.20604e-07	hhip	hedgehog interacting protein [Source:ZFIN;Acc:ZDB-GENE-030131-4827]	2.07808	7.14128
ENSDARG00000117711	1.73713	0.000782043	0.030113	CR354549.11		0.18035	0.62403
ENSDARG00000012949	1.73686	1.47526e-08	2.96882e-06	scml2	Scm polycomb group protein like 2 [Source:ZFIN;Acc:ZDB-GENE-130530-546]	0.721788	2.47232
ENSDARG00000053027	1.73582	5.88062e-07	8.10644e-05	si:dkey-33i11.1	si:dkey-33i11.1 [Source:ZFIN;Acc:ZDB-GENE-030131-4630]	1.59905	5.48827
ENSDARG00000111474	1.72288	0.00156789	0.0486236	cfap100	cilia and flagella associated protein 100 [Source:ZFIN;Acc:ZDB-GENE-060929-352]	1.52416	5.12027
ENSDARG00000041065	1.72224	5.72634e-07	7.93343e-05	hspb1	heat shock protein, alpha-crystallin-related, 1 [Source:NCBI gene;Acc:368243]	4.75553	16.0711
ENSDARG00000075459	1.72075	9.32159e-05	0.00614105	ptpn20	protein tyrosine phosphatase non-receptor type 20 [Source:ZFIN;Acc:ZDB-GENE-090313-90]	0.61833	2.09722
ENSDARG00000093901	1.72	0.00129996	0.042616	trhr2	thyrotropin releasing hormone receptor 2 [Source:ZFIN;Acc:ZDB-GENE-050419-193]	0.151807	0.520948
ENSDARG00000070746	1.71024	0.000237093	0.01238	sft2d2a	SFT2 domain containing 2a [Source:ZFIN;Acc:ZDB-GENE-050227-13]	0.657387	2.21731
ENSDARG00000109703	1.6999	0.00138092	0.0445287	FO834825.1		0.220931	0.739917
ENSDARG00000017542	1.69814	0.000110489	0.00687627	fgf1a	fibroblast growth factor 1a [Source:NCBI gene;Acc:393733]	0.777091	2.57968
ENSDARG00000098063	1.69696	0.000508379	0.0216591	alp3	alkaline phosphatase 3 [Source:ZFIN;Acc:ZDB-GENE-120919-1]	2.18108	7.19406
ENSDARG00000101589	1.69401	5.26334e-06	0.000555978	cacna1db	calcium channel, voltage-dependent, L type, alpha 1D subunit, b [Source:ZFIN;Acc:ZDB-GENE-040525-3]	2.1738	7.23332
ENSDARG00000028784	1.68241	0.000463071	0.0202007	si:dkey-24p1.6	si:dkey-24p1.6 [Source:ZFIN;Acc:ZDB-GENE-060503-67]	0.153765	0.506356
ENSDARG00000115603	1.67422	0.000307454	0.0148972	cacna1db	calcium channel, voltage-dependent, L type, alpha 1D subunit, b [Source:ZFIN;Acc:ZDB-GENE-040525-3]	1.22913	4.04352
ENSDARG00000051814	1.67196	1.47748e-07	2.36826e-05	ptprz1a	protein tyrosine phosphatase receptor type Z1a [Source:ZFIN;Acc:ZDB-GENE-090406-1]	1.01016	3.31464
ENSDARG00000102371	1.66488	8.95945e-07	0.000118188	CU570769.1		1.00915	3.27799
ENSDARG00000055313	1.66388	8.62238e-07	0.000114288	slc12a10.1	solute carrier family 12 member 10, tandem duplicate 1 [Source:ZFIN;Acc:ZDB-GENE-060503-330]	1.99389	6.46867
ENSDARG00000077239	1.64749	4.59254e-05	0.00350738	si:ch211-165i18.2	si:ch211-165i18.2 [Source:ZFIN;Acc:ZDB-GENE-070705-77]	1.72311	5.49885
ENSDARG00000073713	1.63959	0.000104483	0.00664191	vav3b	vav 3 guanine nucleotide exchange factor b [Source:ZFIN;Acc:ZDB-GENE-070912-251]	0.194282	0.622445
ENSDARG00000094535	1.62749	0.000565251	0.0238287	BX957326.2		2.41767	7.71388
ENSDARG00000101769	1.62659	0.000241085	0.0125174	cysltr3	cysteinyl leukotriene receptor 3 [Source:ZFIN;Acc:ZDB-GENE-131127-536]	0.403814	1.28776
ENSDARG00000092228	1.61586	0.00022561	0.0119447	si:dkey-27p18.3	si:dkey-27p18.3 [Source:ZFIN;Acc:ZDB-GENE-060526-287]	4.05729	12.6387
ENSDARG00000026704	1.61013	1.47868e-05	0.00136703	ftr72	finTRIM family, member 72 [Source:ZFIN;Acc:ZDB-GENE-041114-86]	2.81064	8.79711
ENSDARG00000021681	1.60791	1.44723e-08	2.93382e-06	asrgl1	asparaginase and isoaspartyl peptidase 1 [Source:NCBI gene;Acc:541402]	3.43267	10.7112
ENSDARG00000114184	1.60579	0.000198808	0.0109842	si:busm1-105l16.2	si:busm1-105l16.2 [Source:ZFIN;Acc:ZDB-GENE-030616-108]	0.349459	1.09634
ENSDARG00000102715	1.60419	0.000450412	0.0197109	UST	uronyl 2-sulfotransferase [Source:HGNC Symbol;Acc:HGNC:17223]	0.432314	1.35891
ENSDARG00000007370	1.59705	3.49722e-12	1.28558e-09	dysf	dysferlin, limb girdle muscular dystrophy 2B (autosomal recessive) [Source:ZFIN;Acc:ZDB-GENE-070501-1]	2.27445	7.0263
ENSDARG00000029689	1.59653	1.97166e-08	3.82808e-06	tkta	transketolase a [Source:ZFIN;Acc:ZDB-GENE-130530-578]	1.38037	4.26972
ENSDARG00000069199	1.5949	0.00152687	0.0477277	zgc:172120	zgc:172120 [Source:ZFIN;Acc:ZDB-GENE-080204-46]	0.380473	1.18921
ENSDARG00000017429	1.59151	9.35073e-06	0.000917436	sphkap	SPHK1 interactor, AKAP domain containing [Source:NCBI gene;Acc:100034387]	0.917584	2.82886
ENSDARG00000101563	1.58271	0.000108943	0.00682624	CR354430.4		10.0898	30.8181
ENSDARG00000099227	1.57544	0.000820357	0.0311962	galnt13	UDP-N-acetyl-alpha-D-galactosamine:polypeptide N-acetylgalactosaminyltransferase 13 [Source:ZFIN;Acc:ZDB-GENE-091204-444]	0.189201	0.582069
ENSDARG00000090213	1.5693	0.000266395	0.0134024	rheb	Ras homolog, mTORC1 binding [Source:ZFIN;Acc:ZDB-GENE-040426-1690]	1.46529	4.46435
ENSDARG00000058117	1.56086	6.64759e-05	0.00473576	snap25b	synaptosome associated protein 25b [Source:NCBI gene;Acc:30711]	1.43149	4.3292
ENSDARG00000037677	1.55982	0.000850541	0.031991	fgf24	fibroblast growth factor 24 [Source:ZFIN;Acc:ZDB-GENE-030708-1]	0.346747	1.05377
ENSDARG00000042041	1.5565	1.48256e-05	0.00136703	tal2	T-cell acute lymphocytic leukemia 2 [Source:NCBI gene;Acc:394239]	4.06316	12.2167
ENSDARG00000007753	1.54586	1.43864e-06	0.000177069	cpne2	copine II [Source:ZFIN;Acc:ZDB-GENE-030131-7896]	1.55602	4.68537
ENSDARG00000002355	1.53514	0.00010934	0.00683563	shpk	sedoheptulokinase [Source:ZFIN;Acc:ZDB-GENE-060526-357]	0.660016	1.96728
ENSDARG00000076685	1.53211	0.000321999	0.015466	ccn4b	cellular communication network factor 4b [Source:ZFIN;Acc:ZDB-GENE-080220-16]	0.810918	2.41002
ENSDARG00000025465	1.52858	0.000382387	0.0175707	spon2a	spondin 2a, extracellular matrix protein [Source:ZFIN;Acc:ZDB-GENE-990415-160]	0.240022	0.713581
ENSDARG00000076171	1.524	1.77323e-15	1.11109e-12	znf827	zinc finger protein 827 [Source:ZFIN;Acc:ZDB-GENE-080728-3]	1.25821	3.71101
ENSDARG00000094075	1.52241	0.000332118	0.0157328	BX936317.1		3.01584	8.86464
ENSDARG00000110642	1.51165	0.00107965	0.0375357	cacna1db	calcium channel, voltage-dependent, L type, alpha 1D subunit, b [Source:ZFIN;Acc:ZDB-GENE-040525-3]	0.714101	2.10158
ENSDARG00000079271	1.50455	0.000342491	0.016086	dcxr	dicarbonyl/L-xylulose reductase [Source:ZFIN;Acc:ZDB-GENE-030131-7002]	3.02385	8.75376
ENSDARG00000100970	1.50356	2.0362e-09	4.96797e-07	pimr197	Pim proto-oncogene, serine/threonine kinase, related 197 [Source:ZFIN;Acc:ZDB-GENE-070705-327]	3.98546	11.5956
ENSDARG00000069274	1.49371	3.45331e-14	1.7631e-11	ighmbp2	immunoglobulin mu DNA binding protein 2 [Source:ZFIN;Acc:ZDB-GENE-050419-258]	4.71351	13.5768
ENSDARG00000097648	1.48455	0.00104259	0.0365237	si:dkey-35i13.1	si:dkey-35i13.1 [Source:ZFIN;Acc:ZDB-GENE-030131-8008]	0.270679	0.78067
ENSDARG00000006891	1.48201	0.000892472	0.0332057	kcns3a	potassium voltage-gated channel, delayed-rectifier, subfamily S, member 3a [Source:ZFIN;Acc:ZDB-GENE-080723-45]	0.710951	2.03358
ENSDARG00000051981	1.48191	0.000404132	0.0182954	STX3	zgc:165520 [Source:ZFIN;Acc:ZDB-GENE-070620-13]	2.56625	7.29818
ENSDARG00000104028	1.46449	0.000143808	0.00861587	si:dkey-74k8.3	si:dkey-74k8.3 [Source:ZFIN;Acc:ZDB-GENE-141222-20]	1.09102	3.0898
ENSDARG00000060837	1.46398	0.000167085	0.0097184	trpc5b	transient receptor potential cation channel, subfamily C, member 5b [Source:ZFIN;Acc:ZDB-GENE-091112-24]	0.304677	0.863837
ENSDARG00000040926	1.46002	1.50572e-15	9.65411e-13	nr2f2	nuclear receptor subfamily 2, group F, member 2 [Source:ZFIN;Acc:ZDB-GENE-990415-252]	6.22623	17.5128
ENSDARG00000063036	1.45283	0.00017203	0.0099431	psd2	pleckstrin and Sec7 domain containing 2 [Source:ZFIN;Acc:ZDB-GENE-030131-3033]	0.62656	1.74623
ENSDARG00000026236	1.42938	3.81282e-08	7.10266e-06	zgc:56585	zgc:56585 [Source:ZFIN;Acc:ZDB-GENE-040426-1084]	3.27864	9.0609
ENSDARG00000010816	1.42454	3.73881e-05	0.00297916	slc7a14a	solute carrier family 7 member 14a [Source:NCBI gene;Acc:566270]	1.21692	3.34386
ENSDARG00000061994	1.42128	1.83901e-06	0.000221404	acacb	acetyl-CoA carboxylase beta [Source:ZFIN;Acc:ZDB-GENE-060526-132]	10.8674	29.9404
ENSDARG00000070465	1.41697	0.000504071	0.0215461	si:dkey-13n23.3	si:dkey-13n23.3 [Source:ZFIN;Acc:ZDB-GENE-120214-42]	1.9608	5.33122
ENSDARG00000069093	1.39269	6.40846e-08	1.11678e-05	col2a1a	collagen, type II, alpha 1a [Source:ZFIN;Acc:ZDB-GENE-980526-192]	4.48834	12.004
ENSDARG00000036943	1.37935	0.000336857	0.0159027	golph3l	golgi phosphoprotein 3-like [Source:ZFIN;Acc:ZDB-GENE-051113-168]	0.647232	1.72593
ENSDARG00000076020	1.37414	0.000239305	0.0124484	pappa2	pappalysin 2 [Source:ZFIN;Acc:ZDB-GENE-070912-525]	0.987143	2.60753
ENSDARG00000024775	1.3727	4.18323e-05	0.00326719	si:ch211-129c21.1	si:ch211-129c21.1 [Source:ZFIN;Acc:ZDB-GENE-030131-5796]	1.67439	4.42085
ENSDARG00000051861	1.36936	2.43702e-05	0.00208661	pkp3a	plakophilin 3a [Source:ZFIN;Acc:ZDB-GENE-060512-114]	0.975019	2.58843
ENSDARG00000101542	1.36515	0.00132574	0.0432551	si:dkeyp-53d3.5	si:dkeyp-53d3.5 [Source:ZFIN;Acc:ZDB-GENE-050208-485]	7.65035	20.086
ENSDARG00000093378	1.34506	0.000230869	0.0121703	si:ch211-235i11.5	si:ch211-235i11.5 [Source:ZFIN;Acc:ZDB-GENE-131120-104]	1.01328	2.62361
ENSDARG00000088423	1.33612	4.42503e-05	0.00341731	si:ch211-66k16.28	si:ch211-66k16.28 [Source:ZFIN;Acc:ZDB-GENE-120709-59]	0.829878	2.14852
ENSDARG00000088862	1.33494	2.99861e-06	0.000343036	stxbp6	syntaxin binding protein 6 (amisyn) [Source:ZFIN;Acc:ZDB-GENE-040625-31]	5.53596	14.3215
ENSDARG00000075295	1.32863	0.000302526	0.0147101	tulp1a	TUB like protein 1a [Source:ZFIN;Acc:ZDB-GENE-110411-122]	0.896427	2.32526
ENSDARG00000098664	1.32859	0.000213361	0.0115629	si:dkeyp-53d3.3	si:dkeyp-53d3.3 [Source:ZFIN;Acc:ZDB-GENE-050208-644]	3.27331	8.42827
ENSDARG00000090618	1.32607	4.0945e-08	7.5257e-06	malrd1	MAM and LDL receptor class A domain containing 1 [Source:ZFIN;Acc:ZDB-GENE-140106-257]	1.10634	2.8417
ENSDARG00000067964	1.32414	0.000873889	0.0326465	slc6a5	solute carrier family 6 member 5 [Source:ZFIN;Acc:ZDB-GENE-050105-2]	0.191692	0.491571
ENSDARG00000089162	1.32338	0.000211928	0.0115472	afap1l1a	actin filament associated protein 1-like 1a [Source:NCBI gene;Acc:566757]	1.8097	4.68068
ENSDARG00000101421	1.30468	0.00143736	0.0458656	si:dkeyp-80d11.10	si:dkeyp-80d11.10 [Source:ZFIN;Acc:ZDB-GENE-070424-271]	0.184722	0.468343
ENSDARG00000090072	1.30444	0.000629086	0.0255867	CU462878.2	keratinocyte associated protein 3 [Source:NCBI gene;Acc:100538219]	1.46902	3.68995
ENSDARG00000095577	1.29889	0.000430005	0.019103	cybrd1	cytochrome b reductase 1 [Source:NCBI gene;Acc:552960]	6.26251	15.7092
ENSDARG00000115410	1.29502	0.00059258	0.0246046	pimr58	Pim proto-oncogene, serine/threonine kinase, related 58 [Source:ZFIN;Acc:ZDB-GENE-060526-96]	5.16173	12.9793
ENSDARG00000030269	1.29466	0.000222277	0.0118305	grtp1b	growth hormone regulated TBC protein 1b [Source:ZFIN;Acc:ZDB-GENE-050417-346]	1.77214	4.45146
ENSDARG00000063056	1.28165	6.04159e-09	1.31772e-06	tulp4b	TUB like protein 4b [Source:ZFIN;Acc:ZDB-GENE-130530-708]	1.72822	4.30154
ENSDARG00000016789	1.27535	1.47028e-07	2.36826e-05	zgc:152891	zgc:152891 [Source:ZFIN;Acc:ZDB-GENE-061013-229]	1.52471	3.78916
ENSDARG00000090981	1.27245	1.01045e-07	1.68837e-05	C14HXorf65	si:ch211-191o15.6 [Source:ZFIN;Acc:ZDB-GENE-110228-3]	17.0222	42.3084
ENSDARG00000013526	1.27164	2.67022e-05	0.00226517	svep1	sushi, von Willebrand factor type A, EGF and pentraxin domain containing 1 [Source:ZFIN;Acc:ZDB-GENE-110726-1]	1.71094	4.20898
ENSDARG00000041150	1.26137	0.000430932	0.019103	slc17a6b	solute carrier family 17 member 6b [Source:NCBI gene;Acc:100149756]	0.73856	1.81811
ENSDARG00000003395	1.25299	0.00147838	0.0465152	col4a3	collagen, type IV, alpha 3 [Source:ZFIN;Acc:ZDB-GENE-070802-4]	0.879684	2.14396
ENSDARG00000043710	1.23524	1.26735e-05	0.00119252	parvaa	parvin, alpha a [Source:ZFIN;Acc:ZDB-GENE-040721-2]	4.62886	11.2213
ENSDARG00000091555	1.23353	7.50766e-05	0.00521376	ostf1	osteoclast stimulating factor 1 [Source:NCBI gene;Acc:405783]	2.92166	7.05092
ENSDARG00000117133	1.23275	4.50087e-05	0.00344991	cst14b.1	cystatin 14b, tandem duplicate 1 [Source:NCBI gene;Acc:768128]	30.3329	72.8083
ENSDARG00000039352	1.22941	0.000267634	0.0134402	pald1b	phosphatase domain containing paladin 1b [Source:ZFIN;Acc:ZDB-GENE-070424-88]	1.27733	3.0526
ENSDARG00000102022	1.22321	0.00118724	0.0401621	CABZ01055707.1		3.72843	8.90675
ENSDARG00000087247	1.21305	7.78773e-05	0.00535431	kcnab2a	potassium voltage-gated channel, shaker-related subfamily, beta member 2 a [Source:ZFIN;Acc:ZDB-GENE-140515-2]	10.5891	25.0661
ENSDARG00000051925	1.20747	2.2938e-05	0.00198868	cyb5r2	cytochrome b5 reductase 2 [Source:NCBI gene;Acc:751641]	2.25654	5.34647
ENSDARG00000023678	1.20538	6.30892e-08	1.11498e-05	ercc5	excision repair cross-complementation group 5 [Source:ZFIN;Acc:ZDB-GENE-050327-28]	6.92195	16.3888
ENSDARG00000076391	1.20378	0.000607479	0.0250221	npm2a	nucleophosmin/nucleoplasmin, 2a [Source:ZFIN;Acc:ZDB-GENE-060810-57]	4.96973	11.8025
ENSDARG00000039577	1.20107	0.000571066	0.0240071	ptk2bb	protein tyrosine kinase 2 beta, b [Source:ZFIN;Acc:ZDB-GENE-020507-1]	2.87236	6.79422
ENSDARG00000076972	1.20069	0.00111477	0.0384662	plvapa	plasmalemma vesicle associated protein a [Source:ZFIN;Acc:ZDB-GENE-070912-432]	5.31724	12.5815
ENSDARG00000102846	1.1885	4.43265e-07	6.50043e-05	trmt13	tRNA methyltransferase 13 homolog [Source:ZFIN;Acc:ZDB-GENE-050327-19]	6.21597	14.5203
ENSDARG00000041086	1.18806	0.000249246	0.012749	LO018380.1	sodium/potassium/calcium exchanger 3-like [Source:NCBI gene;Acc:101886560]	2.32901	5.43177
ENSDARG00000037646	1.18673	0.000649915	0.0261961	rgs11	regulator of G protein signaling 11 [Source:ZFIN;Acc:ZDB-GENE-080220-46]	2.83012	6.57277
ENSDARG00000092602	1.18041	0.00094707	0.0346756	BX546499.1		13.5305	31.3542
ENSDARG00000102341	1.17157	1.7436e-05	0.00157095	sugct	succinyl-CoA:glutarate-CoA transferase [Source:ZFIN;Acc:ZDB-GENE-050913-18]	4.31011	9.95794
ENSDARG00000025383	1.14832	2.32207e-13	1.06699e-10	arl2bp	ADP-ribosylation factor-like 2 binding protein [Source:NCBI gene;Acc:393976]	42.0382	95.57
ENSDARG00000115857	1.14795	0.00150654	0.0471991	znf1001	zinc finger protein 1001 [Source:ZFIN;Acc:ZDB-GENE-080213-7]	1.3278	3.02385
ENSDARG00000062217	1.14701	0.00020986	0.0114571	kcnj3b	potassium inwardly rectifying channel subfamily J member 3b [Source:ZFIN;Acc:ZDB-GENE-120215-38]	1.96356	4.44202
ENSDARG00000070094	1.14605	1.14761e-05	0.0010948	sytl1	synaptotagmin-like 1 [Source:ZFIN;Acc:ZDB-GENE-060503-439]	3.22566	7.32194
ENSDARG00000099960	1.14153	9.80372e-06	0.000955083	elovl1a	ELOVL fatty acid elongase 1a [Source:ZFIN;Acc:ZDB-GENE-041010-66]	5.56381	12.5474
ENSDARG00000028275	1.14136	0.000919964	0.0340989	sult1st1	sulfotransferase family 1, cytosolic sulfotransferase 1 [Source:NCBI gene;Acc:323424]	1.89968	4.29498
ENSDARG00000032199	1.13862	0.0013084	0.0428414	gpc3	glypican 3 [Source:NCBI gene;Acc:387365]	0.87426	1.97984
ENSDARG00000063910	1.13337	4.80166e-05	0.00363686	mt-atp8	ATP synthase 8 [Source:NCBI gene;Acc:140520]	51.7303	116.109
ENSDARG00000077830	1.11892	4.80403e-10	1.32447e-07	borcs5	BLOC-1 related complex subunit 5 [Source:NCBI gene;Acc:449650]	8.76912	19.5253
ENSDARG00000056830	1.11824	3.64238e-08	6.87811e-06	si:ch211-107m4.1	si:ch211-107m4.1 [Source:ZFIN;Acc:ZDB-GENE-081107-3]	9.36505	20.8394
ENSDARG00000055550	1.09488	0.00131079	0.0428688	casp21	caspase 21, apoptosis-related cysteine peptidase [Source:ZFIN;Acc:ZDB-GENE-190425-1]	4.42405	9.69593
ENSDARG00000059801	1.08705	1.27296e-05	0.00119372	pdzd2	PDZ domain containing 2 [Source:ZFIN;Acc:ZDB-GENE-060526-297]	2.06534	4.51646
ENSDARG00000115428	1.08408	0.00148133	0.0465152	CABZ01101813.1	transmembrane protein 43-like [Source:NCBI gene;Acc:101882355]	1.24673	2.70389
ENSDARG00000069297	1.08246	0.000441731	0.0194988	upf3a	UPF3A regulator of nonsense mediated mRNA decay [Source:NCBI gene;Acc:566608]	3.26967	7.09708
ENSDARG00000101096	1.07855	0.00116697	0.0398187	cebp1	CCAAT/enhancer binding protein (C/EBP) 1 [Source:ZFIN;Acc:ZDB-GENE-010611-1]	4.47344	9.71738
ENSDARG00000076443	1.07662	2.78411e-06	0.000321163	si:dkey-183c6.8	si:dkey-183c6.8 [Source:ZFIN;Acc:ZDB-GENE-160728-23]	2.8409	6.12907
ENSDARG00000097839	1.06974	0.00145324	0.0460726	si:ch211-235i11.6	si:ch211-235i11.6 [Source:ZFIN;Acc:ZDB-GENE-131120-95]	2.42197	5.21878
ENSDARG00000093313	1.06473	8.47489e-08	1.43345e-05	ubb	ubiquitin B [Source:ZFIN;Acc:ZDB-GENE-050411-10]	36.9085	79.4374
ENSDARG00000021265	1.06144	0.00025182	0.0128331	mybpc2b	myosin binding protein C, fast type b [Source:ZFIN;Acc:ZDB-GENE-050320-80]	2.04903	4.37073
ENSDARG00000017835	1.0557	3.74806e-07	5.55559e-05	brf1a	BRF1 RNA polymerase III transcription initiation factor subunit a [Source:ZFIN;Acc:ZDB-GENE-030131-6334]	3.20417	6.81904
ENSDARG00000018048	1.0552	0.000700579	0.0278314	zgc:171704	zgc:171704 [Source:ZFIN;Acc:ZDB-GENE-070820-16]	2.25421	4.79591
ENSDARG00000079250	1.05197	0.000271377	0.0135787	BX323590.1	zinc finger and BTB domain containing 5 [Source:NCBI gene;Acc:797291]	2.76777	5.90354
ENSDARG00000028118	1.05024	0.000270136	0.0135412	dscamb	Down syndrome cell adhesion molecule b [Source:ZFIN;Acc:ZDB-GENE-031118-67]	0.799643	1.69889
ENSDARG00000100946	1.04688	0.00113392	0.0389177	si:ch211-212k18.9	si:ch211-212k18.9 [Source:ZFIN;Acc:ZDB-GENE-160727-12]	1.64092	3.46654
ENSDARG00000037307	1.04649	0.000185534	0.0105086	gnpda1	glucosamine-6-phosphate deaminase 1 [Source:ZFIN;Acc:ZDB-GENE-050417-417]	14.6436	31.0432
ENSDARG00000088276	1.03195	0.00097121	0.0349724	H2BK1	si:ch211-190p8.2 [Source:ZFIN;Acc:ZDB-GENE-070424-145]	8.7287	18.3851
ENSDARG00000074275	1.0316	0.00110559	0.0382929	limch1a	LIM and calponin homology domains 1a [Source:ZFIN;Acc:ZDB-GENE-090312-153]	2.75794	5.78959
ENSDARG00000006491	1.03043	0.000100051	0.00644487	agpat9l	1-acylglycerol-3-phosphate O-acyltransferase 9, like [Source:NCBI gene;Acc:567414]	3.42157	7.1719
ENSDARG00000045262	1.02522	0.000104555	0.00664191	gsnb	gelsolin b [Source:ZFIN;Acc:ZDB-GENE-030131-8567]	2.62549	5.47053
ENSDARG00000016364	1.01897	0.000214785	0.0115657	gna15.1	guanine nucleotide binding protein (G protein), alpha 15 (Gq class), tandem duplicate 1 [Source:ZFIN;Acc:ZDB-GENE-040801-146]	10.0784	20.7903
ENSDARG00000060830	0.99972	0.000485737	0.0209612	fam83hb	family with sequence similarity 83 member Hb [Source:NCBI gene;Acc:565918]	1.27014	2.60544
ENSDARG00000088581	0.990483	0.000101394	0.00650775	f10	coagulation factor X [Source:ZFIN;Acc:ZDB-GENE-021206-9]	11.4331	23.3701
ENSDARG00000014303	0.984266	6.96686e-10	1.84689e-07	vac14	vac14 homolog (S. cerevisiae) [Source:NCBI gene;Acc:447912]	5.95148	12.0781
ENSDARG00000101347	0.980351	1.48862e-08	2.974e-06	CABZ01068251.1		38.0943	77.1175
ENSDARG00000063414	0.973388	0.000812409	0.0309794	rxylt1	ribitol xylosyltransferase 1 [Source:NCBI gene;Acc:557187]	3.53809	7.13001
ENSDARG00000029234	0.970799	0.000626045	0.0255705	stxbp5b	syntaxin binding protein 5b (tomosyn) [Source:ZFIN;Acc:ZDB-GENE-090821-5]	0.952463	1.91358
ENSDARG00000040445	0.968604	0.00103435	0.0363572	si:ch211-219a4.3	si:ch211-219a4.3 [Source:ZFIN;Acc:ZDB-GENE-070424-157]	4.55679	9.14357
ENSDARG00000037108	0.965676	8.81708e-06	0.000876288	pfdn6	prefoldin subunit 6 [Source:ZFIN;Acc:ZDB-GENE-040426-1589]	24.4663	48.7986
ENSDARG00000036036	0.960364	2.52142e-07	3.88355e-05	mdka	midkine a [Source:ZFIN;Acc:ZDB-GENE-990621-1]	6.03049	12.0384
ENSDARG00000077202	0.955098	4.37587e-05	0.00338884	mocs2	molybdenum cofactor synthesis 2 [Source:ZFIN;Acc:ZDB-GENE-110411-53]	7.17304	14.2414
ENSDARG00000010252	0.952327	0.00134229	0.0436919	jak3	Janus kinase 3 (a protein tyrosine kinase, leukocyte) [Source:ZFIN;Acc:ZDB-GENE-070725-4]	2.29676	4.53827
ENSDARG00000052652	0.944509	0.000663419	0.0266625	fermt1	fermitin family member 1 [Source:ZFIN;Acc:ZDB-GENE-030131-3264]	6.23869	12.3876
ENSDARG00000030839	0.944268	7.12599e-05	0.00501182	tescb	tescalcin b [Source:ZFIN;Acc:ZDB-GENE-040426-1903]	8.97062	17.7418
ENSDARG00000042660	0.943234	8.11604e-07	0.000108621	fam32a	family with sequence similarity 32 member A [Source:NCBI gene;Acc:431750]	51.5202	101.526
ENSDARG00000060415	0.942655	5.88995e-05	0.00428459	arhgef28a	Rho guanine nucleotide exchange factor (GEF) 28a [Source:ZFIN;Acc:ZDB-GENE-060531-28]	2.25	4.45357
ENSDARG00000094386	0.94032	0.000509072	0.0216591	adgrg4b	adhesion G protein-coupled receptor G4b [Source:ZFIN;Acc:ZDB-GENE-091204-201]	8.36181	16.435
ENSDARG00000017388	0.933634	5.66503e-07	7.88812e-05	gstt1b	glutathione S-transferase theta 1b [Source:ZFIN;Acc:ZDB-GENE-040426-1491]	14.1875	27.7515
ENSDARG00000104516	0.933429	2.40445e-05	0.00206513	polr3d	polymerase (RNA) III (DNA directed) polypeptide D [Source:ZFIN;Acc:ZDB-GENE-040426-1017]	3.89015	7.58328
ENSDARG00000020929	0.933064	6.83579e-07	9.28388e-05	fam49ba	family with sequence similarity 49 member Ba [Source:ZFIN;Acc:ZDB-GENE-030131-9537]	6.99566	13.689
ENSDARG00000020085	0.931105	0.000251445	0.0128331	slc33a1	solute carrier family 33 member 1 [Source:ZFIN;Acc:ZDB-GENE-040426-1241]	3.59045	7.03606
ENSDARG00000037267	0.927608	0.00129323	0.0424932	zgc:158263	zgc:158263 [Source:ZFIN;Acc:ZDB-GENE-070112-2262]	2.46468	4.8058
ENSDARG00000067718	0.926875	3.04452e-05	0.00254282	si:dkey-3h3.3	si:dkey-3h3.3 [Source:ZFIN;Acc:ZDB-GENE-060526-299]	5.58786	10.8805
ENSDARG00000061741	0.926188	0.00055312	0.0234248	itpr3	inositol 1,4,5-trisphosphate receptor, type 3 [Source:ZFIN;Acc:ZDB-GENE-070605-1]	1.00177	1.95339
ENSDARG00000017446	0.916629	0.0010315	0.0363199	camk1db	calcium/calmodulin-dependent protein kinase 1Db [Source:ZFIN;Acc:ZDB-GENE-070112-1872]	1.90618	3.68782
ENSDARG00000030265	0.909638	0.00102291	0.036156	scdb	stearoyl-CoA desaturase b [Source:ZFIN;Acc:ZDB-GENE-050522-12]	2.09333	4.01037
ENSDARG00000034042	0.901366	2.7663e-06	0.000320449	dnal1	dynein, axonemal, light chain 1 [Source:NCBI gene;Acc:445048]	18.5645	35.5385
ENSDARG00000101986	0.897691	1.09839e-08	2.27689e-06	irf6	interferon regulatory factor 6 [Source:ZFIN;Acc:ZDB-GENE-040426-1137]	13.5737	25.9141
ENSDARG00000103594	0.89299	5.76778e-05	0.00424047	npm3	nucleophosmin/nucleoplasmin, 3 [Source:ZFIN;Acc:ZDB-GENE-050320-50]	12.25	23.2634
ENSDARG00000002607	0.891803	0.000234835	0.0123087	unm_sa1614	un-named sa1614 [Source:ZFIN;Acc:ZDB-GENE-120411-1]	2.88006	5.47412
ENSDARG00000090767	0.882205	0.000640132	0.0259536	si:ch211-136m16.8	si:ch211-136m16.8 [Source:ZFIN;Acc:ZDB-GENE-121214-301]	1.23012	2.32894
ENSDARG00000079779	0.876164	0.000584917	0.0243598	radil	Ras association and DIL domains [Source:NCBI gene;Acc:562363]	6.719	12.5855
ENSDARG00000070012	0.875591	0.00116633	0.0398187	sesn2	sestrin 2 [Source:ZFIN;Acc:ZDB-GENE-070108-1]	9.56064	17.9194
ENSDARG00000102066	0.87423	0.00137765	0.0444751	ntn4	netrin 4 [Source:ZFIN;Acc:ZDB-GENE-050310-1]	3.64995	6.87522
ENSDARG00000025671	0.867162	0.000954793	0.0347278	grm6b	glutamate receptor, metabotropic 6b [Source:ZFIN;Acc:ZDB-GENE-021120-2]	1.63699	3.06395
ENSDARG00000039996	0.864952	5.3238e-05	0.00399937	xkr8.3	XK, Kell blood group complex subunit-related family, member 8, tandem duplicate 3 [Source:ZFIN;Acc:ZDB-GENE-041010-107]	10.086	18.7646
ENSDARG00000015156	0.864945	0.000236699	0.01238	fbln2	fibulin 2 [Source:ZFIN;Acc:ZDB-GENE-060711-1]	3.08963	5.7557
ENSDARG00000069433	0.861983	0.000287228	0.0140905	tnk1	tyrosine kinase, non-receptor, 1 [Source:ZFIN;Acc:ZDB-GENE-030131-7427]	4.33111	8.04276
ENSDARG00000012914	0.859226	2.33814e-05	0.00202077	arhgef4	Rho guanine nucleotide exchange factor (GEF) 4 [Source:ZFIN;Acc:ZDB-GENE-070912-575]	1.9268	3.58176
ENSDARG00000029621	0.854241	0.000775208	0.0299334	sgms1	sphingomyelin synthase 1 [Source:ZFIN;Acc:ZDB-GENE-061103-295]	6.27461	11.5941
ENSDARG00000087190	0.844288	8.78254e-05	0.00594209	si:ch73-105b23.6	si:ch73-105b23.6 [Source:ZFIN;Acc:ZDB-GENE-081107-42]	5.41945	9.96656
ENSDARG00000078094	0.844158	0.001175	0.0399814	lmf2a	lipase maturation factor 2a [Source:ZFIN;Acc:ZDB-GENE-080723-47]	5.16094	9.5083
ENSDARG00000017244	0.842004	0.000416896	0.0187196	chd6	chromodomain helicase DNA binding protein 6 [Source:ZFIN;Acc:ZDB-GENE-130530-559]	1.02479	1.87772
ENSDARG00000068264	0.839832	6.62693e-05	0.00473327	grhpra	glyoxylate reductase/hydroxypyruvate reductase a [Source:ZFIN;Acc:ZDB-GENE-040724-230]	19.9956	36.6287
ENSDARG00000099252	0.836294	0.00143173	0.0457392	ipcef1	interaction protein for cytohesin exchange factors 1 [Source:ZFIN;Acc:ZDB-GENE-060929-172]	5.86474	10.708
ENSDARG00000069326	0.835766	0.000800787	0.0306635	mus81	MUS81 structure-specific endonuclease subunit [Source:NCBI gene;Acc:406839]	7.69239	14.0353
ENSDARG00000053518	0.831969	8.86777e-06	0.000876288	adhfe1	alcohol dehydrogenase iron containing 1 [Source:ZFIN;Acc:ZDB-GENE-040426-2070]	12.1341	22.2052
ENSDARG00000003517	0.813361	0.000214254	0.0115629	impa1	inositol monophosphatase 1 [Source:ZFIN;Acc:ZDB-GENE-040718-245]	16.7075	30.0173
ENSDARG00000059583	0.804201	0.00125302	0.0415714	rcc1l	RCC1 like [Source:ZFIN;Acc:ZDB-GENE-060526-370]	11.2802	20.1028
ENSDARG00000002077	0.800338	0.000105136	0.00666347	mnat1	MNAT1 component of CDK activating kinase [Source:ZFIN;Acc:ZDB-GENE-041010-203]	10.5424	18.8114
ENSDARG00000041600	0.798358	0.000396613	0.0180425	wdr83	WD repeat domain containing 83 [Source:NCBI gene;Acc:436702]	17.2815	30.6893
ENSDARG00000090489	0.795393	5.90679e-05	0.00428553	ANKRD66	si:ch211-189e2.2 [Source:ZFIN;Acc:ZDB-GENE-131121-624]	45.4091	80.771
ENSDARG00000045486	0.780175	0.00100577	0.0358257	pawr	PRKC, apoptosis, WT1, regulator [Source:ZFIN;Acc:ZDB-GENE-041010-108]	7.05976	12.3969
ENSDARG00000058502	0.776979	0.000143762	0.00861587	olah	oleoyl-ACP hydrolase [Source:ZFIN;Acc:ZDB-GENE-060312-17]	33.6539	59.1333
ENSDARG00000100057	0.77526	5.82725e-06	0.000599467	ppfibp1b	PPFIA binding protein 1b [Source:ZFIN;Acc:ZDB-GENE-060503-47]	15.0905	26.4888
ENSDARG00000013128	0.774372	0.000752523	0.0293452	pdk1	pyruvate dehydrogenase kinase, isozyme 1 [Source:ZFIN;Acc:ZDB-GENE-091204-402]	9.81703	17.2579
ENSDARG00000058644	0.772703	0.000144067	0.00861587	dnajb2	DnaJ heat shock protein family (Hsp40) member B2 [Source:ZFIN;Acc:ZDB-GENE-061013-537]	7.88375	13.8022
ENSDARG00000018871	0.761894	0.000591813	0.0246046	henmt1	HEN methyltransferase 1 [Source:NCBI gene;Acc:550540]	20.6099	35.6842
ENSDARG00000080019	0.754802	0.000997458	0.0356217	UBA6	si:dkey-82j4.2 [Source:ZFIN;Acc:ZDB-GENE-090312-139]	4.0295	6.98682
ENSDARG00000010186	0.753132	6.28587e-05	0.00453669	myo3a	myosin IIIA [Source:ZFIN;Acc:ZDB-GENE-041026-4]	2.43183	4.20737
ENSDARG00000021677	0.74955	0.000168343	0.009771	phf11	PHD finger protein 11 [Source:ZFIN;Acc:ZDB-GENE-081104-417]	15.5921	26.7915
ENSDARG00000057378	0.748934	0.000213857	0.0115629	selenou1a	Danio rerio selenoprotein U 1a (selenou1a), transcript variant 2, mRNA. [Source:RefSeq mRNA;Acc:NM_001354552]	26.7645	46.2225
ENSDARG00000061066	0.747285	0.000289903	0.0141965	c2cd2l	c2cd2 like [Source:ZFIN;Acc:ZDB-GENE-041019-1]	68.3809	117.837
ENSDARG00000044125	0.732046	0.000381136	0.0175424	txn	thioredoxin [Source:ZFIN;Acc:ZDB-GENE-040718-162]	9.63698	16.4288
ENSDARG00000075203	0.727608	0.000152821	0.00908032	zgc:195212	zgc:195212 [Source:ZFIN;Acc:ZDB-GENE-081022-196]	12.6234	21.3801
ENSDARG00000026369	0.723398	1.72083e-05	0.00155552	dbi	diazepam binding inhibitor (GABA receptor modulator, acyl-CoA binding protein) [Source:ZFIN;Acc:ZDB-GENE-040426-1861]	25.0294	42.3451
ENSDARG00000023394	0.723116	1.35692e-05	0.00126814	slc37a2	solute carrier family 37 member 2 [Source:NCBI gene;Acc:406287]	11.0126	18.6106
ENSDARG00000015968	0.720065	8.73181e-05	0.00592946	rabgef1l	RAB guanine nucleotide exchange factor (GEF) 1, like [Source:ZFIN;Acc:ZDB-GENE-040426-813]	10.9888	18.5537
ENSDARG00000041511	0.716146	0.000329132	0.0156721	pex10	peroxisomal biogenesis factor 10 [Source:ZFIN;Acc:ZDB-GENE-041010-71]	10.9874	18.5146
ENSDARG00000074575	0.715038	0.00122474	0.0410316	ppp1r9alb	protein phosphatase 1 regulatory subunit 9A-like B [Source:ZFIN;Acc:ZDB-GENE-090312-99]	2.72395	4.59462
ENSDARG00000005799	0.711815	0.000652743	0.0262717	smim14	small integral membrane protein 14 [Source:ZFIN;Acc:ZDB-GENE-040426-22]	7.47324	12.5614
ENSDARG00000025269	0.709214	5.28216e-07	7.46816e-05	pdcd6ip	programmed cell death 6 interacting protein [Source:ZFIN;Acc:ZDB-GENE-040426-2678]	40.4691	67.9114
ENSDARG00000059601	0.703827	0.000793905	0.0304422	map1aa	microtubule-associated protein 1Aa [Source:ZFIN;Acc:ZDB-GENE-100426-2]	4.23503	7.03786
ENSDARG00000068939	0.703304	0.00159383	0.049152	xaf1	XIAP associated factor 1 [Source:ZFIN;Acc:ZDB-GENE-060929-840]	28.4854	47.5136
ENSDARG00000013415	0.703073	0.00145016	0.046061	lmna	lamin A [Source:ZFIN;Acc:ZDB-GENE-020424-3]	1.93636	3.22646
ENSDARG00000034801	0.703035	0.000223051	0.0118488	mylka	myosin, light chain kinase a [Source:ZFIN;Acc:ZDB-GENE-030131-8207]	7.57354	12.6448
ENSDARG00000087573	0.700701	0.000247668	0.012745	hdac11	histone deacetylase 11 [Source:ZFIN;Acc:ZDB-GENE-040704-7]	16.816	28.0128
ENSDARG00000030573	0.699576	0.000106702	0.00671635	nudt1	nudix (nucleoside diphosphate linked moiety X)-type motif 1 [Source:ZFIN;Acc:ZDB-GENE-040426-2757]	20.2252	33.7151
ENSDARG00000091619	0.693719	0.0010352	0.0363572	mvb12ba	multivesicular body subunit 12Ba [Source:NCBI gene;Acc:767667]	9.23228	15.3465
ENSDARG00000039943	0.69211	0.000102224	0.00652981	tent5ba	terminal nucleotidyltransferase 5ba [Source:ZFIN;Acc:ZDB-GENE-061110-129]	7.55012	12.4954
ENSDARG00000075327	0.68799	0.00113165	0.0389021	dock10	dedicator of cytokinesis 10 [Source:ZFIN;Acc:ZDB-GENE-130530-773]	2.47124	4.07334
ENSDARG00000031796	0.686071	0.00135913	0.0440607	ache	acetylcholinesterase [Source:NCBI gene;Acc:114549]	3.18966	5.252
ENSDARG00000099510	0.68379	6.97982e-05	0.0049342	cnn3a	calponin 3, acidic a [Source:ZFIN;Acc:ZDB-GENE-030131-5130]	14.4473	23.7515
ENSDARG00000036412	0.68329	0.000155902	0.00918423	si:ch211-81a5.5	si:ch211-81a5.5 [Source:ZFIN;Acc:ZDB-GENE-060503-892]	51.7673	85.3653
ENSDARG00000101043	0.678594	0.00137282	0.0443712	ppl	periplakin [Source:ZFIN;Acc:ZDB-GENE-041008-196]	2.61528	4.2879
ENSDARG00000075898	0.677921	1.01616e-05	0.00098646	spata7	spermatogenesis associated 7 [Source:ZFIN;Acc:ZDB-GENE-050419-61]	6.68535	10.9775
ENSDARG00000010316	0.676797	0.000189865	0.010661	qars1	glutaminyl-tRNA synthetase 1 [Source:ZFIN;Acc:ZDB-GENE-040426-1011]	30.9285	50.6662
ENSDARG00000023498	0.665507	0.000248706	0.012745	gmppab	GDP-mannose pyrophosphorylase Ab [Source:NCBI gene;Acc:393469]	21.9474	35.7102
ENSDARG00000031761	0.659101	0.0001866	0.0105206	dab2	DAB adaptor protein 2 [Source:ZFIN;Acc:ZDB-GENE-040303-1]	8.60753	13.9027
ENSDARG00000013804	0.650249	0.0006113	0.0250249	capns1b	calpain, small subunit 1 b [Source:ZFIN;Acc:ZDB-GENE-030131-5206]	36.029	58.1048
ENSDARG00000035608	0.646974	1.78423e-05	0.00160232	pgam5	PGAM family member 5, serine/threonine protein phosphatase, mitochondrial [Source:NCBI gene;Acc:492357]	50.0886	80.5207
ENSDARG00000069331	0.640451	0.000341967	0.016086	trip6	thyroid hormone receptor interactor 6 [Source:ZFIN;Acc:ZDB-GENE-140106-91]	4.95886	7.92538
ENSDARG00000104530	0.638519	0.000837057	0.0316132	znf609b	zinc finger protein 609b [Source:ZFIN;Acc:ZDB-GENE-030131-5095]	1.85539	2.9578
ENSDARG00000093267	0.634237	0.000571225	0.0240071	cngk	cyclic nucleotide-gated potassium channel [Source:ZFIN;Acc:ZDB-GENE-081107-57]	123.422	197.241
ENSDARG00000078759	0.63312	8.16677e-05	0.00558704	dna2	DNA replication helicase/nuclease 2 [Source:ZFIN;Acc:ZDB-GENE-090313-71]	18.4073	29.3412
ENSDARG00000071697	0.631843	0.00027355	0.0136379	zgc:66433	zgc:66433 [Source:ZFIN;Acc:ZDB-GENE-030131-9832]	20.0351	31.9328
ENSDARG00000044567	0.626947	0.000442685	0.0194988	ttc1	tetratricopeptide repeat domain 1 [Source:ZFIN;Acc:ZDB-GENE-041114-80]	12.6436	20.0295
ENSDARG00000021462	0.625841	0.000598163	0.0247135	daw1	dynein assembly factor with WDR repeat domains 1 [Source:NCBI gene;Acc:556760]	222.771	351.428
ENSDARG00000061301	0.617376	0.00158265	0.0489018	gmpr2	guanosine monophosphate reductase 2 [Source:ZFIN;Acc:ZDB-GENE-030131-1238]	16.3165	25.559
ENSDARG00000034670	0.614809	0.000847763	0.0319617	ube2e2	ubiquitin-conjugating enzyme E2E 2 [Source:ZFIN;Acc:ZDB-GENE-040801-237]	4.3375	6.80786
ENSDARG00000015314	0.597961	0.0011729	0.0399712	zc4h2	zinc finger, C4H2 domain containing [Source:NCBI gene;Acc:323487]	17.0467	26.3848
ENSDARG00000052061	0.591978	0.00105474	0.0368091	col4a6	collagen, type IV, alpha 6 [Source:ZFIN;Acc:ZDB-GENE-101001-2]	4.65281	7.17732
ENSDARG00000070959	0.576973	0.00028362	0.0139632	si:ch211-288g17.3	si:ch211-288g17.3 [Source:ZFIN;Acc:ZDB-GENE-030131-461]	106.753	163.07
ENSDARG00000038788	0.562422	0.00156964	0.0486236	dnai1.2	dynein, axonemal, intermediate chain 1, paralog 2 [Source:ZFIN;Acc:ZDB-GENE-070112-1302]	67.4133	101.961
ENSDARG00000039477	0.56146	0.000275985	0.0136963	terb2	telomere repeat binding bouquet formation protein 2 [Source:NCBI gene;Acc:541341]	38.0539	57.6474
ENSDARG00000098780	0.556762	0.000724248	0.0285409	nsmce1	NSE1 homolog, SMC5-SMC6 complex component [Source:NCBI gene;Acc:436824]	45.7565	69.0189
ENSDARG00000016253	0.556641	0.000152609	0.00908032	ralab	v-ral simian leukemia viral oncogene homolog Ab (ras related) [Source:ZFIN;Acc:ZDB-GENE-041114-195]	21.0391	31.7114
ENSDARG00000018966	0.555543	0.000700393	0.0278314	cyb5r1	cytochrome b5 reductase 1 [Source:ZFIN;Acc:ZDB-GENE-030131-8497]	68.5304	103.584
ENSDARG00000030887	0.552734	0.00122363	0.0410316	phf23a	PHD finger protein 23a [Source:NCBI gene;Acc:541372]	23.1645	34.7631
ENSDARG00000002685	0.540388	0.000964503	0.0349427	fam113	family with sequence similarity 113 [Source:ZFIN;Acc:ZDB-GENE-041212-23]	17.8908	26.6274
ENSDARG00000041243	0.521762	0.00118548	0.0401544	setdb1a	SET domain bifurcated histone lysine methyltransferase 1a [Source:NCBI gene;Acc:553292]	17.0043	25.0756
ENSDARG00000007323	0.519158	0.000595622	0.0246937	chmp4bb	charged multivesicular body protein 4Bb [Source:NCBI gene;Acc:406766]	28.6627	42.1532
ENSDARG00000031020	0.515509	0.000397235	0.0180425	pip4k2ca	phosphatidylinositol-5-phosphate 4-kinase, type II, gamma a [Source:NCBI gene;Acc:373124]	28.1451	41.2539
ENSDARG00000020204	0.515319	0.0012692	0.0419065	nf2a	neurofibromin 2a (merlin) [Source:NCBI gene;Acc:561184]	8.74436	12.8037
ENSDARG00000035136	0.509576	0.00131941	0.0430997	selenow1	selenoprotein W, 1 [Source:NCBI gene;Acc:352915]	95.2289	138.736
ENSDARG00000021140	0.507648	0.000323891	0.0155132	pabpc1b	poly A binding protein, cytoplasmic 1 b [Source:ZFIN;Acc:ZDB-GENE-050308-1]	273.136	397.999
ENSDARG00000023181	0.506617	0.000926964	0.0341663	pcp4l1	Purkinje cell protein 4 like 1 [Source:ZFIN;Acc:ZDB-GENE-040724-35]	62.216	90.5503
ENSDARG00000019924	0.504515	0.00153769	0.0480115	cmpk	cytidylate kinase [Source:NCBI gene;Acc:406383]	25.8367	37.5228
ENSDARG00000015990	0.486869	0.00102074	0.0361254	hcfc1a	host cell factor C1a [Source:ZFIN;Acc:ZDB-GENE-030912-10]	23.3304	33.5601
ENSDARG00000070513	0.470789	0.000679758	0.0272775	brpf3a	bromodomain and PHD finger containing, 3a [Source:ZFIN;Acc:ZDB-GENE-130530-730]	45.1946	64.2788

## Sheet: downregulated
Gene ID	logFC	P-value	FDR	Gene name	Gene description	Mean FPKM reference	Mean FPKM query
ENSDARG00000115978	-10.6341	3.06009e-25	6.02619e-22	AL935186.10		239.804	0.139508
ENSDARG00000081218	-10.3962	5.32266e-15	2.99481e-12	AL935186.2		43.5907	0
ENSDARG00000097429	-9.17438	1.23297e-25	2.61485e-22	BX005461.3		3.22837	0
ENSDARG00000067517	-8.09477	2.55635e-139	7.04785e-135	ccdc15	coiled-coil domain containing 15 [Source:ZFIN;Acc:ZDB-GENE-120411-25]	63.7545	0.235851
ENSDARG00000110860	-8.06309	1.22822e-13	5.94071e-11	si:dkey-9i5.2	si:dkey-9i5.2 [Source:ZFIN;Acc:ZDB-GENE-110914-61]	1.57867	0
ENSDARG00000113671	-7.89688	5.28441e-10	1.42835e-07	AL935186.9		4.1036	0
ENSDARG00000004627	-7.26857	3.67253e-05	0.00293483	panx3	pannexin 3 [Source:ZFIN;Acc:ZDB-GENE-091204-114]	2.92315	0.0180046
ENSDARG00000093521	-7.26632	0.00140244	0.0450118	b3gnt3.3	UDP-GlcNAc:betaGal beta-1,3-N-acetylglucosaminyltransferase 3, tandem duplicate 3 [Source:ZFIN;Acc:ZDB-GENE-081105-12]	0.581768	0
ENSDARG00000095776	-7.17793	1.57892e-09	3.99365e-07	hccsa.2	holocytochrome c synthase a, tandem duplicate 2 [Source:ZFIN;Acc:ZDB-GENE-090501-4]	1.62955	0
ENSDARG00000095038	-7.02945	0.00127188	0.0419446	CR388189.5		0.95469	0
ENSDARG00000038979	-6.98679	0.00128557	0.0423455	si:dkey-24c2.9	si:dkey-24c2.9 [Source:ZFIN;Acc:ZDB-GENE-070912-476]	0.596419	0
ENSDARG00000093392	-6.92333	3.89873e-06	0.000429952	CT583651.1		2.86484	0.0149868
ENSDARG00000104309	-6.86479	9.52421e-06	0.000931143	CT573245.1		1.65353	0
ENSDARG00000095680	-6.8537	0.00161714	0.0497616	AL845324.2		0.579496	0
ENSDARG00000102151	-6.48927	4.46162e-09	1.00006e-06	si:ch211-249o11.5	si:ch211-249o11.5 [Source:ZFIN;Acc:ZDB-GENE-131127-165]	0.9363	0
ENSDARG00000057769	-6.23663	1.9805e-31	6.06693e-28	pimr55	Pim proto-oncogene, serine/threonine kinase, related 55 [Source:ZFIN;Acc:ZDB-GENE-070912-349]	11.4631	0.152191
ENSDARG00000100090	-6.15873	8.04237e-06	0.000812191	si:dkey-11d20.1	si:dkey-11d20.1 [Source:ZFIN;Acc:ZDB-GENE-070705-291]	0.748561	0
ENSDARG00000099780	-6.1199	1.02356e-07	1.69998e-05	CT737196.1		0.725875	0
ENSDARG00000093084	-6.08061	3.0803e-05	0.00255417	BX323543.2		0.694712	0
ENSDARG00000115988	-6.03467	7.64685e-05	0.0052838	AL935186.11		373.424	5.79707
ENSDARG00000099293	-5.85521	2.11789e-06	0.000250602	BX914214.2		0.735187	0
ENSDARG00000070709	-5.84174	6.03941e-13	2.48517e-10	wu:fi42e03	wu:fi42e03 [Source:ZFIN;Acc:ZDB-GENE-030131-6284]	0.669137	0.00950691
ENSDARG00000094615	-5.78901	5.88296e-09	1.30502e-06	si:dkey-9p20.18	si:dkey-9p20.18 [Source:ZFIN;Acc:ZDB-GENE-070705-515]	0.967043	0.0114057
ENSDARG00000109390	-5.68148	5.86178e-14	2.93835e-11	si:ch211-66i15.5	si:ch211-66i15.5 [Source:ZFIN;Acc:ZDB-GENE-090313-122]	1.81381	0.0282064
ENSDARG00000093576	-5.5737	6.32645e-16	4.36051e-13	BX000981.2		7.5238	0.156997
ENSDARG00000093173	-5.5062	1.15598e-09	2.97855e-07	si:dkey-93m18.6	si:dkey-93m18.6 [Source:ZFIN;Acc:ZDB-GENE-091204-133]	0.531787	0.0097735
ENSDARG00000088658	-5.50187	1.18187e-22	1.62921e-19	si:ch211-209f22.3	si:ch211-209f22.3 [Source:ZFIN;Acc:ZDB-GENE-141216-48]	3.8585	0.080703
ENSDARG00000077090	-5.20483	3.1204e-14	1.65441e-11	si:ch211-127b11.1	si:ch211-127b11.1 [Source:ZFIN;Acc:ZDB-GENE-041210-159]	1.03632	0.0265261
ENSDARG00000078411	-5.06122	0.00013473	0.00822248	hspb15	heat shock protein, alpha-crystallin-related, b15 [Source:ZFIN;Acc:ZDB-GENE-080214-5]	0.115765	0
ENSDARG00000034403	-4.96331	3.39416e-09	7.99802e-07	zgc:173443	zgc:173443 [Source:ZFIN;Acc:ZDB-GENE-071004-101]	0.83869	0.0225648
ENSDARG00000102693	-4.87532	1.09202e-29	3.01069e-26	BX005336.1		5.72786	0.197612
ENSDARG00000097643	-4.8617	0.000278198	0.0137454	CU138509.1		0.226155	0
ENSDARG00000076191	-4.80373	1.21007e-06	0.00015374	fbxl13	F-box and leucine-rich repeat protein 13 [Source:ZFIN;Acc:ZDB-GENE-140106-120]	2.78174	0.0978352
ENSDARG00000070050	-4.75785	4.93345e-20	5.44061e-17	sfrp2	secreted frizzled-related protein 2 [Source:ZFIN;Acc:ZDB-GENE-061013-293]	9.32931	0.351441
ENSDARG00000116002	-4.66207	0.000792764	0.0304408	si:dkey-23f9.6	si:dkey-23f9.6 [Source:ZFIN;Acc:ZDB-GENE-141216-98]	0.159429	0
ENSDARG00000093639	-4.65159	0.000682679	0.0272775	BX537282.1		0.138976	0
ENSDARG00000099319	-4.65159	0.000682679	0.0272775	CU651657.1		0.0717754	0
ENSDARG00000095263	-4.6334	9.94701e-09	2.09343e-06	si:dkey-145c18.4	si:dkey-145c18.4 [Source:ZFIN;Acc:ZDB-GENE-081104-309]	0.952252	0.0355031
ENSDARG00000106267	-4.63325	0.000730185	0.0286361	CR388042.1		0.276872	0.00756
ENSDARG00000040955	-4.62705	0.00123012	0.0411085	dharma	dharma [Source:ZFIN;Acc:ZDB-GENE-990415-22]	0.152568	0
ENSDARG00000081196	-4.60969	1.26366e-06	0.000159083	AL935141.1		3.03882	0.0904628
ENSDARG00000097931	-4.60274	2.28339e-07	3.55557e-05	BX323557.1		2.31383	0.089659
ENSDARG00000102411	-4.59223	5.56873e-13	2.32621e-10	CR847850.1	zinc finger protein 271-like [Source:NCBI gene;Acc:100534733]	2.30258	0.0934568
ENSDARG00000096172	-4.58095	0.000741743	0.0290481	znf1113	zinc finger protein 1113 [Source:ZFIN;Acc:ZDB-GENE-110913-161]	0.360483	0.0124779
ENSDARG00000046091	-4.54557	3.68196e-16	2.60286e-13	si:ch211-283g2.1	si:ch211-283g2.1 [Source:ZFIN;Acc:ZDB-GENE-060531-57]	2.32275	0.100879
ENSDARG00000095439	-4.5268	1.88421e-09	4.67997e-07	BX649490.3		0.834265	0.032332
ENSDARG00000091992	-4.46002	7.95316e-08	1.35351e-05	mrap	melanocortin 2 receptor accessory protein [Source:ZFIN;Acc:ZDB-GENE-060503-387]	1.37086	0.0561118
ENSDARG00000043729	-4.41937	4.0357e-05	0.00316092	plac8.1	placenta associated 8, tandem duplicate 1 [Source:ZFIN;Acc:ZDB-GENE-050809-124]	0.397617	0.013478
ENSDARG00000036773	-4.37373	4.68838e-05	0.00356085	s100s	S100 calcium binding protein S [Source:ZFIN;Acc:ZDB-GENE-040822-31]	2.26432	0.106273
ENSDARG00000114350	-4.34676	1.20219e-05	0.00113508	AL840638.3		0.598388	0.021435
ENSDARG00000052895	-4.29507	1.68413e-23	2.44376e-20	htra3a	HtrA serine peptidase 3a [Source:ZFIN;Acc:ZDB-GENE-040801-245]	13.1696	0.696099
ENSDARG00000089124	-4.24917	3.09428e-05	0.00255417	hbae1.3	hemoglobin, alpha embryonic 1.3 [Source:ZFIN;Acc:ZDB-GENE-061207-39]	0.499807	0.0172011
ENSDARG00000068966	-4.23848	0.000106133	0.00670395	si:ch211-261n11.7	si:ch211-261n11.7 [Source:ZFIN;Acc:ZDB-GENE-081105-144]	6.7001	0.353317
ENSDARG00000098740	-4.14285	5.07892e-05	0.00383633	CABZ01046427.2		0.215015	0.00889551
ENSDARG00000061903	-4.02952	4.60299e-06	0.000489979	BX908736.1	olfactory receptor C family, k3 [Source:NCBI gene;Acc:569011]	0.157223	0.00753183
ENSDARG00000027639	-4.02117	0.000119871	0.00739337	zgc:165539	zgc:165539 [Source:ZFIN;Acc:ZDB-GENE-030131-5478]	1.48668	0.0942778
ENSDARG00000103844	-4.01771	2.2608e-19	2.14932e-16	si:ch211-266c8.1	si:ch211-266c8.1 [Source:ZFIN;Acc:ZDB-GENE-070424-173]	3.69971	0.235592
ENSDARG00000098316	-3.88974	1.38034e-05	0.00128134	BX908386.1	sterile alpha motif domain-containing protein 3-like [Source:NCBI gene;Acc:110438099]	0.146455	0.00862835
ENSDARG00000105108	-3.87993	0.00013192	0.00810031	si:ch211-165a10.8	si:ch211-165a10.8 [Source:ZFIN;Acc:ZDB-GENE-141212-298]	2.72321	0.187415
ENSDARG00000069978	-3.85814	6.26686e-08	1.11469e-05	cd28l	cd28-like molecule [Source:ZFIN;Acc:ZDB-GENE-070912-309]	6.95458	0.484262
ENSDARG00000059719	-3.84452	3.36721e-13	1.49732e-10	fam169aa	family with sequence similarity 169 member Aa [Source:ZFIN;Acc:ZDB-GENE-060825-117]	1.34455	0.0939256
ENSDARG00000075963	-3.82871	2.70298e-05	0.00227416	mhc1uba	major histocompatibility complex class I UBA [Source:ZFIN;Acc:ZDB-GENE-990415-145]	4.87194	0.341134
ENSDARG00000117770	-3.81637	1.10547e-06	0.000144445	FQ323163.1		2.04061	0.141049
ENSDARG00000097052	-3.77039	0.000597854	0.0247135	FP236594.1		0.556155	0.0268918
ENSDARG00000097809	-3.76521	0.000611779	0.0250249	si:ch211-256e16.8	si:ch211-256e16.8 [Source:ZFIN;Acc:ZDB-GENE-131127-389]	0.408768	0.0221006
ENSDARG00000096946	-3.74479	0.000532666	0.022628	BX897682.1		0.23213	0.0144175
ENSDARG00000010758	-3.72451	2.06661e-05	0.00181454	capn12	calpain 12 [Source:ZFIN;Acc:ZDB-GENE-050419-245]	2.42208	0.190231
ENSDARG00000096726	-3.70689	3.34469e-10	9.41892e-08	hspa12a.2	heat shock protein family A (Hsp70) member 12A.2 [Source:ZFIN;Acc:ZDB-GENE-061009-20]	0.732908	0.0552076
ENSDARG00000070575	-3.66905	0.00122633	0.0410316	fam131bb	family with sequence similarity 131 member Bb [Source:ZFIN;Acc:ZDB-GENE-100922-12]	0.555081	0.0445377
ENSDARG00000104074	-3.63703	0.000832568	0.0315301	znf1052	zinc finger protein 1052 [Source:ZFIN;Acc:ZDB-GENE-110913-94]	0.111846	0.00661376
ENSDARG00000115941	-3.63703	0.000832568	0.0315301	LO018551.1	GTPase IMAP family member 7-like [Source:NCBI gene;Acc:110437776]	0.0380844	0.00225203
ENSDARG00000056180	-3.60047	3.04347e-09	7.29638e-07	olfck1	olfactory receptor C family, k1 [Source:ZFIN;Acc:ZDB-GENE-050419-130]	0.538718	0.0435504
ENSDARG00000100348	-3.59962	9.13077e-16	5.9937e-13	si:dkey-71l4.1	si:dkey-71l4.1 [Source:ZFIN;Acc:ZDB-GENE-060526-331]	0.911039	0.0760323
ENSDARG00000098621	-3.56854	5.43007e-13	2.30319e-10	CR759843.1		5.84067	0.501252
ENSDARG00000101049	-3.56601	1.90336e-11	6.39946e-09	CABZ01075274.1		0.753727	0.0644614
ENSDARG00000058259	-3.54601	0.00033193	0.0157328	celsr1b	cadherin EGF LAG seven-pass G-type receptor 1b [Source:ZFIN;Acc:ZDB-GENE-050823-4]	10.9001	0.935461
ENSDARG00000116843	-3.5387	9.22796e-05	0.00613048	BX324216.4		0.107847	0.00863874
ENSDARG00000087767	-3.49584	0.000252297	0.0128336	CABZ01074298.1	uncharacterized LOC100334396 [Source:NCBI gene;Acc:100334396]	0.9018	0.0769752
ENSDARG00000101280	-3.48278	4.91351e-06	0.000521021	vat1l	vesicle amine transport 1-like [Source:ZFIN;Acc:ZDB-GENE-080204-21]	15.1981	1.40862
ENSDARG00000028098	-3.44834	9.67916e-05	0.00629374	fut9d	fucosyltransferase 9d [Source:ZFIN;Acc:ZDB-GENE-050309-15]	0.410197	0.0357312
ENSDARG00000096933	-3.41108	2.40375e-06	0.000282006	si:ch211-135n15.2	si:ch211-135n15.2 [Source:ZFIN;Acc:ZDB-GENE-131121-526]	0.449357	0.0389198
ENSDARG00000100792	-3.39136	0.00034107	0.016074	zgc:154142	zgc:154142 [Source:ZFIN;Acc:ZDB-GENE-070615-2]	0.774325	0.0765523
ENSDARG00000010701	-3.38532	4.38597e-08	7.95533e-06	crygs4	crystallin, gamma S4 [Source:ZFIN;Acc:ZDB-GENE-050223-2]	4.85344	0.463368
ENSDARG00000094478	-3.36649	4.01737e-06	0.000439519	si:ch1073-75o15.4	si:ch1073-75o15.4 [Source:ZFIN;Acc:ZDB-GENE-100922-199]	0.959908	0.0857487
ENSDARG00000094145	-3.30722	0.000485826	0.0209612	pimr143	Pim proto-oncogene, serine/threonine kinase, related 143 [Source:ZFIN;Acc:ZDB-GENE-070912-602]	0.441581	0.0385628
ENSDARG00000018418	-3.29858	0.00023448	0.0123087	pth3r	parathyroid hormone 3 receptor [Source:ZFIN;Acc:ZDB-GENE-991123-12]	1.05245	0.109964
ENSDARG00000037097	-3.28352	5.74933e-17	4.17129e-14	slc7a2	solute carrier family 7 member 2 [Source:NCBI gene;Acc:494041]	2.78945	0.293743
ENSDARG00000088552	-3.25686	4.48792e-15	2.57775e-12	si:dkey-23f9.13	si:dkey-23f9.13 [Source:ZFIN;Acc:ZDB-GENE-141216-15]	5.85884	0.624093
ENSDARG00000094497	-3.23114	0.00081136	0.0309794	BX548075.3		0.913835	0.0944566
ENSDARG00000092850	-3.23023	0.00128737	0.0423541	CR788322.2		0.72182	0.0717145
ENSDARG00000077475	-3.22986	1.47925e-12	5.74408e-10	zgc:174353	zgc:174353 [Source:ZFIN;Acc:ZDB-GENE-071004-121]	6.03997	0.65916
ENSDARG00000058535	-3.21997	0.000610717	0.0250249	si:dkey-211g8.7	si:dkey-211g8.7 [Source:ZFIN;Acc:ZDB-GENE-060503-907]	0.175828	0.0171204
ENSDARG00000106914	-3.20512	6.67329e-05	0.00474182	pth4	parathyroid hormone 4 [Source:NCBI gene;Acc:101886149]	1.61496	0.164944
ENSDARG00000094643	-3.13609	1.24256e-08	2.55652e-06	ms4a17c.1	membrane-spanning 4-domains, subfamily A, member 17C.1 [Source:ZFIN;Acc:ZDB-GENE-080829-9]	2.11302	0.241388
ENSDARG00000104804	-3.13319	0.000335101	0.0158469	si:ch211-238e22.8	si:ch211-238e22.8 [Source:ZFIN;Acc:ZDB-GENE-050419-231]	0.321773	0.0366285
ENSDARG00000007582	-3.12005	9.05222e-05	0.00604285	olfcb1	olfactory receptor C family, b1 [Source:ZFIN;Acc:ZDB-GENE-030131-2664]	0.328478	0.0379141
ENSDARG00000089903	-3.10461	3.8057e-06	0.000421378	CABZ01039863.1		1.34689	0.15596
ENSDARG00000099775	-3.08637	5.93326e-15	3.2716e-12	CABZ01074307.1		5.28917	0.635924
ENSDARG00000057728	-3.08335	2.98891e-06	0.000343036	slc17a8	solute carrier family 17 member 8 [Source:NCBI gene;Acc:563467]	0.92849	0.109163
ENSDARG00000091970	-3.07437	1.1354e-05	0.00108691	ms4a17a.3	membrane-spanning 4-domains, subfamily A, member 17A.3 [Source:ZFIN;Acc:ZDB-GENE-080829-1]	1.40047	0.166786
ENSDARG00000109381	-3.05138	0.000197049	0.0109089	CU457778.2	gastrula zinc finger protein XlCGF8.2DB-like [Source:NCBI gene;Acc:100329258]	0.411747	0.0462404
ENSDARG00000009482	-3.0435	0.000368034	0.0169677	slc38a8a	solute carrier family 38 member 8a [Source:ZFIN;Acc:ZDB-GENE-121005-5]	0.18992	0.0204772
ENSDARG00000100290	-3.00065	1.64656e-06	0.000199981	SPHK1	sphingosine kinase 1 [Source:HGNC Symbol;Acc:HGNC:11240]	0.695937	0.0852928
ENSDARG00000055459	-2.9759	3.7395e-06	0.000416033	dlgap3	discs, large (Drosophila) homolog-associated protein 3 [Source:ZFIN;Acc:ZDB-GENE-060503-413]	7.83148	1.02405
ENSDARG00000087390	-2.97485	0.000717001	0.0283611	hbbe1.3	hemoglobin, beta embryonic 1.3 [Source:ZFIN;Acc:ZDB-GENE-131120-128]	1.14241	0.140235
ENSDARG00000098397	-2.97445	1.83469e-11	6.24474e-09	FP016106.1	sterile alpha motif domain-containing protein 9-like [Source:NCBI gene;Acc:101882579]	1.23513	0.161542
ENSDARG00000098369	-2.96201	3.98162e-11	1.26176e-08	si:dkey-165o8.1	si:dkey-165o8.1 [Source:ZFIN;Acc:ZDB-GENE-131118-7]	0.461607	0.0597226
ENSDARG00000034677	-2.94851	1.12198e-10	3.34387e-08	scel	sciellin [Source:ZFIN;Acc:ZDB-GENE-030616-15]	9.30288	1.22325
ENSDARG00000031126	-2.82952	9.15384e-11	2.80413e-08	notum1a	notum, palmitoleoyl-protein carboxylesterase a [Source:NCBI gene;Acc:570510]	1.26764	0.182026
ENSDARG00000092222	-2.81269	1.68514e-05	0.00153331	wu:fb64b08	wu:fb64b08 [Source:ZFIN;Acc:ZDB-GENE-030131-1250]	1.64983	0.235133
ENSDARG00000088630	-2.79614	3.58725e-15	2.15001e-12	arhgef10la	Rho guanine nucleotide exchange factor (GEF) 10-like a [Source:ZFIN;Acc:ZDB-GENE-120814-1]	2.02311	0.298172
ENSDARG00000079892	-2.74698	1.65693e-06	0.000200358	si:dkey-183c2.4	si:dkey-183c2.4 [Source:ZFIN;Acc:ZDB-GENE-041210-121]	1.14957	0.173895
ENSDARG00000014248	-2.7178	8.79351e-05	0.00594209	pdlim3b	PDZ and LIM domain 3b [Source:ZFIN;Acc:ZDB-GENE-060130-104]	2.98605	0.460499
ENSDARG00000016396	-2.68871	5.47416e-17	4.07899e-14	fam219aa	family with sequence similarity 219 member Aa [Source:NCBI gene;Acc:445197]	29.818	4.77085
ENSDARG00000025943	-2.66287	5.66543e-05	0.00418756	crygs3	crystallin, gamma S3 [Source:ZFIN;Acc:ZDB-GENE-050223-3]	1.43232	0.225601
ENSDARG00000023797	-2.66217	2.56788e-19	2.35989e-16	ryr1b	ryanodine receptor 1b (skeletal) [Source:ZFIN;Acc:ZDB-GENE-070705-417]	1.79925	0.290494
ENSDARG00000097599	-2.63479	6.07e-09	1.31772e-06	CR925804.1		7.61421	1.23901
ENSDARG00000057173	-2.6037	8.2369e-10	2.16277e-07	ifit8	interferon-induced protein with tetratricopeptide repeats 8 [Source:ZFIN;Acc:ZDB-GENE-051127-17]	14.0499	2.35227
ENSDARG00000105781	-2.60117	0.00024253	0.0125687	zgc:171727	zgc:171727 [Source:ZFIN;Acc:ZDB-GENE-071004-26]	2.1062	0.353411
ENSDARG00000079049	-2.58745	2.1938e-29	5.04026e-26	cercam	cerebral endothelial cell adhesion molecule [Source:ZFIN;Acc:ZDB-GENE-030131-9787]	27.0657	4.63012
ENSDARG00000103105	-2.57428	0.000505541	0.0215755	BX936303.1		2.20541	0.375524
ENSDARG00000077229	-2.56794	9.9403e-05	0.00641813	ano8b	anoctamin 8b [Source:ZFIN;Acc:ZDB-GENE-121024-1]	10.1358	1.76173
ENSDARG00000093628	-2.56687	6.19224e-09	1.33375e-06	s100a11	S100 calcium binding protein A11 [Source:ZFIN;Acc:ZDB-GENE-070717-5]	6.94008	1.18248
ENSDARG00000038977	-2.56293	1.59395e-08	3.13895e-06	slc25a24l	solute carrier family 25 member 24, like [Source:ZFIN;Acc:ZDB-GENE-040923-1]	3.49588	0.60323
ENSDARG00000076757	-2.54626	0.000178824	0.0102074	ephb1	EPH receptor B1 [Source:ZFIN;Acc:ZDB-GENE-070912-219]	8.5876	1.48013
ENSDARG00000093001	-2.51318	3.42014e-14	1.7631e-11	BX323543.1		10.1103	1.81753
ENSDARG00000099889	-2.48446	1.41135e-06	0.000174488	dusp27	dual specificity phosphatase 27 [Source:NCBI gene;Acc:792623]	0.824168	0.149185
ENSDARG00000099377	-2.47261	5.71766e-05	0.00421486	si:cabz01030277.1	si:cabz01030277.1 [Source:ZFIN;Acc:ZDB-GENE-160114-55]	0.0953812	0.0170524
ENSDARG00000092739	-2.45024	2.91775e-05	0.00244505	BX510917.1		3.34994	0.620173
ENSDARG00000097889	-2.44685	0.00105922	0.0369186	si:ch73-265h17.2	si:ch73-265h17.2 [Source:ZFIN;Acc:ZDB-GENE-131120-39]	28.6216	5.42091
ENSDARG00000110231	-2.43065	2.96538e-09	7.17153e-07	zgc:91850	zgc:91850 [Source:ZFIN;Acc:ZDB-GENE-040801-211]	2.97122	0.563186
ENSDARG00000087901	-2.41578	0.000420047	0.018741	CU896691.1		2.31293	0.450233
ENSDARG00000087087	-2.40167	5.98406e-10	1.60175e-07	col28a1b	collagen, type XXVIII, alpha 1b [Source:ZFIN;Acc:ZDB-GENE-160503-1]	1.42286	0.27611
ENSDARG00000068387	-2.39187	0.00108888	0.0378092	slc6a18	solute carrier family 6 member 18 [Source:ZFIN;Acc:ZDB-GENE-080219-9]	0.40052	0.0753181
ENSDARG00000041073	-2.383	8.17297e-19	6.82814e-16	si:dkey-12e7.4	si:dkey-12e7.4 [Source:ZFIN;Acc:ZDB-GENE-050419-83]	50.4563	9.93044
ENSDARG00000117543	-2.38194	6.92227e-05	0.00490609	CU682640.1		0.316506	0.0602588
ENSDARG00000056178	-2.37587	0.000756534	0.0294184	dpt	dermatopontin [Source:ZFIN;Acc:ZDB-GENE-060312-9]	1.38417	0.270736
ENSDARG00000061796	-2.36083	4.63386e-05	0.00352916	rasgrp4	RAS guanyl releasing protein 4 [Source:ZFIN;Acc:ZDB-GENE-050419-110]	4.48539	0.902179
ENSDARG00000111902	-2.35497	3.29646e-05	0.00269684	FO704772.1		89.713	17.8348
ENSDARG00000098911	-2.34847	0.000608989	0.0250221	zgc:153293	zgc:153293 [Source:ZFIN;Acc:ZDB-GENE-060825-315]	23.9007	4.89851
ENSDARG00000099112	-2.34472	1.24421e-06	0.000157353	si:dkey-71l4.3	si:dkey-71l4.3 [Source:ZFIN;Acc:ZDB-GENE-120703-25]	0.749501	0.149405
ENSDARG00000096311	-2.31619	0.000248686	0.012745	si:dkey-211g8.8	si:dkey-211g8.8 [Source:ZFIN;Acc:ZDB-GENE-120215-226]	2.61994	0.535622
ENSDARG00000077256	-2.30753	2.66907e-10	7.66523e-08	nat8l	N-acetyltransferase 8-like [Source:NCBI gene;Acc:564754]	1.8095	0.376943
ENSDARG00000028099	-2.29901	6.55429e-16	4.40736e-13	sh2d3ca	SH2 domain containing 3Ca [Source:ZFIN;Acc:ZDB-GENE-080102-1]	6.36605	1.32699
ENSDARG00000096816	-2.28503	0.00132978	0.0433357	si:dkeyp-106c3.2	si:dkeyp-106c3.2 [Source:ZFIN;Acc:ZDB-GENE-070705-527]	0.350344	0.0701791
ENSDARG00000089362	-2.28461	1.30638e-06	0.000162972	grn1	granulin 1 [Source:ZFIN;Acc:ZDB-GENE-060103-1]	3.83367	0.809521
ENSDARG00000061221	-2.27057	9.11174e-06	0.000897181	si:ch211-157j23.2	si:ch211-157j23.2 [Source:ZFIN;Acc:ZDB-GENE-030131-5686]	1.24178	0.259401
ENSDARG00000103237	-2.26557	1.82758e-07	2.87922e-05	si:ch73-299h12.8	si:ch73-299h12.8 [Source:ZFIN;Acc:ZDB-GENE-081031-66]	8.32337	1.78335
ENSDARG00000056036	-2.26393	3.72341e-08	6.9833e-06	stxbp1b	syntaxin binding protein 1b [Source:ZFIN;Acc:ZDB-GENE-060531-166]	4.12476	0.887129
ENSDARG00000068465	-2.20944	0.00139996	0.0449846	zgc:136254	zgc:136254 [Source:ZFIN;Acc:ZDB-GENE-060421-3062]	0.332229	0.0703499
ENSDARG00000028973	-2.20485	0.000218795	0.0116903	tekt2	tektin 2 (testicular) [Source:ZFIN;Acc:ZDB-GENE-040113-1]	19.0988	4.21937
ENSDARG00000075754	-2.20052	5.8209e-12	2.08419e-09	mri1	methylthioribose-1-phosphate isomerase 1 [Source:NCBI gene;Acc:100002302]	9.16296	2.04248
ENSDARG00000095193	-2.18491	0.000113707	0.00706059	si:dkey-23c22.7	si:dkey-23c22.7 [Source:ZFIN;Acc:ZDB-GENE-081105-139]	1.03697	0.229189
ENSDARG00000099514	-2.16841	0.000401931	0.0182257	zgc:112234	zgc:112234 [Source:NCBI gene;Acc:554097]	3.5157	0.78256
ENSDARG00000090585	-2.16597	8.10356e-06	0.000815384	gpc1b	glypican 1b [Source:ZFIN;Acc:ZDB-GENE-040426-1306]	5.44932	1.25357
ENSDARG00000103006	-2.16217	0.000832077	0.0315301	si:ch1073-303d10.1	si:ch1073-303d10.1 [Source:ZFIN;Acc:ZDB-GENE-141216-327]	1.08406	0.24919
ENSDARG00000104966	-2.11685	1.18526e-05	0.00112681	si:dkey-238k10.3	si:dkey-238k10.3 [Source:ZFIN;Acc:ZDB-GENE-070705-401]	1.01303	0.24023
ENSDARG00000092718	-2.09309	1.94253e-06	0.000231842	gbgt1l2	globoside alpha-1,3-N-acetylgalactosaminyltransferase 1, like 2 [Source:ZFIN;Acc:ZDB-GENE-060531-71]	1.71311	0.411202
ENSDARG00000116389	-2.06947	6.59398e-09	1.40927e-06	CR450764.17	E3 ubiquitin-protein ligase RBBP6-like [Source:NCBI gene;Acc:103908740]	5.65649	1.38061
ENSDARG00000104870	-2.06753	0.000344831	0.0161684	FP016239.1		1.24599	0.301774
ENSDARG00000030512	-2.05921	3.47117e-39	4.78501e-35	tsnaxip1	translin-associated factor X interacting protein 1 [Source:ZFIN;Acc:ZDB-GENE-070424-39]	80.7287	19.8942
ENSDARG00000059997	-2.05328	3.2146e-06	0.000363329	sv2ca	synaptic vesicle glycoprotein 2Ca [Source:ZFIN;Acc:ZDB-GENE-060526-233]	0.808733	0.199286
ENSDARG00000094415	-2.04783	1.40826e-06	0.000174488	si:ch211-264e16.2	si:ch211-264e16.2 [Source:ZFIN;Acc:ZDB-GENE-060503-320]	0.482404	0.11842
ENSDARG00000097188	-2.04301	6.44064e-08	1.11678e-05	CU929037.2	zinc finger protein DPF3-like [Source:NCBI gene;Acc:110438053]	7.4635	1.85303
ENSDARG00000093974	-2.04214	2.49472e-05	0.00212939	CR933734.2		3.11589	0.766209
ENSDARG00000028845	-2.04184	3.84049e-07	5.66216e-05	calcr	calcitonin receptor [Source:ZFIN;Acc:ZDB-GENE-060503-420]	2.02497	0.504238
ENSDARG00000109460	-2.0389	0.00147421	0.0464826	CR762420.1		3.81276	0.951512
ENSDARG00000095333	-2.01147	0.000248106	0.012745	si:ch211-157j23.3	si:ch211-157j23.3 [Source:ZFIN;Acc:ZDB-GENE-091117-36]	0.478603	0.118952
ENSDARG00000095274	-2.00933	4.53697e-06	0.000484822	si:ch211-278p9.2	si:ch211-278p9.2 [Source:ZFIN;Acc:ZDB-GENE-081028-37]	1.77145	0.449221
ENSDARG00000035184	-1.98448	5.00372e-08	9.01651e-06	tmem150ab	transmembrane protein 150Ab [Source:ZFIN;Acc:ZDB-GENE-040426-1576]	5.60946	1.45869
ENSDARG00000092592	-1.97782	0.000326619	0.0155794	CR925763.1		1.37609	0.349485
ENSDARG00000098046	-1.97775	8.55882e-06	0.000854952	FP017161.1		1.06187	0.276789
ENSDARG00000045153	-1.9703	1.99738e-05	0.00176499	slc16a8	solute carrier family 16 member 8 [Source:ZFIN;Acc:ZDB-GENE-121128-1]	2.7043	0.697207
ENSDARG00000104722	-1.96985	0.00113492	0.0389177	myl2a	myosin, light chain 2a, regulatory, cardiac, slow [Source:ZFIN;Acc:ZDB-GENE-120917-2]	0.261602	0.0659555
ENSDARG00000054683	-1.95808	0.000971332	0.0349724	prdm8b	PR domain containing 8b [Source:ZFIN;Acc:ZDB-GENE-060526-174]	0.329285	0.0859297
ENSDARG00000105621	-1.95665	1.37537e-05	0.00128105	BX571811.1		3.2259	0.855542
ENSDARG00000117800	-1.93637	0.000276708	0.0136963	LO017847.1		1.12036	0.2958
ENSDARG00000075993	-1.93442	0.000764186	0.0296723	clic5a	chloride intracellular channel 5a [Source:ZFIN;Acc:ZDB-GENE-041114-84]	0.579078	0.153122
ENSDARG00000016494	-1.92459	4.0039e-05	0.00314494	ddc	dopa decarboxylase [Source:ZFIN;Acc:ZDB-GENE-040426-2656]	0.667	0.179017
ENSDARG00000095808	-1.91807	0.000681869	0.0272775	BX470242.1		2.88495	0.776492
ENSDARG00000101571	-1.91773	4.30592e-05	0.00335351	si:ch211-106j21.4	si:ch211-106j21.4 [Source:ZFIN;Acc:ZDB-GENE-081103-9]	0.197504	0.0526646
ENSDARG00000115184	-1.91111	0.000467295	0.0203181	CR450764.14	E3 ubiquitin-protein ligase RBBP6-like [Source:NCBI gene;Acc:108191592]	2.52878	0.68538
ENSDARG00000035552	-1.90412	1.11767e-07	1.82333e-05	agtr2	angiotensin II receptor, type 2 [Source:ZFIN;Acc:ZDB-GENE-050306-56]	6.47222	1.78467
ENSDARG00000029406	-1.86968	1.97978e-07	3.10128e-05	h2ax	H2A.X variant histone [Source:NCBI gene;Acc:394048]	26.763	7.4838
ENSDARG00000074036	-1.86676	0.000564658	0.0238287	ky	kyphoscoliosis peptidase [Source:ZFIN;Acc:ZDB-GENE-090313-64]	0.540521	0.149403
ENSDARG00000077087	-1.86379	5.78358e-06	0.000597203	si:ch211-196g2.4	si:ch211-196g2.4 [Source:ZFIN;Acc:ZDB-GENE-081104-160]	2.17401	0.60749
ENSDARG00000117528	-1.84172	0.000102317	0.00652981	CR628324.1		0.795052	0.226128
ENSDARG00000102468	-1.84099	7.36007e-05	0.00512417	si:dkey-71l4.5	si:dkey-71l4.5 [Source:ZFIN;Acc:ZDB-GENE-120703-15]	0.540728	0.153674
ENSDARG00000114895	-1.8383	0.000174542	0.0100672	si:ch211-113a14.22	si:ch211-113a14.22 [Source:ZFIN;Acc:ZDB-GENE-121214-203]	8.91264	2.54635
ENSDARG00000078676	-1.83808	1.90327e-06	0.000228144	myrf	myelin regulatory factor [Source:ZFIN;Acc:ZDB-GENE-080204-57]	9.52424	2.75266
ENSDARG00000016531	-1.82966	6.41689e-05	0.00461915	klhl4	kelch-like family member 4 [Source:ZFIN;Acc:ZDB-GENE-070410-63]	1.00051	0.289117
ENSDARG00000011652	-1.82275	0.000960891	0.0348576	ftr52p	finTRIM family, member 52, pseudogene [Source:ZFIN;Acc:ZDB-GENEP-110922-3]	3.59071	1.02675
ENSDARG00000084991	-1.80615	0.00103137	0.0363199	BX284638.1		8.55887	2.47326
ENSDARG00000094335	-1.78948	6.42436e-08	1.11678e-05	si:dkey-23f9.12	si:dkey-23f9.12 [Source:ZFIN;Acc:ZDB-GENE-141216-30]	7.56121	2.24738
ENSDARG00000015662	-1.78722	0.000925253	0.0341629	pla2g12b	phospholipase A2, group XIIB [Source:ZFIN;Acc:ZDB-GENE-040426-2771]	0.377434	0.110419
ENSDARG00000094760	-1.78299	5.10222e-08	9.1343e-06	si:dkey-125i10.3	si:dkey-125i10.3 [Source:ZFIN;Acc:ZDB-GENE-060526-198]	3.45323	1.03181
ENSDARG00000105263	-1.76011	0.0001554	0.00917428	ccl36.1	chemokine (C-C motif) ligand 36, duplicate 1 [Source:ZFIN;Acc:ZDB-GENE-140718-2]	7.83014	2.37479
ENSDARG00000092624	-1.74457	9.918e-05	0.00641813	sptbn4b	spectrin, beta, non-erythrocytic 4b [Source:ZFIN;Acc:ZDB-GENE-081031-8]	0.650517	0.198897
ENSDARG00000116521	-1.73986	6.94515e-07	9.38616e-05	si:dkey-23f9.9	si:dkey-23f9.9 [Source:ZFIN;Acc:ZDB-GENE-141216-41]	7.45374	2.29174
ENSDARG00000059139	-1.70838	0.00125466	0.0415757	wfikkn2b	WAP, follistatin/kazal, immunoglobulin, kunitz and netrin domain containing 2b [Source:ZFIN;Acc:ZDB-GENE-110414-1]	0.772317	0.241087
ENSDARG00000092078	-1.7022	1.49225e-05	0.00137138	AL954134.1		4.7575	1.5028
ENSDARG00000101014	-1.69461	0.00111478	0.0384662	slco1f4	solute carrier organic anion transporter family, member 1F4 [Source:ZFIN;Acc:ZDB-GENE-070112-2172]	0.300492	0.0940548
ENSDARG00000098409	-1.68689	1.81145e-05	0.00161624	BX005376.1		1.4964	0.475097
ENSDARG00000100199	-1.68131	0.000154134	0.00911904	si:ch1073-185p12.2	si:ch1073-185p12.2 [Source:ZFIN;Acc:ZDB-GENE-110411-196]	0.392032	0.125017
ENSDARG00000056745	-1.68039	1.1246e-06	0.000146252	necab2	N-terminal EF-hand calcium binding protein 2 [Source:ZFIN;Acc:ZDB-GENE-050706-167]	2.37342	0.753934
ENSDARG00000011273	-1.67115	0.000346658	0.0161989	tlx2	T cell leukemia homeobox 2 [Source:ZFIN;Acc:ZDB-GENE-020208-1]	0.723865	0.23458
ENSDARG00000008203	-1.67025	0.000166649	0.00971355	pax1a	paired box 1a [Source:ZFIN;Acc:ZDB-GENE-070112-182]	1.39664	0.44663
ENSDARG00000104685	-1.66759	0.000185758	0.0105086	grk1b	G protein-coupled receptor kinase 1 b [Source:ZFIN;Acc:ZDB-GENE-050417-211]	1.12773	0.36229
ENSDARG00000062349	-1.65638	5.93162e-07	8.13606e-05	arhgap15	Rho GTPase activating protein 15 [Source:ZFIN;Acc:ZDB-GENE-070912-314]	3.39125	1.09807
ENSDARG00000005518	-1.65552	0.000638255	0.0259156	slc5a9	solute carrier family 5 member 9 [Source:NCBI gene;Acc:564815]	0.711747	0.230811
ENSDARG00000068857	-1.64853	0.0014648	0.0462983	gbp4	guanylate binding protein 4 [Source:ZFIN;Acc:ZDB-GENE-060531-46]	0.484488	0.15758
ENSDARG00000063006	-1.64671	0.000296845	0.014485	cacng7a	calcium channel, voltage-dependent, gamma subunit 7a [Source:ZFIN;Acc:ZDB-GENE-060503-814]	1.97829	0.646893
ENSDARG00000008553	-1.63492	1.80177e-05	0.00161282	zgc:136872	zgc:136872 [Source:ZFIN;Acc:ZDB-GENE-060421-5204]	4.32012	1.43271
ENSDARG00000093117	-1.60692	5.78411e-05	0.00424117	si:dkey-266m15.7	si:dkey-266m15.7 [Source:ZFIN;Acc:ZDB-GENE-070705-444]	5.70346	1.91354
ENSDARG00000114099	-1.58805	0.000501228	0.0214578	trim35-30	tripartite motif containing 35-30 [Source:ZFIN;Acc:ZDB-GENE-060503-557]	2.1995	0.751533
ENSDARG00000075831	-1.58456	4.11028e-20	4.72169e-17	slc7a8a	solute carrier family 7 member 8a [Source:ZFIN;Acc:ZDB-GENE-121120-2]	26.5566	9.0873
ENSDARG00000098791	-1.58287	0.000248331	0.012745	cdhr5b	cadherin-related family member 5b [Source:ZFIN;Acc:ZDB-GENE-110518-2]	3.8725	1.33399
ENSDARG00000055186	-1.58164	0.00124961	0.0415145	ccr9a	chemokine (C-C motif) receptor 9a [Source:ZFIN;Acc:ZDB-GENE-060130-125]	2.36016	0.802321
ENSDARG00000112873	-1.57731	7.11315e-05	0.00501182	si:dkey-23f9.11	si:dkey-23f9.11 [Source:ZFIN;Acc:ZDB-GENE-141216-40]	3.1165	1.06813
ENSDARG00000043818	-1.57422	0.000932345	0.0343187	CASKIN2	si:ch211-119c20.2 [Source:ZFIN;Acc:ZDB-GENE-041001-137]	1.09499	0.372497
ENSDARG00000098041	-1.57354	0.000213626	0.0115629	CR391995.1		12.9037	4.41391
ENSDARG00000001933	-1.5729	0.000106261	0.00670395	prkag2b	protein kinase, AMP-activated, gamma 2 non-catalytic subunit b [Source:ZFIN;Acc:ZDB-GENE-070912-442]	2.82856	0.972735
ENSDARG00000078558	-1.56482	0.000919716	0.0340989	si:dkey-22i16.10	si:dkey-22i16.10 [Source:ZFIN;Acc:ZDB-GENE-090312-54]	18.6249	6.53968
ENSDARG00000104523	-1.55503	0.00118555	0.0401544	CU138542.2		0.806821	0.280492
ENSDARG00000096293	-1.5464	0.000311016	0.0150433	BX649612.1		9.5974	3.38365
ENSDARG00000115938	-1.54106	0.000855661	0.0321295	zgc:171759	zgc:171759 [Source:ZFIN;Acc:ZDB-GENE-071004-32]	9.49736	3.31648
ENSDARG00000054323	-1.51926	0.00030436	0.0147733	pparab	peroxisome proliferator-activated receptor alpha b [Source:ZFIN;Acc:ZDB-GENE-990415-211]	1.62972	0.578873
ENSDARG00000076357	-1.51921	0.00032467	0.0155132	CABZ01102039.1		17.9503	6.44118
ENSDARG00000092660	-1.51721	0.000579931	0.0242253	cyp27c1	cytochrome P450, family 27, subfamily C, polypeptide 1 [Source:ZFIN;Acc:ZDB-GENE-080204-68]	1.94108	0.700288
ENSDARG00000111942	-1.49266	0.000432622	0.0191451	sptbn4b	spectrin, beta, non-erythrocytic 4b [Source:ZFIN;Acc:ZDB-GENE-081031-8]	2.09995	0.766122
ENSDARG00000070952	-1.48597	4.50478e-05	0.00344991	fam131ba	family with sequence similarity 131 member Ba [Source:ZFIN;Acc:ZDB-GENE-060503-616]	3.06682	1.11706
ENSDARG00000117721	-1.47497	1.64639e-09	4.12646e-07	CT025771.1		11.2481	4.14692
ENSDARG00000097029	-1.46086	0.000361047	0.0167295	AL845435.1		13.7278	5.12054
ENSDARG00000113826	-1.45975	9.28665e-05	0.00613988	si:ch211-223k15.1	si:ch211-223k15.1 [Source:ZFIN;Acc:ZDB-GENE-141215-3]	0.310491	0.115334
ENSDARG00000041220	-1.45335	0.00144008	0.0458824	ftr53	finTRIM family, member 53 [Source:ZFIN;Acc:ZDB-GENE-030616-515]	0.544707	0.201408
ENSDARG00000101754	-1.45255	0.000446917	0.019589	BX664622.1		0.541553	0.203831
ENSDARG00000045143	-1.4487	0.000188766	0.010621	hbbe2	hemoglobin beta embryonic-2 [Source:ZFIN;Acc:ZDB-GENE-040702-1]	3.45163	1.29166
ENSDARG00000104755	-1.44594	0.000300807	0.0146524	CR555298.1		6.01249	2.26343
ENSDARG00000097777	-1.44004	0.000879938	0.0327836	BX005183.4		10.071	3.78177
ENSDARG00000100864	-1.43811	0.00155339	0.0483374	BX004873.1		1.83341	0.695958
ENSDARG00000103961	-1.43706	2.54252e-05	0.0021635	poln	polymerase (DNA directed) nu [Source:ZFIN;Acc:ZDB-GENE-100917-1]	78.9176	30.1248
ENSDARG00000040864	-1.42038	1.23871e-19	1.31351e-16	si:dkey-286j15.1	si:dkey-286j15.1 [Source:ZFIN;Acc:ZDB-GENE-060503-447]	31.1971	11.9643
ENSDARG00000043727	-1.41692	2.62185e-13	1.18499e-10	cwc27	CWC27 spliceosome associated cyclophilin [Source:NCBI gene;Acc:394078]	26.9918	10.3268
ENSDARG00000094927	-1.40963	1.68342e-05	0.00153331	si:dkey-93l1.4	si:dkey-93l1.4 [Source:ZFIN;Acc:ZDB-GENE-090311-20]	5.95701	2.3028
ENSDARG00000095400	-1.40917	0.00124687	0.0415145	si:ch73-52f15.5	si:ch73-52f15.5 [Source:ZFIN;Acc:ZDB-GENE-091204-341]	30.6815	11.9897
ENSDARG00000101388	-1.40632	0.00112574	0.0387959	si:ch211-171l17.14	si:ch211-171l17.14 [Source:ZFIN;Acc:ZDB-GENE-070912-153]	0.600045	0.233133
ENSDARG00000000551	-1.40401	0.000237778	0.0123923	slc1a4	solute carrier family 1 member 4 [Source:ZFIN;Acc:ZDB-GENE-030616-566]	3.25665	1.26523
ENSDARG00000093337	-1.39902	0.000262774	0.013293	si:ch211-195h23.4	si:ch211-195h23.4 [Source:ZFIN;Acc:ZDB-GENE-070912-175]	10.1181	3.93668
ENSDARG00000070526	-1.39283	1.08823e-05	0.00105272	zc2hc1c	zinc finger, C2HC-type containing 1C [Source:ZFIN;Acc:ZDB-GENE-111020-1]	132.224	51.3102
ENSDARG00000103186	-1.36547	1.70122e-05	0.00154285	si:ch73-389k6.1	si:ch73-389k6.1 [Source:ZFIN;Acc:ZDB-GENE-091204-408]	8.93565	3.55929
ENSDARG00000042210	-1.35692	0.000195467	0.0108431	sema3ab	sema domain, immunoglobulin domain (Ig), short basic domain, secreted, (semaphorin) 3Ab [Source:NCBI gene;Acc:30267]	1.10774	0.440901
ENSDARG00000070280	-1.35284	0.00142731	0.0456507	hist1h2a3	histone cluster 1 H2A family member 3 [Source:ZFIN;Acc:ZDB-GENE-070822-28]	2.89993	1.15418
ENSDARG00000068945	-1.34817	0.0011407	0.0390671	BX897692.1		5.20833	2.10546
ENSDARG00000105147	-1.34162	0.000861514	0.0322716	osbpl1a	oxysterol binding protein-like 1A [Source:ZFIN;Acc:ZDB-GENE-050208-657]	21.0366	8.57687
ENSDARG00000090171	-1.33771	0.00120699	0.0406309	BX323556.1		1.51117	0.611925
ENSDARG00000091938	-1.33689	0.00144121	0.0458824	BX890576.1		22.4993	9.18793
ENSDARG00000113632	-1.33331	0.000755309	0.0294122	pimr64	Pim proto-oncogene, serine/threonine kinase, related 64 [Source:ZFIN;Acc:ZDB-GENE-091113-46]	1.56078	0.630568
ENSDARG00000102713	-1.32867	0.00120665	0.0406309	si:ch211-205a14.1	si:ch211-205a14.1 [Source:ZFIN;Acc:ZDB-GENE-050420-271]	0.534629	0.21741
ENSDARG00000087780	-1.32084	7.20589e-08	1.23395e-05	tiam2a	TIAM Rac1 associated GEF 2a [Source:ZFIN;Acc:ZDB-GENE-030219-98]	6.20676	2.56198
ENSDARG00000087297	-1.31848	0.000953584	0.0347278	si:dkey-152b24.8	si:dkey-152b24.8 [Source:ZFIN;Acc:ZDB-GENE-100922-52]	0.613218	0.250764
ENSDARG00000079397	-1.31625	1.85622e-05	0.00165084	cerkl	ceramide kinase-like [Source:ZFIN;Acc:ZDB-GENE-070410-38]	17.082	7.02227
ENSDARG00000086977	-1.3043	0.00124659	0.0415145	atxn1l	ataxin 1-like [Source:ZFIN;Acc:ZDB-GENE-090908-1]	1.05012	0.433125
ENSDARG00000017141	-1.3039	7.309e-05	0.0051015	pla2g4ab	phospholipase A2, group IVAb (cytosolic, calcium-dependent) [Source:ZFIN;Acc:ZDB-GENE-041014-325]	4.94727	2.06408
ENSDARG00000091728	-1.30324	0.000443443	0.0194988	zgc:114046	zgc:114046 [Source:ZFIN;Acc:ZDB-GENE-050320-24]	9.66585	3.98412
ENSDARG00000058848	-1.29639	5.85308e-05	0.00428036	mcoln1b	mucolipin 1b [Source:ZFIN;Acc:ZDB-GENE-130514-1]	3.63499	1.51663
ENSDARG00000020191	-1.29136	4.46685e-05	0.00343997	ppef1	protein phosphatase, EF-hand calcium binding domain 1 [Source:ZFIN;Acc:ZDB-GENE-080303-27]	3.43497	1.44481
ENSDARG00000097267	-1.29096	0.000205031	0.0112604	si:ch211-266k8.6	si:ch211-266k8.6 [Source:ZFIN;Acc:ZDB-GENE-131121-549]	55.144	23.0606
ENSDARG00000100422	-1.28418	6.48453e-11	2.03157e-08	ptpro	protein tyrosine phosphatase receptor type O [Source:ZFIN;Acc:ZDB-GENE-070424-54]	21.8483	9.17507
ENSDARG00000003041	-1.27848	4.59e-07	6.69557e-05	CABZ01111496.1	E3 ubiquitin-protein ligase pellino homolog 2-like [Source:NCBI gene;Acc:100334245]	31.515	13.2929
ENSDARG00000109769	-1.26516	9.76352e-10	2.53944e-07	LO017835.1	tumor protein p53 inducible nuclear protein 2 [Source:NCBI gene;Acc:569441]	77.3037	32.9396
ENSDARG00000032737	-1.24501	0.000183452	0.0104284	gria3a	glutamate receptor, ionotropic, AMPA 3a [Source:ZFIN;Acc:ZDB-GENE-020125-5]	1.58245	0.684656
ENSDARG00000063731	-1.24181	0.000110484	0.00687627	rbm45	RNA binding motif protein 45 [Source:ZFIN;Acc:ZDB-GENE-070122-4]	3.94593	1.70638
ENSDARG00000057395	-1.23911	0.000160557	0.00943826	si:ch211-130m23.3	si:ch211-130m23.3 [Source:ZFIN;Acc:ZDB-GENE-060531-14]	11.4123	4.91935
ENSDARG00000060865	-1.22511	0.000276709	0.0136963	scai	suppressor of cancer cell invasion [Source:ZFIN;Acc:ZDB-GENE-060526-57]	6.31756	2.79112
ENSDARG00000032298	-1.2241	3.19672e-09	7.59772e-07	tbc1d20	TBC1 domain family, member 20 [Source:ZFIN;Acc:ZDB-GENE-050626-61]	19.4749	8.54766
ENSDARG00000008835	-1.22074	0.000709186	0.0280923	si:dkey-46g23.5	si:dkey-46g23.5 [Source:ZFIN;Acc:ZDB-GENE-030131-9306]	0.82106	0.360915
ENSDARG00000095393	-1.22044	3.34804e-10	9.41892e-08	CR376741.1		33.0938	14.6209
ENSDARG00000091624	-1.21529	0.000214314	0.0115629	ugt2a7	UDP glucuronosyltransferase 2 family, polypeptide A7 [Source:ZFIN;Acc:ZDB-GENE-141215-33]	16.3922	7.23698
ENSDARG00000033950	-1.21048	5.3942e-05	0.00404125	lamb2l	laminin, beta 2-like [Source:ZFIN;Acc:ZDB-GENE-030131-4205]	16.3184	7.23963
ENSDARG00000092826	-1.20947	2.37608e-05	0.00204714	BX248511.1		26.5252	11.8356
ENSDARG00000110470	-1.20396	1.33362e-07	2.16281e-05	ptpro	protein tyrosine phosphatase receptor type O [Source:ZFIN;Acc:ZDB-GENE-070424-54]	28.3997	12.6102
ENSDARG00000093873	-1.197	0.000582368	0.0242903	BX324213.1		4.38319	1.95673
ENSDARG00000095595	-1.19231	3.55288e-05	0.00285577	BX322575.1		7.45426	3.35655
ENSDARG00000060236	-1.19037	0.00150918	0.0472282	dok7	docking protein 7 [Source:ZFIN;Acc:ZDB-GENE-090312-103]	2.59286	1.16491
ENSDARG00000074564	-1.18963	0.00157508	0.0487374	tlcd3bb	TLC domain containing 3Bb [Source:ZFIN;Acc:ZDB-GENE-110603-2]	1.88502	0.846707
ENSDARG00000095415	-1.18568	3.71622e-11	1.19135e-08	RNF224	si:ch211-202f5.2 [Source:ZFIN;Acc:ZDB-GENE-070705-92]	82.4373	37.2679
ENSDARG00000000370	-1.18226	3.61257e-08	6.86887e-06	triob	trio Rho guanine nucleotide exchange factor b [Source:ZFIN;Acc:ZDB-GENE-030616-399]	4.0557	1.83793
ENSDARG00000027391	-1.17762	0.000856555	0.0321295	ccnd3	cyclin D3 [Source:ZFIN;Acc:ZDB-GENE-041010-110]	84.6421	38.3204
ENSDARG00000061778	-1.1763	7.60984e-05	0.00527144	fmn2b	formin 2b [Source:ZFIN;Acc:ZDB-GENE-080225-35]	31.4469	14.3924
ENSDARG00000117486	-1.16996	0.000971667	0.0349724	CR925719.2		3.16603	1.4386
ENSDARG00000096829	-1.16636	4.50838e-06	0.000483643	blvrb	biliverdin reductase B [Source:ZFIN;Acc:ZDB-GENE-030131-1516]	20.1108	9.18725
ENSDARG00000092331	-1.15667	0.000971018	0.0349724	pimr136	Pim proto-oncogene, serine/threonine kinase, related 136 [Source:ZFIN;Acc:ZDB-GENE-041014-308]	2.54557	1.16526
ENSDARG00000113383	-1.1557	0.00101044	0.0359455	CU138548.5		5.75766	2.65775
ENSDARG00000052633	-1.15322	2.17621e-11	7.2287e-09	si:ch211-106n13.3	si:ch211-106n13.3 [Source:ZFIN;Acc:ZDB-GENE-030131-9088]	23.3433	10.7979
ENSDARG00000114540	-1.14624	3.35331e-05	0.00273523	nfr	notochord formation related [Source:ZFIN;Acc:ZDB-GENE-100715-1]	38.4035	17.9046
ENSDARG00000068941	-1.14506	0.00156588	0.0486163	zgc:113983	zgc:113983 [Source:ZFIN;Acc:ZDB-GENE-050626-58]	3.93479	1.82283
ENSDARG00000068567	-1.13829	0.00158394	0.0489018	shha	sonic hedgehog signaling molecule a [Source:NCBI gene;Acc:30269]	2.7006	1.26329
ENSDARG00000100754	-1.1353	7.26999e-05	0.00508715	CR450764.3	E3 ubiquitin-protein ligase RBBP6-like [Source:NCBI gene;Acc:100004392]	11.8857	5.5486
ENSDARG00000035610	-1.11839	1.11432e-07	1.82333e-05	zgc:113208	zgc:113208 [Source:ZFIN;Acc:ZDB-GENE-050417-450]	63.2475	30.0582
ENSDARG00000097605	-1.11548	0.00155976	0.0484809	CU137681.1		6.23987	2.93489
ENSDARG00000117001	-1.1098	0.000107736	0.00676599	CABZ01086812.1		9.6895	4.61644
ENSDARG00000014239	-1.10741	1.5354e-06	0.000188138	esyt1b	extended synaptotagmin-like protein 1b [Source:ZFIN;Acc:ZDB-GENE-040724-209]	26.0246	12.4084
ENSDARG00000099371	-1.08715	3.9015e-05	0.00307326	cygb1	cytoglobin 1 [Source:NCBI gene;Acc:246090]	5.09048	2.45734
ENSDARG00000101210	-1.08609	0.000330206	0.0156962	glg1b	golgi glycoprotein 1b [Source:ZFIN;Acc:ZDB-GENE-060825-255]	9.87967	4.78944
ENSDARG00000021405	-1.0668	5.21522e-07	7.41152e-05	chd3	chromodomain helicase DNA binding protein 3 [Source:ZFIN;Acc:ZDB-GENE-121031-4]	21.1676	10.3548
ENSDARG00000097896	-1.04706	0.000458955	0.0200529	BX000451.2		21.1545	10.5933
ENSDARG00000062489	-1.04682	8.37953e-05	0.0057184	march8	membrane-associated ring finger (C3HC4) 8 [Source:ZFIN;Acc:ZDB-GENE-080204-8]	2.56193	1.2725
ENSDARG00000030250	-1.04443	0.000177369	0.0101454	dennd2db	DENN/MADD domain containing 2Db [Source:ZFIN;Acc:ZDB-GENE-041114-34]	14.3601	7.16013
ENSDARG00000100803	-1.04332	0.000387336	0.0176802	zgc:113443	zgc:113443 [Source:ZFIN;Acc:ZDB-GENE-050913-134]	1.45638	0.722265
ENSDARG00000031489	-1.0412	0.000383086	0.0175735	ognb	osteoglycin, paralog b [Source:ZFIN;Acc:ZDB-GENE-080723-61]	16.6299	8.31487
ENSDARG00000012649	-1.03814	0.000285133	0.0140127	smad4b	SMAD family member 4b [Source:ZFIN;Acc:ZDB-GENE-060130-140]	10.3114	5.11374
ENSDARG00000096772	-1.02384	0.000487241	0.0209894	BX510319.1		6.89666	3.46742
ENSDARG00000094437	-1.02284	0.000940457	0.0345252	BX571803.2		22.31	11.3003
ENSDARG00000105564	-1.02075	0.000215278	0.0115696	si:ch73-367j5.3	si:ch73-367j5.3 [Source:ZFIN;Acc:ZDB-GENE-141216-95]	65.1046	33.058
ENSDARG00000112759	-1.01125	2.94626e-12	1.09768e-09	si:ch211-122l24.6	si:ch211-122l24.6 [Source:ZFIN;Acc:ZDB-GENE-070912-34]	35.0342	17.7808
ENSDARG00000067656	-1.0094	4.07682e-08	7.5257e-06	kcmf1	potassium channel modulatory factor 1 [Source:NCBI gene;Acc:393927]	43.654	22.3012
ENSDARG00000096423	-1.00629	5.52563e-05	0.00411734	pimr205	Pim proto-oncogene, serine/threonine kinase, related 205 [Source:ZFIN;Acc:ZDB-GENE-120215-5]	39.9939	20.4718
ENSDARG00000058470	-0.998069	1.99707e-06	0.000237324	mapk13	mitogen-activated protein kinase 13 [Source:ZFIN;Acc:ZDB-GENE-041111-17]	26.2122	13.3877
ENSDARG00000075600	-0.993344	2.76211e-06	0.000320449	si:dkeyp-41f9.3	si:dkeyp-41f9.3 [Source:ZFIN;Acc:ZDB-GENE-091118-56]	8.67247	4.46815
ENSDARG00000117517	-0.991791	0.00019212	0.0107221	CR354540.2		9.54725	4.94585
ENSDARG00000091602	-0.989028	0.0011289	0.0388561	si:dkey-163f14.6	si:dkey-163f14.6 [Source:ZFIN;Acc:ZDB-GENE-141215-18]	4.82652	2.49249
ENSDARG00000094527	-0.987567	6.53876e-05	0.00468243	BX927181.1		18.2828	9.4163
ENSDARG00000087757	-0.979192	0.000973701	0.0349999	pimr190	Pim proto-oncogene, serine/threonine kinase, related 190 [Source:ZFIN;Acc:ZDB-GENE-131119-2]	6.06627	3.15456
ENSDARG00000104221	-0.9715	7.98836e-05	0.00547858	sat2b	spermidine/spermine N1-acetyltransferase family member 2b [Source:ZFIN;Acc:ZDB-GENE-040718-292]	8.3282	4.36861
ENSDARG00000088067	-0.958169	0.000143011	0.00861513	pimr187	Pim proto-oncogene, serine/threonine kinase, related 187 [Source:ZFIN;Acc:ZDB-GENE-081104-161]	72.6219	38.2237
ENSDARG00000069445	-0.95678	0.000492678	0.0211246	pimr128	Pim proto-oncogene, serine/threonine kinase, related 128 [Source:ZFIN;Acc:ZDB-GENE-041014-93]	6.29251	3.3355
ENSDARG00000062134	-0.95574	0.00126341	0.0417651	kcnab2b	potassium voltage-gated channel, shaker-related subfamily, beta member 2 b [Source:ZFIN;Acc:ZDB-GENE-080219-36]	5.09516	2.69229
ENSDARG00000088789	-0.955626	0.00138343	0.0445573	mast1b	microtubule associated serine/threonine kinase 1b [Source:ZFIN;Acc:ZDB-GENE-131025-2]	1.99492	1.05122
ENSDARG00000067966	-0.955622	0.000953438	0.0347278	fem1a	fem-1 homolog a [Source:NCBI gene;Acc:327613]	14.7882	7.7802
ENSDARG00000005842	-0.949832	0.000346283	0.0161989	cd9a	CD9 molecule a [Source:ZFIN;Acc:ZDB-GENE-030131-1175]	9.77908	5.16706
ENSDARG00000044803	-0.922856	0.000419079	0.018741	dhrs3b	dehydrogenase/reductase (SDR family) member 3b [Source:ZFIN;Acc:ZDB-GENE-041010-172]	6.65049	3.59681
ENSDARG00000101823	-0.919023	3.46007e-05	0.0027965	si:ch211-243p7.3	si:ch211-243p7.3 [Source:ZFIN;Acc:ZDB-GENE-141216-202]	4.9135	2.67096
ENSDARG00000070399	-0.912117	0.00134677	0.0437343	alg2	ALG2 alpha-1,3/1,6-mannosyltransferase [Source:ZFIN;Acc:ZDB-GENE-060502-2]	8.496	4.62258
ENSDARG00000093453	-0.909947	0.000192746	0.0107354	ahdc1	AT hook, DNA binding motif, containing 1 [Source:ZFIN;Acc:ZDB-GENE-060503-584]	3.97963	2.17115
ENSDARG00000041381	-0.900149	0.000920187	0.0340989	arntl2	aryl hydrocarbon receptor nuclear translocator-like 2 [Source:ZFIN;Acc:ZDB-GENE-000509-2]	3.50291	1.9309
ENSDARG00000077900	-0.899113	1.66907e-07	2.64462e-05	si:ch211-141o9.10	si:ch211-141o9.10 [Source:ZFIN;Acc:ZDB-GENE-130603-5]	34.9667	19.1348
ENSDARG00000103834	-0.892182	0.000175886	0.0101025	rbm14b	RNA binding motif protein 14b [Source:ZFIN;Acc:ZDB-GENE-040426-2455]	2.40494	1.32956
ENSDARG00000069543	-0.884943	3.66307e-06	0.000412208	galt	galactose-1-phosphate uridylyltransferase [Source:ZFIN;Acc:ZDB-GENE-070112-172]	27.6461	15.3056
ENSDARG00000069852	-0.872489	9.01029e-08	1.51472e-05	lipt2	lipoyl(octanoyl) transferase 2 [Source:NCBI gene;Acc:664765]	31.682	17.7585
ENSDARG00000002230	-0.865057	1.03362e-08	2.15886e-06	sypb	synaptophysin b [Source:ZFIN;Acc:ZDB-GENE-040718-205]	21.14	11.8792
ENSDARG00000063713	-0.857893	0.000203262	0.0111855	syngap1a	synaptic Ras GTPase activating protein 1a [Source:ZFIN;Acc:ZDB-GENE-060503-370]	12.7365	7.23406
ENSDARG00000093484	-0.838001	1.30302e-06	0.000162972	si:dkey-95p16.2	si:dkey-95p16.2 [Source:ZFIN;Acc:ZDB-GENE-081105-65]	82.5873	47.291
ENSDARG00000099679	-0.836771	3.09576e-07	4.61352e-05	tent2	terminal nucleotidyltransferase 2 [Source:NCBI gene;Acc:553626]	66.0602	38.0631
ENSDARG00000076005	-0.835578	0.00147524	0.0464826	piezo2a.2	piezo-type mechanosensitive ion channel component 2a, tandem duplicate 2 [Source:ZFIN;Acc:ZDB-GENE-131119-76]	2.07782	1.1916
ENSDARG00000097808	-0.817789	1.54536e-05	0.00141546	si:dkey-77f5.4	si:dkey-77f5.4 [Source:ZFIN;Acc:ZDB-GENE-131121-70]	37.6256	21.9083
ENSDARG00000052942	-0.813462	0.00016393	0.00961443	aspg	asparaginase homolog (S. cerevisiae) [Source:ZFIN;Acc:ZDB-GENE-070820-14]	31.2669	18.1961
ENSDARG00000076221	-0.805803	0.0012498	0.0415145	fthl28	ferritin, heavy polypeptide-like 28 [Source:ZFIN;Acc:ZDB-GENE-030131-7540]	22.5421	13.2459
ENSDARG00000014828	-0.802858	0.000430979	0.019103	l3mbtl1a	L3MBTL histone methyl-lysine binding protein 1a [Source:ZFIN;Acc:ZDB-GENE-090312-120]	19.094	11.1688
ENSDARG00000071024	-0.801647	0.00142387	0.0455937	zgc:171679	zgc:171679 [Source:ZFIN;Acc:ZDB-GENE-071004-95]	12.0909	7.14993
ENSDARG00000020964	-0.794726	0.000689569	0.0274732	thap12b	THAP domain containing 12b [Source:ZFIN;Acc:ZDB-GENE-040718-429]	92.5145	54.4003
ENSDARG00000099139	-0.791335	2.13694e-05	0.00186441	fbxw5	F-box and WD repeat domain containing 5 [Source:ZFIN;Acc:ZDB-GENE-040426-2571]	12.111	7.2049
ENSDARG00000043904	-0.789945	0.000274837	0.0136774	pnrc1	proline-rich nuclear receptor coactivator 1 [Source:ZFIN;Acc:ZDB-GENE-040724-189]	81.4467	48.3662
ENSDARG00000070447	-0.788624	0.000951298	0.0347278	slc39a9	solute carrier family 39 member 9 [Source:NCBI gene;Acc:541413]	32.8697	19.358
ENSDARG00000023290	-0.787514	8.52406e-07	0.000113531	fabp3	fatty acid binding protein 3, muscle and heart [Source:ZFIN;Acc:ZDB-GENE-020318-2]	160.617	95.6055
ENSDARG00000042833	-0.786295	0.000142991	0.00861513	rffl	ring finger and FYVE-like domain containing E3 ubiquitin protein ligase [Source:ZFIN;Acc:ZDB-GENE-040426-2274]	16.7303	9.92663
ENSDARG00000074050	-0.783823	0.000765215	0.0296723	efnb2b	ephrin-B2b [Source:ZFIN;Acc:ZDB-GENE-010618-1]	10.9151	6.50222
ENSDARG00000117530	-0.778875	0.000726202	0.0285612	CABZ01085662.1		39.9211	23.8247
ENSDARG00000101755	-0.777063	3.0872e-05	0.00255417	prkar1ab	protein kinase, cAMP-dependent, regulatory, type I, alpha (tissue specific extinguisher 1) b [Source:ZFIN;Acc:ZDB-GENE-050417-238]	84.8989	51.0196
ENSDARG00000092998	-0.77449	0.000598789	0.0247135	si:ch211-202f5.3	si:ch211-202f5.3 [Source:ZFIN;Acc:ZDB-GENE-030131-1042]	9.86942	5.92388
ENSDARG00000105651	-0.773517	4.91671e-07	7.1344e-05	BX323060.3		161.705	97.0507
ENSDARG00000099481	-0.772669	0.00019048	0.0106738	ttc8	tetratricopeptide repeat domain 8 [Source:NCBI gene;Acc:678551]	103.805	62.0767
ENSDARG00000101611	-0.770626	1.15724e-06	0.00014909	HUS1B	zgc:162895 [Source:NCBI gene;Acc:100037341]	59.2296	35.5609
ENSDARG00000015997	-0.769097	8.06373e-07	0.000108447	mfsd5	major facilitator superfamily domain containing 5 [Source:NCBI gene;Acc:436986]	19.1966	11.5532
ENSDARG00000078964	-0.766837	4.05635e-06	0.000442029	esyt2b	extended synaptotagmin-like protein 2b [Source:ZFIN;Acc:ZDB-GENE-090615-2]	10.1933	6.13841
ENSDARG00000035146	-0.764704	0.00019953	0.0110021	polr2j	polymerase (RNA) II (DNA directed) polypeptide J [Source:ZFIN;Acc:ZDB-GENE-050522-120]	133.516	80.752
ENSDARG00000098666	-0.752975	0.000191379	0.0107025	si:dkey-93h22.8	si:dkey-93h22.8 [Source:ZFIN;Acc:ZDB-GENE-041008-203]	12.0901	7.34461
ENSDARG00000075158	-0.750834	0.00154734	0.0482582	igdcc3	immunoglobulin superfamily, DCC subclass, member 3 [Source:ZFIN;Acc:ZDB-GENE-080303-24]	1.69418	1.0309
ENSDARG00000100973	-0.745869	0.000724651	0.0285409	arhgap24	Rho GTPase activating protein 24 [Source:ZFIN;Acc:ZDB-GENE-091118-20]	18.3547	11.2497
ENSDARG00000059707	-0.737694	0.000411186	0.0185538		si:ch211-216l23.1 [Source:NCBI gene;Acc:566696]	15.2744	9.38123
ENSDARG00000052512	-0.734815	0.00055194	0.0234108	tsga10	testis specific, 10 [Source:ZFIN;Acc:ZDB-GENE-061013-482]	116.134	71.8878
ENSDARG00000078492	-0.726831	0.000574715	0.0240804	swi5	SWI5 homologous recombination repair protein [Source:ZFIN;Acc:ZDB-GENE-091204-368]	25.0291	15.5059
ENSDARG00000112678	-0.726653	0.000182488	0.010395	CT033790.1		13.5811	8.40989
ENSDARG00000007682	-0.693782	9.36561e-05	0.00614105	ppdpfa	pancreatic progenitor cell differentiation and proliferation factor a [Source:NCBI gene;Acc:338304]	26.8834	17.0116
ENSDARG00000097523	-0.693054	0.000574088	0.0240804	si:ch73-364h19.1	si:ch73-364h19.1 [Source:ZFIN;Acc:ZDB-GENE-031010-45]	13.8325	8.75644
ENSDARG00000019311	-0.690676	0.00012712	0.007823	fbxo30b	F-box protein 30b [Source:ZFIN;Acc:ZDB-GENE-040426-1125]	15.3995	9.77697
ENSDARG00000102578	-0.68619	0.000867715	0.0324598	mif4gdb	MIF4G domain containing b [Source:NCBI gene;Acc:503596]	133.708	85.6204
ENSDARG00000103910	-0.682328	0.00146548	0.0462983	pimr202	Pim proto-oncogene, serine/threonine kinase, related 202 [Source:ZFIN;Acc:ZDB-GENE-141222-84]	24.7682	15.8557
ENSDARG00000096118	-0.675755	0.000998881	0.0356263	ost4	oligosaccharyltransferase complex subunit 4 (non-catalytic) [Source:ZFIN;Acc:ZDB-GENE-110307-1]	228.552	145.801
ENSDARG00000020574	-0.672532	3.8548e-05	0.00304518	atp2a1	ATPase sarcoplasmic/endoplasmic reticulum Ca2+ transporting 1 [Source:ZFIN;Acc:ZDB-GENE-020905-1]	83.8059	54.0146
ENSDARG00000054797	-0.670867	0.00145387	0.0460726	zgc:153441	zgc:153441 [Source:ZFIN;Acc:ZDB-GENE-060825-39]	19.8578	12.7691
ENSDARG00000098445	-0.667967	0.000164251	0.00961443	si:ch211-1o7.2	si:ch211-1o7.2 [Source:ZFIN;Acc:ZDB-GENE-141222-28]	146.647	94.767
ENSDARG00000087144	-0.666801	0.00036445	0.0168335	fam183a	family with sequence similarity 183 member A [Source:ZFIN;Acc:ZDB-GENE-111103-1]	211.332	136.81
ENSDARG00000042215	-0.66569	0.000133358	0.00817043	pias4b	protein inhibitor of activated STAT, 4b [Source:ZFIN;Acc:ZDB-GENE-040426-1298]	246.357	159.77
ENSDARG00000091221	-0.663021	0.000628007	0.0255867	ttc34	tetratricopeptide repeat domain 34 [Source:ZFIN;Acc:ZDB-GENE-140106-266]	18.1013	11.715
ENSDARG00000041081	-0.657269	3.21553e-06	0.000363329	kmt5b	lysine methyltransferase 5B [Source:NCBI gene;Acc:572849]	31.9682	20.7977
ENSDARG00000105195	-0.655714	0.000135501	0.00824237	dnajc21	DnaJ heat shock protein family (Hsp40) member C21 [Source:NCBI gene;Acc:336984]	21.9972	14.3401
ENSDARG00000040286	-0.654138	0.000218534	0.0116903	ubl7b	ubiquitin-like 7b (bone marrow stromal cell-derived) [Source:ZFIN;Acc:ZDB-GENE-040426-1334]	28.4489	18.569
ENSDARG00000076472	-0.653743	0.000923868	0.0341629	ovol1a	ovo-like zinc finger 1a [Source:ZFIN;Acc:ZDB-GENE-031010-37]	13.3015	8.67463
ENSDARG00000029510	-0.65232	0.00099649	0.0356217	timm17a	translocase of inner mitochondrial membrane 17 homolog A (yeast) [Source:ZFIN;Acc:ZDB-GENE-031030-6]	62.5716	40.7559
ENSDARG00000060758	-0.648587	0.00146603	0.0462983	nphs1	NPHS1 adhesion molecule, nephrin [Source:ZFIN;Acc:ZDB-GENE-051102-1]	5.13445	3.35917
ENSDARG00000043081	-0.640669	0.00134566	0.0437343	ctsz	cathepsin Z [Source:ZFIN;Acc:ZDB-GENE-041010-139]	20.9166	13.7729
ENSDARG00000008447	-0.639042	5.71654e-06	0.000594735	fkbp4	FKBP prolyl isomerase 4 [Source:ZFIN;Acc:ZDB-GENE-030131-514]	112.23	73.9035
ENSDARG00000058319	-0.638978	2.04602e-05	0.00180219	cep76	centrosomal protein 76 [Source:NCBI gene;Acc:564926]	31.7251	20.9002
ENSDARG00000042508	-0.638819	9.17371e-05	0.00610916	ubr3	ubiquitin protein ligase E3 component n-recognin 3 [Source:NCBI gene;Acc:553247]	11.3072	7.46028
ENSDARG00000017199	-0.631058	0.00110992	0.0383946	elp2	elongator acetyltransferase complex subunit 2 [Source:NCBI gene;Acc:560338]	12.3737	8.17998
ENSDARG00000117489	-0.630933	2.69923e-05	0.00227416	CU896647.1	uncharacterized LOC606627 [Source:NCBI gene;Acc:606627]	54.3548	35.9954
ENSDARG00000102245	-0.624924	0.000134804	0.00822248	tk1	thymidine kinase 1, soluble [Source:ZFIN;Acc:ZDB-GENE-030131-5801]	20.5425	13.6367
ENSDARG00000087529	-0.62326	5.42559e-05	0.00405376	zgc:85936	zgc:85936 [Source:ZFIN;Acc:ZDB-GENE-040426-2450]	16.2054	10.7829
ENSDARG00000103149	-0.623164	0.00044415	0.0194988	cog6	component of oligomeric golgi complex 6 [Source:ZFIN;Acc:ZDB-GENE-040426-909]	11.267	7.49274
ENSDARG00000035181	-0.621883	0.000958132	0.0348033	slc25a46	solute carrier family 25 member 46 [Source:NCBI gene;Acc:436831]	16.9138	11.2876
ENSDARG00000104596	-0.619568	0.00149392	0.0468571	gtf2a1l	general transcription factor IIA, 1-like [Source:ZFIN;Acc:ZDB-GENE-060929-28]	12.8406	8.55577
ENSDARG00000059485	-0.616342	0.000811329	0.0309794	emb	embigin [Source:ZFIN;Acc:ZDB-GENE-070705-158]	92.627	62.1973
ENSDARG00000070040	-0.616	5.63201e-05	0.00417404	zgc:162344	zgc:162344 [Source:ZFIN;Acc:ZDB-GENE-030131-6058]	45.8329	30.6452
ENSDARG00000114670	-0.615033	0.0011818	0.0401259	ube2c	ubiquitin-conjugating enzyme E2C [Source:ZFIN;Acc:ZDB-GENE-051030-48]	309.953	207.337
ENSDARG00000009311	-0.614436	3.4498e-05	0.0027965	pvalb6	parvalbumin 6 [Source:ZFIN;Acc:ZDB-GENE-040912-95]	431.905	288.848
ENSDARG00000042116	-0.614003	0.000359054	0.0166652	trim35-40	tripartite motif containing 35-40 [Source:ZFIN;Acc:ZDB-GENE-030131-6081]	35.7043	23.9785
ENSDARG00000077983	-0.612695	0.000262426	0.013293	GPR89B	si:ch73-390b10.2 [Source:ZFIN;Acc:ZDB-GENE-110411-241]	51.5501	34.6693
ENSDARG00000039133	-0.612245	0.000414124	0.0186254	lamb4	laminin, beta 4 [Source:NCBI gene;Acc:286831]	6.23691	4.17704
ENSDARG00000059553	-0.611387	0.00129468	0.0424932	sympk	symplekin [Source:ZFIN;Acc:ZDB-GENE-060526-361]	45.8501	30.8729
ENSDARG00000100028	-0.610746	0.000467973	0.0203181	pole2	polymerase (DNA directed), epsilon 2 [Source:ZFIN;Acc:ZDB-GENE-020419-16]	40.7958	27.3673
ENSDARG00000033533	-0.608972	0.00022054	0.0117607	ccdc115	coiled-coil domain containing 115 [Source:NCBI gene;Acc:503608]	60.2302	40.5821
ENSDARG00000024651	-0.603095	0.000114341	0.007084	snrpa1	small nuclear ribonucleoprotein polypeptide A' [Source:ZFIN;Acc:ZDB-GENE-041114-82]	71.1093	48.1046
ENSDARG00000068840	-0.602925	0.00107126	0.0372913	zgc:66024	zgc:66024 [Source:ZFIN;Acc:ZDB-GENE-040426-1511]	17.9398	12.1205
ENSDARG00000074314	-0.600938	0.000814478	0.0310154	ttc37	tetratricopeptide repeat domain 37 [Source:ZFIN;Acc:ZDB-GENE-110125-2]	11.8563	8.03329
ENSDARG00000067719	-0.598428	0.000271886	0.0135795	wwtr1	WW domain containing transcription regulator 1 [Source:ZFIN;Acc:ZDB-GENE-051101-1]	32.3131	21.894
ENSDARG00000103369	-0.593486	0.00122558	0.0410316	taldo1	transaldolase 1 [Source:ZFIN;Acc:ZDB-GENE-030131-3277]	170.501	116.404
ENSDARG00000101660	-0.591271	0.000164687	0.00961953	sntg2	syntrophin, gamma 2 [Source:ZFIN;Acc:ZDB-GENE-060526-196]	17.6261	11.9914
ENSDARG00000018124	-0.589983	1.19094e-05	0.00112832	psmd3	proteasome 26S subunit, non-ATPase 3 [Source:ZFIN;Acc:ZDB-GENE-040426-1444]	73.5146	50.0942
ENSDARG00000031388	-0.583842	0.000407763	0.0184296	dctn2	dynactin 2 (p50) [Source:NCBI gene;Acc:394141]	43.6955	29.9795
ENSDARG00000021110	-0.583208	0.000992578	0.0355395	poc1b	POC1 centriolar protein B [Source:NCBI gene;Acc:386932]	30.866	21.108
ENSDARG00000029859	-0.578109	0.000789003	0.0303387	armh1	armadillo like helical domain containing 1 [Source:ZFIN;Acc:ZDB-GENE-081104-194]	61.595	42.2462
ENSDARG00000104311	-0.57033	3.05286e-05	0.00254282	scmh1	Scm polycomb group protein homolog 1 [Source:ZFIN;Acc:ZDB-GENE-070410-82]	38.226	26.4299
ENSDARG00000012718	-0.567735	0.000488181	0.0209971	wee2	WEE1 homolog 2 (S. pombe) [Source:NCBI gene;Acc:327471]	31.7608	22.0021
ENSDARG00000086484	-0.560997	0.000443754	0.0194988	fbxw10	F-box and WD repeat domain containing 10 [Source:ZFIN;Acc:ZDB-GENE-101021-1]	18.7148	12.9811
ENSDARG00000028000	-0.560971	0.000194423	0.0108069	pfkpa	phosphofructokinase, platelet a [Source:ZFIN;Acc:ZDB-GENE-091112-22]	14.809	10.3045
ENSDARG00000016163	-0.560628	0.000186007	0.0105086	usp33	ubiquitin specific peptidase 33 [Source:NCBI gene;Acc:406508]	23.242	16.1413
ENSDARG00000062055	-0.553845	0.000749414	0.0292654	rnf38	ring finger protein 38 [Source:ZFIN;Acc:ZDB-GENE-030131-8693]	21.4434	14.9874
ENSDARG00000004823	-0.551989	6.5164e-05	0.00467857	asz1	ankyrin repeat, SAM and basic leucine zipper domain containing 1 [Source:ZFIN;Acc:ZDB-GENE-040426-988]	74.7621	52.313
ENSDARG00000104765	-0.548568	0.000357232	0.0166093	chek1	checkpoint kinase 1 [Source:ZFIN;Acc:ZDB-GENE-040426-896]	48.9608	34.2984
ENSDARG00000055493	-0.539244	0.000579637	0.0242253	hic1	hypermethylated in cancer 1 [Source:ZFIN;Acc:ZDB-GENE-040713-2]	29.9141	21.0906
ENSDARG00000017311	-0.535204	0.000265616	0.0133876	gpsm2	G protein signaling modulator 2 [Source:ZFIN;Acc:ZDB-GENE-040426-1169]	37.6267	26.6708
ENSDARG00000041363	-0.531523	0.00125712	0.0416074	dctn3	dynactin 3 (p22) [Source:ZFIN;Acc:ZDB-GENE-040704-65]	40.8474	29.0403
ENSDARG00000029043	-0.530046	0.000170692	0.0098865	nup42	nucleoporin 42 [Source:NCBI gene;Acc:406491]	155.019	110.155
ENSDARG00000055889	-0.521016	0.000385393	0.0176207	zgc:153215	zgc:153215 [Source:ZFIN;Acc:ZDB-GENE-061103-58]	88.557	63.1142
ENSDARG00000004176	-0.517829	0.00104475	0.0365346	ulk4	unc-51 like kinase 4 [Source:ZFIN;Acc:ZDB-GENE-100922-243]	19.1922	13.7653
ENSDARG00000035564	-0.513073	0.000364513	0.0168335	dgcr8	DGCR8 microprocessor complex subunit [Source:ZFIN;Acc:ZDB-GENE-030131-3421]	23.2971	16.7592
ENSDARG00000058861	-0.513012	0.00144576	0.0459742	ncln	nicalin [Source:NCBI gene;Acc:336844]	112.51	80.7331
ENSDARG00000001558	-0.510372	0.000291543	0.0142515	kifc1	kinesin family member C1 [Source:ZFIN;Acc:ZDB-GENE-000208-21]	112.975	81.1713
ENSDARG00000012314	-0.508945	0.000945152	0.0346514	usp25	ubiquitin specific peptidase 25 [Source:ZFIN;Acc:ZDB-GENE-040426-2847]	33.344	24.0955
ENSDARG00000091138	-0.508391	0.00119808	0.0404794	actr3	actin related protein 3 [Source:ZFIN;Acc:ZDB-GENE-040428-2]	37.7265	27.2135
ENSDARG00000037406	-0.501887	0.000772301	0.029863	wdr19	WD repeat domain 19 [Source:ZFIN;Acc:ZDB-GENE-090313-277]	36.4417	26.4118
ENSDARG00000112165	-0.493698	0.00101779	0.0360676	rabepk	Rab9 effector protein with kelch motifs [Source:NCBI gene;Acc:431756]	200.495	145.682
ENSDARG00000017355	-0.49092	0.00104229	0.0365237	rsph9	radial spoke head component 9 [Source:NCBI gene;Acc:558005]	262.546	191.177
ENSDARG00000062846	-0.489675	0.000934538	0.0343536	tmtc3	transmembrane O-mannosyltransferase targeting cadherins 3 [Source:ZFIN;Acc:ZDB-GENE-061221-2]	11.2089	8.18214
ENSDARG00000017571	-0.489237	0.000781662	0.030113	mccc2	methylcrotonoyl-CoA carboxylase 2 (beta) [Source:ZFIN;Acc:ZDB-GENE-040426-2493]	79.2797	57.9439
ENSDARG00000036774	-0.488645	0.000967166	0.0349724	rgs12b	regulator of G protein signaling 12b [Source:ZFIN;Acc:ZDB-GENE-031006-13]	13.0593	9.55702
ENSDARG00000015111	-0.481955	0.00136399	0.0441376	ddx39ab	DEAD (Asp-Glu-Ala-Asp) box polypeptide 39Ab [Source:ZFIN;Acc:ZDB-GENE-040426-2902]	225.123	165.428
ENSDARG00000008735	-0.474253	0.00101625	0.0360592	atp6ap2	ATPase H+ transporting accessory protein 2 [Source:ZFIN;Acc:ZDB-GENE-040426-1960]	37.4861	27.6577
ENSDARG00000099652	-0.461719	0.00102641	0.0362331	xpot	exportin, tRNA (nuclear export receptor for tRNAs) [Source:NCBI gene;Acc:558020]	99.7362	74.312
ENSDARG00000090971	-0.444819	0.00120426	0.0406309	cc2d2a	coiled-coil and C2 domain containing 2A [Source:ZFIN;Acc:ZDB-GENE-030131-2291]	27.6055	20.8196
