# Supplementary material for: Mytho/Phaf1 is required to prevent DNA damage and tissue degeneration in Danio rerio
Source: Cell Death Discov. 2026 Apr 17;12:252. doi: 10.1038/s41420-026-03106-x (PMC13212566; doi:10.1038/s41420-026-03106-x)
Supplement: Supplementary file 5 — Gene expression data set 2 [file 41420_2026_3106_MOESM5_ESM.xlsx]

## Sheet: upregulated
Gene ID	logFC	P-value	FDR	Gene name	Gene description	Mean FPKM reference	Mean FPKM query
ENSDARG00000092833	13.2723	5.11513e-07	3.19818e-05	CR318588.2	si:dkeyp-1h4.8 [Source:NCBI gene;Acc:100535122]	0	29.7027
ENSDARG00000079645	11.8052	2.23876e-43	1.22899e-39	sc:d217	sc:d217 [Source:ZFIN;Acc:ZDB-GENE-080303-15]	0	6.31659
ENSDARG00000040640	11.2285	8.85161e-34	1.73542e-30	si:ch73-44m9.3	si:ch73-44m9.3 [Source:ZFIN;Acc:ZDB-GENE-081104-290]	0	2.00959
ENSDARG00000116618	10.0235	2.68325e-20	1.36389e-17	si:ch73-27e22.8	si:ch73-27e22.8 [Source:ZFIN;Acc:ZDB-GENE-100917-4]	0	0.90826
ENSDARG00000104015	10.0116	5.91347e-16	1.9323e-13	fgfr1bl	fibroblast growth factor receptor 1b, like [Source:ZFIN;Acc:ZDB-GENE-091204-406]	0	2.24252
ENSDARG00000093548	9.92796	6.87558e-05	0.00193759	BX649641.4		0	5.71702
ENSDARG00000100614	9.91149	2.30566e-19	1.09114e-16	zgc:171497	zgc:171497 [Source:ZFIN;Acc:ZDB-GENE-080220-58]	0	2.1331
ENSDARG00000058753	9.80371	2.19677e-19	1.05784e-16	si:ch73-213k20.5	si:ch73-213k20.5 [Source:ZFIN;Acc:ZDB-GENE-120727-11]	0	1.36206
ENSDARG00000052296	9.45807	3.82045e-25	3.49546e-22	pimr198	Pim proto-oncogene, serine/threonine kinase, related 198 [Source:ZFIN;Acc:ZDB-GENE-131119-89]	0	3.94366
ENSDARG00000117535	9.3616	1.84761e-15	5.76287e-13	AL929493.2		0	1.19065
ENSDARG00000101198	9.21965	7.58602e-33	1.38814e-29	BX927181.3		0.0175773	12.4091
ENSDARG00000117286	9.17231	1.99478e-20	1.07359e-17	CABZ01032351.1	uncharacterized LOC100150811 [Source:NCBI gene;Acc:100150811]	0	0.809939
ENSDARG00000068566	9.00503	8.9817e-06	0.000363078	olfcq19	olfactory receptor C family, q19 [Source:ZFIN;Acc:ZDB-GENE-070705-283]	0	0.972322
ENSDARG00000077115	8.91565	1.95643e-14	5.16346e-12	si:ch73-44m9.1	si:ch73-44m9.1 [Source:ZFIN;Acc:ZDB-GENE-081104-289]	0	0.551266
ENSDARG00000093964	8.78381	5.09986e-17	1.99973e-14	si:ch211-250k18.6	si:ch211-250k18.6 [Source:ZFIN;Acc:ZDB-GENE-070912-245]	0	0.499982
ENSDARG00000111190	8.68173	4.78519e-16	1.59856e-13	CR450686.5		0	1.95484
ENSDARG00000055334	8.57466	5.54751e-12	1.0084e-09	zmp:0000000652	zmp:0000000652 [Source:ZFIN;Acc:ZDB-GENE-130530-655]	0	1.99082
ENSDARG00000103230	8.37186	9.62551e-13	1.90073e-10	CABZ01079302.1		0	2.93421
ENSDARG00000093761	8.17709	7.549e-13	1.53485e-10	si:ch211-250k18.7	si:ch211-250k18.7 [Source:ZFIN;Acc:ZDB-GENE-070912-246]	0	0.303978
ENSDARG00000097770	8.16373	3.30534e-14	8.32339e-12	si:ch211-167j9.4	si:ch211-167j9.4 [Source:ZFIN;Acc:ZDB-GENE-131121-196]	0	0.696985
ENSDARG00000090310	8.14331	6.68783e-06	0.000279828	CABZ01065328.1	CD48 antigen-like [Source:NCBI gene;Acc:100329398]	0	1.58444
ENSDARG00000093591	8.12028	0.000775621	0.0131253	si:ch211-282k23.2	si:ch211-282k23.2 [Source:ZFIN;Acc:ZDB-GENE-050420-314]	0	1.35846
ENSDARG00000098173	8.11431	0.000635592	0.0112771	BX537115.1		0	1.12244
ENSDARG00000071643	8.0174	1.43823e-09	1.63126e-07	zgc:171490	zgc:171490 [Source:ZFIN;Acc:ZDB-GENE-080204-29]	0	0.895232
ENSDARG00000093331	7.97654	0.00221985	0.0281825	CR524821.1		0	0.768586
ENSDARG00000079456	7.88955	3.3284e-39	1.14198e-35	si:ch211-149a19.3	si:ch211-149a19.3 [Source:ZFIN;Acc:ZDB-GENE-081104-128]	0.0764404	17.6128
ENSDARG00000105464	7.748	4.20305e-29	5.24387e-26	si:ch211-285c6.6	si:ch211-285c6.6 [Source:ZFIN;Acc:ZDB-GENE-160113-80]	0.00460547	1.16821
ENSDARG00000100498	7.53104	0.00281664	0.0332521	CABZ01079251.1	myeloid-associated differentiation marker-like [Source:NCBI gene;Acc:100536607]	0	0.182438
ENSDARG00000101511	7.40433	1.01459e-08	9.22138e-07	CU972516.1		0	2.4928
ENSDARG00000052319	7.29635	2.99127e-38	9.12271e-35	pimr196	Pim proto-oncogene, serine/threonine kinase, related 196 [Source:ZFIN;Acc:ZDB-GENE-070705-328]	0.0407599	6.87771
ENSDARG00000100906	7.23586	3.77514e-08	3.11885e-06	hist1h2a11	histone cluster 1 H2A family member 11 [Source:ZFIN;Acc:ZDB-GENE-081205-1]	0	0.931727
ENSDARG00000092625	7.16316	2.65406e-23	1.96888e-20	zgc:174193	zgc:174193 [Source:ZFIN;Acc:ZDB-GENE-080215-8]	0.0251094	3.90613
ENSDARG00000079191	7.15167	1.3465e-09	1.53355e-07	zgc:172122	zgc:172122 [Source:ZFIN;Acc:ZDB-GENE-080208-1]	0	0.438561
ENSDARG00000099419	7.02805	0.00130315	0.0191379	CABZ01025780.1		0.0291374	4.07812
ENSDARG00000115302	6.93215	2.8624e-06	0.000138811	pimr146	Pim proto-oncogene, serine/threonine kinase, related 146 [Source:ZFIN;Acc:ZDB-GENE-141211-42]	0	0.370379
ENSDARG00000097252	6.93113	0.000631702	0.0112154	CR354429.1		0	1.065
ENSDARG00000094821	6.83132	6.13258e-05	0.00177748	si:ch73-44m9.2	si:ch73-44m9.2 [Source:ZFIN;Acc:ZDB-GENE-081031-72]	0	0.382762
ENSDARG00000114409	6.80978	4.76142e-07	3.01828e-05	CR450686.6	si:dkey-182g1.4 [Source:NCBI gene;Acc:560083]	0	0.367377
ENSDARG00000063283	6.80073	3.61827e-21	2.11307e-18	abi3b	ABI family, member 3b [Source:ZFIN;Acc:ZDB-GENE-121214-259]	0.0381421	4.48265
ENSDARG00000090822	6.73804	5.51143e-31	7.96198e-28	zgc:171517	zgc:171517 [Source:ZFIN;Acc:ZDB-GENE-080219-12]	0.116735	12.679
ENSDARG00000045834	6.64766	0.000943541	0.0151187	si:dkey-14d8.7	si:dkey-14d8.7 [Source:ZFIN;Acc:ZDB-GENE-041210-143]	0	0.665784
ENSDARG00000097101	6.62139	0.00166517	0.0227504	BX511075.1		0	0.905671
ENSDARG00000090177	6.43128	9.23044e-14	2.2421e-11	BX548044.3		0.017653	1.79393
ENSDARG00000101313	6.39434	2.37171e-05	0.000810695	MCHR2	melanin concentrating hormone receptor 2 [Source:HGNC Symbol;Acc:HGNC:20867]	0	0.397202
ENSDARG00000086613	6.30285	0.000286593	0.00604179	si:dkey-266f7.10	si:dkey-266f7.10 [Source:ZFIN;Acc:ZDB-GENE-120215-242]	0	0.212226
ENSDARG00000069377	6.2352	0.00200886	0.0261944	si:dkey-242g16.2	si:dkey-242g16.2 [Source:ZFIN;Acc:ZDB-GENE-030131-8324]	0.0718177	5.44771
ENSDARG00000075321	6.22196	2.98702e-06	0.000143838	CABZ01071972.1		0	0.479105
ENSDARG00000105519	6.09299	3.11979e-05	0.00100744	CR388046.2		0	0.444404
ENSDARG00000095054	6.04118	5.10392e-05	0.00152274	pimr148	Pim proto-oncogene, serine/threonine kinase, related 148 [Source:ZFIN;Acc:ZDB-GENE-141211-47]	0	0.196649
ENSDARG00000099938	6.01932	0.000188955	0.00438784	pigrl3.5	polymeric immunoglobulin receptor-like 3.5 [Source:ZFIN;Acc:ZDB-GENE-150409-6]	0	0.181263
ENSDARG00000104895	5.94241	0.00076531	0.0130231	BX004857.1		0	0.116693
ENSDARG00000079986	5.92896	8.70709e-17	3.22963e-14	BX927329.1		0.00954274	0.601509
ENSDARG00000056000	5.91745	0.000134695	0.00335179	olfcq10	olfactory receptor C family, q10 [Source:ZFIN;Acc:ZDB-GENE-050419-265]	0	0.119753
ENSDARG00000092022	5.88125	1.16052e-34	2.6545e-31	si:dkey-256e7.8	si:dkey-256e7.8 [Source:ZFIN;Acc:ZDB-GENE-090313-283]	0.822214	46.9726
ENSDARG00000095493	5.8708	2.07978e-06	0.000106503	CU570881.1		0.0253557	1.74016
ENSDARG00000113859	5.86951	8.26758e-05	0.00227156	CABZ01017717.1	F-BAR and double SH3 domains protein 2-like [Source:NCBI gene;Acc:100536453]	0	0.4499
ENSDARG00000096943	5.8644	7.81787e-05	0.00216972	CR759863.1		0	1.59821
ENSDARG00000069294	5.8605	1.27648e-05	0.000486621	insl5b	insulin-like 5b [Source:ZFIN;Acc:ZDB-GENE-070122-5]	0	0.762442
ENSDARG00000041747	5.83506	0.00196917	0.0257994	sspn	sarcospan (Kras oncogene-associated gene) [Source:ZFIN;Acc:ZDB-GENE-051127-43]	0.177474	10.1319
ENSDARG00000113329	5.81127	2.94198e-05	0.000961328	CU571081.1	C3a anaphylatoxin chemotactic receptor-like [Source:NCBI gene;Acc:101885604]	0	0.247189
ENSDARG00000086838	5.7729	6.65573e-27	6.76617e-24	itga2.3	integrin, alpha 2 (CD49B, alpha 2 subunit of VLA-2 receptor), tandem duplicate 3 [Source:ZFIN;Acc:ZDB-GENE-091204-176]	0.117058	6.31361
ENSDARG00000071618	5.75051	3.35699e-16	1.16636e-13	si:ch211-213a13.5	si:ch211-213a13.5 [Source:ZFIN;Acc:ZDB-GENE-050208-711]	0.00394594	0.230869
ENSDARG00000110460	5.73016	5.60894e-06	0.000243984	zgc:174357	zgc:174357 [Source:ZFIN;Acc:ZDB-GENE-071004-122]	0.0950968	5.04033
ENSDARG00000079126	5.71048	0.000211168	0.00477835	znfl1i	zinc finger-like gene 1i [Source:ZFIN;Acc:ZDB-GENE-110131-5]	0	0.0872096
ENSDARG00000111430	5.56838	0.000311214	0.00646157	nitr6b	novel immune-type receptor 6b [Source:ZFIN;Acc:ZDB-GENE-041001-10]	0	0.256192
ENSDARG00000015607	5.56544	0.000142053	0.00348443	si:ch211-220f21.2	si:ch211-220f21.2 [Source:ZFIN;Acc:ZDB-GENE-160113-17]	0.00268492	0.151795
ENSDARG00000054048	5.56293	3.0428e-14	7.73323e-12	plin1	perilipin 1 [Source:ZFIN;Acc:ZDB-GENE-050419-213]	0.0128165	0.642299
ENSDARG00000027639	5.51809	9.90279e-05	0.00264151	zgc:165539	zgc:165539 [Source:ZFIN;Acc:ZDB-GENE-030131-5478]	0	0.0942778
ENSDARG00000059858	5.43426	8.86943e-15	2.53592e-12	pappab	pregnancy-associated plasma protein A, pappalysin 1b [Source:ZFIN;Acc:ZDB-GENE-060526-71]	0.0269305	1.16646
ENSDARG00000113502	5.42979	0.00125671	0.0186154	pimr45	Pim proto-oncogene, serine/threonine kinase, related 45 [Source:ZFIN;Acc:ZDB-GENE-131125-88]	0	0.275803
ENSDARG00000091609	5.39669	0.000975215	0.0154281	spink4	serine peptidase inhibitor, Kazal type 4 [Source:ZFIN;Acc:ZDB-GENE-130821-1]	0	0.684198
ENSDARG00000093876	5.37462	0.00406659	0.0431849	si:dkey-28d5.10	si:dkey-28d5.10 [Source:ZFIN;Acc:ZDB-GENE-060503-353]	0	0.177632
ENSDARG00000105048	5.33518	9.94568e-05	0.00264781	LO018231.1	growth/differentiation factor 6-A-like [Source:NCBI gene;Acc:101885590]	0.109994	4.41823
ENSDARG00000095246	5.31066	0.000225216	0.0050095	CU468920.1		0	0.213995
ENSDARG00000096707	5.30708	0.00253406	0.0308174	BX469896.1		0	0.230585
ENSDARG00000094962	5.30577	0.000337107	0.00686418	CR377211.2		0	0.208105
ENSDARG00000098402	5.24399	0.00011561	0.002974		neurexophilin 1 [Source:NCBI gene;Acc:100148066]	0.133315	5.14746
ENSDARG00000077068	5.22514	2.17294e-20	1.14698e-17	si:ch211-11p18.6	si:ch211-11p18.6 [Source:ZFIN;Acc:ZDB-GENE-070912-24]	0.0141744	0.517641
ENSDARG00000092272	5.15887	0.00196189	0.0257163	BX511161.1		0	0.137745
ENSDARG00000082628	5.1586	0.00091723	0.0148269	CU469093.1		0	1.05181
ENSDARG00000099447	5.15299	1.40416e-10	1.91748e-08	pcdh1g18	protocadherin 1 gamma 18 [Source:ZFIN;Acc:ZDB-GENE-050609-13]	0.00923166	0.346681
ENSDARG00000028096	5.08277	3.71636e-06	0.000172719	cldn23a	claudin 23a [Source:ZFIN;Acc:ZDB-GENE-091204-28]	0.00995422	0.415441
ENSDARG00000104654	5.08048	9.23083e-05	0.00250116	leap2	liver-expressed antimicrobial peptide 2 [Source:ZFIN;Acc:ZDB-GENE-081022-131]	0.578081	19.0512
ENSDARG00000105022	5.07928	0.000883329	0.0144577	KCNJ10	ATP-sensitive inward rectifier potassium channel 10 [Source:NCBI gene;Acc:100329607]	0	0.132855
ENSDARG00000098151	5.06142	0.00140804	0.0202346	BX255896.1		0	0.415591
ENSDARG00000076824	5.04807	6.74217e-12	1.20954e-09	CCKBR	cholecystokinin receptor-like [Source:NCBI gene;Acc:100331465]	0.0326566	1.17175
ENSDARG00000088985	5.03333	2.70441e-05	0.000897589		si:ch1073-228j22.2 [Source:ZFIN;Acc:ZDB-GENE-110411-227]	0.140354	4.52745
ENSDARG00000077572	5.01674	1.07321e-11	1.81836e-09	si:ch211-193k19.2	si:ch211-193k19.2 [Source:ZFIN;Acc:ZDB-GENE-060503-203]	0.0229706	0.761428
ENSDARG00000093015	4.98421	0.0014336	0.0204413	si:ch211-174j14.2	si:ch211-174j14.2 [Source:ZFIN;Acc:ZDB-GENE-050419-63]	0	0.17385
ENSDARG00000043557	4.97874	0.00206841	0.0268306	kcnk13b	potassium channel, subfamily K, member 13b [Source:ZFIN;Acc:ZDB-GENE-040724-105]	0	0.12313
ENSDARG00000027153	4.97585	2.71199e-21	1.6542e-18	gabrr3a	gamma-aminobutyric acid (GABA) A receptor, rho 3a [Source:ZFIN;Acc:ZDB-GENE-080722-20]	0.0969433	3.00408
ENSDARG00000094886	4.95488	1.28489e-05	0.000489149	si:dkey-266f7.5	si:dkey-266f7.5 [Source:ZFIN;Acc:ZDB-GENE-070705-437]	0.016562	0.541306
ENSDARG00000087120	4.89038	0.00264796	0.0318917	slc5a8	solute carrier family 5 member 8 [Source:ZFIN;Acc:ZDB-GENE-141211-63]	0	0.0724151
ENSDARG00000102756	4.88361	0.0013669	0.0198406	nr0b2b	nuclear receptor subfamily 0, group B, member 2b [Source:ZFIN;Acc:ZDB-GENE-080403-9]	0	0.194834
ENSDARG00000112225	4.87416	0.00244108	0.0300192	BX469912.9		0	0.47129
ENSDARG00000068817	4.83303	4.22718e-06	0.000192737	pimr149	Pim proto-oncogene, serine/threonine kinase, related 149 [Source:ZFIN;Acc:ZDB-GENE-141211-52]	0.0117481	0.413208
ENSDARG00000083063	4.81122	9.67527e-05	0.00258837	CU695141.1		0.12432	4.09156
ENSDARG00000092916	4.80278	0.000286465	0.00604179	mlnl	motilin-like [Source:ZFIN;Acc:ZDB-GENE-091204-289]	0.212003	5.90294
ENSDARG00000105539	4.78468	4.70293e-07	2.9881e-05	BX914219.2		0.0295573	0.961885
ENSDARG00000096818	4.78172	0.00184709	0.024635	zgc:136683	zgc:136683 [Source:ZFIN;Acc:ZDB-GENE-060421-7397]	0	0.123111
ENSDARG00000114351	4.77919	0.00243228	0.0299646	AL844186.1		0	0.308147
ENSDARG00000116394	4.75984	3.57392e-06	0.000167687	BX548044.8	aurora kinase-like [Source:NCBI gene;Acc:101882006]	0.0117767	0.393211
ENSDARG00000089831	4.74219	3.11236e-10	3.99196e-08	si:dkey-207m2.4	si:dkey-207m2.4 [Source:ZFIN;Acc:ZDB-GENE-081103-58]	0.0187173	0.506783
ENSDARG00000103841	4.67897	0.00446299	0.0456705	CU024870.2		0	0.0227364
ENSDARG00000076978	4.66408	0.00332623	0.0373993	pmchl	pro-melanin-concentrating hormone, like [Source:ZFIN;Acc:ZDB-GENE-030131-7863]	0	0.224613
ENSDARG00000099511	4.65657	1.92591e-12	3.67099e-10	CABZ01034698.2		0.0376571	0.955382
ENSDARG00000058702	4.55653	4.55415e-11	6.72055e-09	vax2	ventral anterior homeobox 2 [Source:NCBI gene;Acc:373869]	0.0549467	1.33652
ENSDARG00000092279	4.55338	0.00406743	0.0431849	AL929266.1		0	0.162739
ENSDARG00000098738	4.55298	2.09102e-21	1.30441e-18	scn4aa	sodium channel, voltage-gated, type IV, alpha, a [Source:NCBI gene;Acc:572442]	0.135869	3.10437
ENSDARG00000117571	4.54664	0.00397929	0.0426322	BX927329.2		0	0.0192767
ENSDARG00000097243	4.54487	5.16733e-09	5.12032e-07	CR457447.1	uncharacterized LOC110437905 [Source:NCBI gene;Acc:110437905]	0.0437212	1.10905
ENSDARG00000098823	4.54453	0.00502718	0.0495818	PDZD4	PDZ domain containing 4 [Source:NCBI gene;Acc:553320]	0	0.0406821
ENSDARG00000098373	4.52013	0.00018325	0.00427707	BX276102.1		0.0834524	2.03086
ENSDARG00000068749	4.4785	8.27425e-08	6.30793e-06	si:ch211-250k18.5	si:ch211-250k18.5 [Source:ZFIN;Acc:ZDB-GENE-070912-244]	0.0106871	0.256694
ENSDARG00000070812	4.39611	0.000414904	0.00806145	si:ch211-156l18.6	si:ch211-156l18.6 [Source:ZFIN;Acc:ZDB-GENE-141222-85]	0.123033	2.55627
ENSDARG00000115120	4.35242	8.10038e-05	0.00223457	si:dkey-112g5.12	si:dkey-112g5.12 [Source:ZFIN;Acc:ZDB-GENE-081028-32]	0.0060941	0.14487
ENSDARG00000069390	4.33509	0.00345835	0.0382915	itga2.1	integrin, alpha 2 (CD49B, alpha 2 subunit of VLA-2 receptor), tandem duplicate 1 [Source:ZFIN;Acc:ZDB-GENE-111011-4]	0.141879	2.90426
ENSDARG00000074233	4.28709	6.09393e-22	4.07966e-19	pde4bb	phosphodiesterase 4B, cAMP-specific b [Source:ZFIN;Acc:ZDB-GENE-070912-454]	0.737334	13.921
ENSDARG00000038981	4.2479	2.41832e-05	0.000824571	zgc:153615	zgc:153615 [Source:ZFIN;Acc:ZDB-GENE-061110-79]	0.0451823	0.873598
ENSDARG00000026569	4.22897	2.61452e-48	1.79409e-44	pimr196	Pim proto-oncogene, serine/threonine kinase, related 196 [Source:ZFIN;Acc:ZDB-GENE-070705-328]	0.49215	8.92232
ENSDARG00000096323	4.22155	9.95396e-06	0.000395393	BX571681.4		0.151257	3.47697
ENSDARG00000100582	4.21764	1.63466e-08	1.42439e-06	si:ch211-195b11.3	si:ch211-195b11.3 [Source:ZFIN;Acc:ZDB-GENE-141222-6]	0.0962217	1.82554
ENSDARG00000001976	4.21405	4.55078e-36	1.13554e-32	fkbp16	FKBP prolyl isomerase 16 [Source:ZFIN;Acc:ZDB-GENE-050208-116]	0.766294	13.7959
ENSDARG00000094713	4.21073	3.93287e-11	5.93129e-09	BX548044.6	serine protease HTRA2, mitochondrial-like [Source:NCBI gene;Acc:103911769]	0.0979111	1.79036
ENSDARG00000095015	4.20392	0.00175809	0.0236318	BX571955.2		0.145861	2.71692
ENSDARG00000042189	4.18742	0.000170912	0.00404413	tspan33b	tetraspanin 33b [Source:ZFIN;Acc:ZDB-GENE-060503-607]	0.0815904	1.54465
ENSDARG00000099599	4.15768	6.86922e-25	5.89208e-22	pigrl2.3	polymeric immunoglobulin receptor-like 2.3 [Source:ZFIN;Acc:ZDB-GENE-150409-2]	0.292146	5.09191
ENSDARG00000001999	4.1424	2.3578e-19	1.0969e-16	adamts18	ADAM metallopeptidase with thrombospondin type 1 motif, 18 [Source:ZFIN;Acc:ZDB-GENE-070815-1]	0.14389	2.45617
ENSDARG00000013856	4.12212	0.00244599	0.0300526	amy2a	amylase alpha 2A [Source:ZFIN;Acc:ZDB-GENE-040426-2393]	0.484449	8.28197
ENSDARG00000086504	4.11979	2.59043e-05	0.000869973	BX323559.3		0.0449841	0.913504
ENSDARG00000109962	4.11605	2.26848e-09	2.41338e-07	pimr167	Pim proto-oncogene, serine/threonine kinase, related 167 [Source:ZFIN;Acc:ZDB-GENE-141211-50]	0.0231498	0.428882
ENSDARG00000093426	4.09618	0.000247668	0.00536543	si:dkey-69c1.1	si:dkey-69c1.1 [Source:ZFIN;Acc:ZDB-GENE-040724-48]	0.02091	0.420999
ENSDARG00000113739	4.09411	3.12319e-07	2.08577e-05	CABZ01055489.1		0.132516	2.37067
ENSDARG00000095398	4.06131	0.000733144	0.012634	si:ch73-256j6.6	si:ch73-256j6.6 [Source:ZFIN;Acc:ZDB-GENE-070705-226]	0.0150318	0.306384
ENSDARG00000094458	4.05019	0.00338302	0.0378133	si:dkey-65b12.12	si:dkey-65b12.12 [Source:ZFIN;Acc:ZDB-GENE-060526-325]	0.194469	3.22503
ENSDARG00000102806	4.0389	0.000390454	0.00767707	zgc:112234	zgc:112234 [Source:NCBI gene;Acc:554097]	0.0191125	0.38331
ENSDARG00000111245	4.0122	0.000104008	0.00273975	si:dkey-27d5.3	si:dkey-27d5.3 [Source:ZFIN;Acc:ZDB-GENE-141216-37]	0.349811	5.46773
ENSDARG00000056650	3.99881	0.00281328	0.0332521	zgc:113276	zgc:113276 [Source:ZFIN;Acc:ZDB-GENE-050522-7]	0.176693	2.77654
ENSDARG00000094455	3.9766	7.10492e-07	4.24871e-05	CR293531.1		0.0943538	1.53938
ENSDARG00000089429	3.9745	8.64017e-10	1.02222e-07	si:dkey-205h13.2	si:dkey-205h13.2 [Source:ZFIN;Acc:ZDB-GENE-080225-18]	0.0516094	0.798583
ENSDARG00000071604	3.95248	9.26768e-06	0.00037299	si:ch211-156p11.1	si:ch211-156p11.1 [Source:ZFIN;Acc:ZDB-GENE-070912-120]	0.00876988	0.14275
ENSDARG00000093522	3.93153	8.88338e-11	1.26995e-08	BX548044.5		0.171725	2.55382
ENSDARG00000030915	3.91955	0.00011484	0.0029618	cpa1	carboxypeptidase A1 (pancreatic) [Source:ZFIN;Acc:ZDB-GENE-050522-438]	0.12093	1.83337
ENSDARG00000105400	3.87317	3.93454e-08	3.23339e-06	CU457819.3	si:ch73-368j24.14 [Source:NCBI gene;Acc:100000783]	0.164774	2.51325
ENSDARG00000097241	3.87124	6.65454e-09	6.43111e-07	BX120016.1		0.131164	1.96396
ENSDARG00000045811	3.84042	2.3937e-08	2.0468e-06	lrtm2b	leucine-rich repeats and transmembrane domains 2b [Source:ZFIN;Acc:ZDB-GENE-131121-544]	0.240878	3.35828
ENSDARG00000088641	3.8321	1.05242e-08	9.53358e-07	grn2	granulin 2 [Source:ZFIN;Acc:ZDB-GENE-050522-264]	0.225482	3.20015
ENSDARG00000093024	3.83132	6.18044e-24	5.14063e-21	si:ch211-213a13.2	si:ch211-213a13.2 [Source:ZFIN;Acc:ZDB-GENE-050208-551]	0.0731128	1.00963
ENSDARG00000076247	3.81627	0.000100844	0.00266847	dlk2	delta-like 2 homolog (Drosophila) [Source:ZFIN;Acc:ZDB-GENE-081107-4]	0.0186882	0.323301
ENSDARG00000103602	3.81567	5.99271e-06	0.000256611	pcdh1a3	protocadherin 1 alpha 3 [Source:ZFIN;Acc:ZDB-GENE-050202-3]	0.0111993	0.162783
ENSDARG00000077571	3.80045	0.000402351	0.0078603	zgc:174862	zgc:174862 [Source:ZFIN;Acc:ZDB-GENE-080303-29]	0.0250673	0.347039
ENSDARG00000020427	3.7662	8.13144e-22	5.31409e-19	nceh1a	neutral cholesterol ester hydrolase 1a [Source:ZFIN;Acc:ZDB-GENE-040711-2]	0.282784	3.74446
ENSDARG00000006939	3.69399	2.16566e-12	4.09953e-10	tbx16l	T-box transcription factor 16, like [Source:NCBI gene;Acc:30254]	0.211552	2.65061
ENSDARG00000029866	3.69329	2.11498e-13	4.83767e-11	slc6a14	solute carrier family 6 member 14 [Source:ZFIN;Acc:ZDB-GENE-130411-2]	0.467652	5.85108
ENSDARG00000052242	3.67165	4.26142e-21	2.43682e-18	aff2	AF4/FMR2 family, member 2 [Source:ZFIN;Acc:ZDB-GENE-110411-190]	0.142059	1.75319
ENSDARG00000093091	3.65781	1.72949e-13	4.05735e-11	iqsec3b	IQ motif and Sec7 domain ArfGEF 3b [Source:ZFIN;Acc:ZDB-GENE-050420-210]	0.0852262	1.05665
ENSDARG00000068819	3.6502	1.30875e-08	1.15507e-06	BX548044.2	serine protease HTRA2, mitochondrial-like [Source:NCBI gene;Acc:560917]	0.254981	3.11235
ENSDARG00000053929	3.64013	8.72238e-06	0.000355211	opn4b	opsin 4b [Source:ZFIN;Acc:ZDB-GENE-080415-3]	0.093931	1.17223
ENSDARG00000095590	3.63903	1.50742e-07	1.09074e-05	spp2	secreted phosphoprotein 2 [Source:ZFIN;Acc:ZDB-GENE-090313-223]	0.0792353	1.00086
ENSDARG00000103644	3.62939	1.31761e-13	3.14484e-11	BX088524.3		0.269917	3.26951
ENSDARG00000060130	3.62855	0.000862188	0.0141878	dusp3b	dual specificity phosphatase 3b [Source:ZFIN;Acc:ZDB-GENE-030616-38]	0.029878	0.451379
ENSDARG00000063347	3.62387	2.59492e-12	4.84526e-10	hrc	histidine rich calcium binding protein [Source:ZFIN;Acc:ZDB-GENE-041008-189]	0.0968912	1.1714
ENSDARG00000076787	3.61446	2.46175e-10	3.21763e-08	angpt4	angiopoietin 4 [Source:ZFIN;Acc:ZDB-GENE-110104-1]	0.216175	2.57146
ENSDARG00000009196	3.61103	0.00308932	0.035509	anxa3a	annexin A3a [Source:ZFIN;Acc:ZDB-GENE-040912-58]	0.0155165	0.218801
ENSDARG00000032885	3.59271	0.000574348	0.0103307	si:ch211-226m7.4	si:ch211-226m7.4 [Source:ZFIN;Acc:ZDB-GENE-080919-1]	0.113441	1.34967
ENSDARG00000088493	3.57738	0.000241647	0.00527244	si:ch211-149k12.3	si:ch211-149k12.3 [Source:ZFIN;Acc:ZDB-GENE-131127-504]	0.00360126	0.0497518
ENSDARG00000013292	3.55582	1.25369e-14	3.40706e-12	tmem179aa	transmembrane protein 179a, genome duplicate A [Source:NCBI gene;Acc:445310]	2.60822	29.5904
ENSDARG00000116246	3.55214	1.23336e-27	1.41056e-24	ccs	copper chaperone for superoxide dismutase [Source:ZFIN;Acc:ZDB-GENE-050417-322]	1.85856	21.0609
ENSDARG00000098790	3.54955	1.61394e-06	8.58515e-05	sowahca	sosondowah ankyrin repeat domain family Ca [Source:ZFIN;Acc:ZDB-GENE-081104-106]	0.273151	3.12679
ENSDARG00000093714	3.52845	1.03628e-07	7.70836e-06	artnb	artemin b [Source:ZFIN;Acc:ZDB-GENE-070705-129]	0.20931	2.43329
ENSDARG00000015184	3.51144	6.78267e-08	5.27396e-06	mpp3a	membrane protein, palmitoylated 3a (MAGUK p55 subfamily member 3) [Source:ZFIN;Acc:ZDB-GENE-130530-555]	0.077266	0.855297
ENSDARG00000019274	3.49819	0.00287313	0.0337304	rasd1	RAS, dexamethasone-induced 1 [Source:ZFIN;Acc:ZDB-GENE-040426-1473]	0.484509	5.27231
ENSDARG00000094491	3.48407	2.61012e-15	7.95711e-13	si:ch211-202m22.1	si:ch211-202m22.1 [Source:ZFIN;Acc:ZDB-GENE-060531-31]	0.834356	9.03564
ENSDARG00000042368	3.47698	3.03655e-21	1.8119e-18	kif26aa	kinesin family member 26Aa [Source:ZFIN;Acc:ZDB-GENE-041001-148]	0.24843	2.66693
ENSDARG00000095536	3.45751	2.56312e-05	0.000863222	trim62.2	tripartite motif containing 62, tandem duplicate 2 [Source:ZFIN;Acc:ZDB-GENE-141216-17]	1.02891	10.9102
ENSDARG00000068086	3.44799	1.19466e-05	0.000457973	psmb11b	proteasome 20S subunit beta 11b [Source:ZFIN;Acc:ZDB-GENE-170530-2]	0.0398328	0.446887
ENSDARG00000102241	3.44774	6.57172e-06	0.000275578	zgc:136410	zgc:136410 [Source:ZFIN;Acc:ZDB-GENE-060421-6071]	0.160958	1.77503
ENSDARG00000101756	3.44732	4.17332e-18	1.78983e-15	im:7141269	im:7141269 [Source:ZFIN;Acc:ZDB-GENE-041111-134]	1.03685	10.9079
ENSDARG00000088686	3.43099	0.000220264	0.00493535	hist1h2a11	histone cluster 1 H2A family member 11 [Source:ZFIN;Acc:ZDB-GENE-081205-1]	0.0688665	0.795457
ENSDARG00000070484	3.41149	0.000243555	0.00530985	zgc:195001	zgc:195001 [Source:ZFIN;Acc:ZDB-GENE-081022-173]	0.304014	3.1189
ENSDARG00000096846	3.3838	0.00432151	0.0447036	CU855854.1		0.062012	0.69185
ENSDARG00000005526	3.38284	1.11696e-11	1.88088e-09	igfn1.1	immunoglobulin like and fibronectin type III domain containing 1, tandem duplicate 1 [Source:ZFIN;Acc:ZDB-GENE-050327-30]	0.173115	1.76081
ENSDARG00000105746	3.3587	7.02659e-10	8.53389e-08	LO018124.1	si:cabz01083838.1 [Source:NCBI gene;Acc:101883056]	0.390399	3.90363
ENSDARG00000100858	3.33955	1.08671e-05	0.000423695	zgc:171695	zgc:171695 [Source:ZFIN;Acc:ZDB-GENE-071004-23]	0.0711277	0.735785
ENSDARG00000028012	3.32784	4.99795e-08	4.03481e-06	tpmt.2	thiopurine S-methyltransferase, tandem duplicate 2 [Source:ZFIN;Acc:ZDB-GENE-041010-177]	0.432423	4.24656
ENSDARG00000077360	3.31749	0.00294882	0.0343399	fthl30	ferritin, heavy polypeptide-like 30 [Source:ZFIN;Acc:ZDB-GENE-071004-57]	2.90052	27.652
ENSDARG00000103351	3.31594	5.28873e-06	0.000231893	FP102192.2		0.0198076	0.197486
ENSDARG00000062042	3.3121	7.61913e-13	1.53772e-10	mthfsd	methenyltetrahydrofolate synthetase domain containing [Source:NCBI gene;Acc:566203]	0.139002	1.34276
ENSDARG00000055346	3.30357	0.00168254	0.0228966	si:dkey-83f18.2	si:dkey-83f18.2 [Source:ZFIN;Acc:ZDB-GENE-070705-501]	0.0122318	0.140055
ENSDARG00000059280	3.30275	6.50206e-12	1.17414e-09	hoxd3a	homeobox D3a [Source:NCBI gene;Acc:30349]	0.168848	1.62259
ENSDARG00000070038	3.30228	1.92806e-19	9.45026e-17	rbp2a	retinol binding protein 2a, cellular [Source:ZFIN;Acc:ZDB-GENE-020320-2]	3.22195	30.7061
ENSDARG00000094948	3.30074	0.000287876	0.00606417	BX511265.3		0.126603	1.26092
ENSDARG00000110939	3.2738	9.19004e-06	0.000370953	si:dkey-27d5.14	si:dkey-27d5.14 [Source:ZFIN;Acc:ZDB-GENE-141216-38]	0.548901	5.13549
ENSDARG00000099689	3.2531	0.00342791	0.0381701	spink2.3	serine peptidase inhibitor, Kazal type 2, tandem duplicate 3 [Source:ZFIN;Acc:ZDB-GENE-141216-190]	0.217947	2.08839
ENSDARG00000092951	3.24507	5.68645e-06	0.000246186	BX548044.4		0.0549467	0.537508
ENSDARG00000105358	3.24297	0.0040025	0.0427457	si:dkeyp-32g11.8	si:dkeyp-32g11.8 [Source:ZFIN;Acc:ZDB-GENE-160114-71]	0.0152285	0.168952
ENSDARG00000098865	3.22568	1.45377e-10	1.9754e-08	BX548044.7	uncharacterized LOC110438866 [Source:NCBI gene;Acc:110438866]	0.567255	5.1397
ENSDARG00000041779	3.2219	0.00143904	0.0205082	trdn	triadin [Source:ZFIN;Acc:ZDB-GENE-041014-193]	0.0311075	0.290854
ENSDARG00000100795	3.198	4.83388e-16	1.59856e-13	timp4.3	TIMP metallopeptidase inhibitor 4, tandem duplicate 3 [Source:ZFIN;Acc:ZDB-GENE-070824-1]	0.736812	6.55057
ENSDARG00000100379	3.19141	7.31057e-09	6.89555e-07	si:dkey-34d22.2	si:dkey-34d22.2 [Source:ZFIN;Acc:ZDB-GENE-131127-261]	0.116772	1.04961
ENSDARG00000097966	3.1766	0.00046777	0.00883037	BX936420.1		0.130318	1.15357
ENSDARG00000089149	3.16581	0.000540771	0.00986907	gpx2	glutathione peroxidase 2 [Source:NCBI gene;Acc:100334384]	0.0830587	0.755578
ENSDARG00000092823	3.16103	0.00423355	0.0441426	si:dkeyp-67a8.4	si:dkeyp-67a8.4 [Source:ZFIN;Acc:ZDB-GENE-070912-666]	0.0140884	0.144491
ENSDARG00000070486	3.15781	9.98561e-12	1.71223e-09	rbp7b	retinol binding protein 7b, cellular [Source:ZFIN;Acc:ZDB-GENE-081022-134]	0.899234	7.78607
ENSDARG00000096764	3.15685	0.00284601	0.0335267	BX510919.1		0.0749506	0.689665
ENSDARG00000117253	3.14734	9.26509e-05	0.00250706	BX088707.3		0.0309458	0.270185
ENSDARG00000117790	3.13803	0.000501766	0.00933095	AL935269.1		0.0433811	0.396508
ENSDARG00000042737	3.13793	0.000357504	0.00717308	slc52a3	solute carrier family 52 member 3 [Source:NCBI gene;Acc:678609]	0.0658163	0.567413
ENSDARG00000014929	3.12368	0.000528744	0.00968823	p2ry11	purinergic receptor P2Y11 [Source:ZFIN;Acc:ZDB-GENE-111221-4]	0.221483	1.89658
ENSDARG00000097137	3.12195	3.87558e-05	0.00121158	CR753876.1		3.83658	31.9445
ENSDARG00000104113	3.10916	0.000461253	0.00873136	zgc:136767	zgc:136767 [Source:ZFIN;Acc:ZDB-GENE-060421-7499]	0.0568453	0.490894
ENSDARG00000056831	3.10757	3.95378e-15	1.1545e-12	gng2	guanine nucleotide binding protein (G protein), gamma 2 [Source:ZFIN;Acc:ZDB-GENE-050417-59]	1.25134	10.4649
ENSDARG00000102909	3.10615	0.00373877	0.040594	CU683900.2		0.251441	2.61588
ENSDARG00000103903	3.10476	2.59305e-06	0.000128011	LO017650.1	cadherin-10-like [Source:NCBI gene;Acc:100534755]	0.11096	0.936134
ENSDARG00000052115	3.09414	3.89724e-12	7.17928e-10	ehf	ets homologous factor [Source:ZFIN;Acc:ZDB-GENE-060312-7]	0.597631	4.95376
ENSDARG00000052039	3.08968	0.00243974	0.0300161	caspb	caspase b [Source:ZFIN;Acc:ZDB-GENE-020812-1]	0.175365	1.47025
ENSDARG00000040608	3.08926	7.73102e-05	0.00215214	gcnt7	glucosaminyl (N-acetyl) transferase family member 7 [Source:ZFIN;Acc:ZDB-GENE-120919-3]	0.0180045	0.159234
ENSDARG00000095408	3.07526	0.00362282	0.039581	AL935184.2		0.209583	1.74932
ENSDARG00000115096	3.06958	1.801e-05	0.000639507	FO704836.1		0.0674698	0.569095
ENSDARG00000089399	3.06679	3.03531e-05	0.000985955	tmem176l.2	transmembrane protein 176l.2 [Source:ZFIN;Acc:ZDB-GENE-080829-12]	0.103106	0.868382
ENSDARG00000096309	3.06298	0.000304725	0.00634604	AL627258.1		0.183342	1.56148
ENSDARG00000088743	3.0629	1.91133e-09	2.08763e-07	zgc:174193	zgc:174193 [Source:ZFIN;Acc:ZDB-GENE-080215-8]	0.46863	3.79233
ENSDARG00000011989	3.03689	1.84649e-10	2.46031e-08	crx	cone-rod homeobox [Source:ZFIN;Acc:ZDB-GENE-010403-1]	0.200959	1.6071
ENSDARG00000078841	3.0349	0.00315481	0.0360054	si:ch211-195b13.6	si:ch211-195b13.6 [Source:ZFIN;Acc:ZDB-GENE-120215-27]	0.0124668	0.124121
ENSDARG00000095127	3.03226	0.00412386	0.0435688	si:ch73-343l4.6	si:ch73-343l4.6 [Source:ZFIN;Acc:ZDB-GENE-090313-158]	0.0601547	0.571177
ENSDARG00000114211	3.03087	0.00349416	0.0385791	FO834825.2		0.0399859	0.3768
ENSDARG00000100943	3.02807	0.00284985	0.0335576	BX649433.1		1.14738	9.27225
ENSDARG00000109703	3.01881	6.05089e-07	3.72388e-05	FO834825.1		0.0927966	0.739917
ENSDARG00000075557	2.98477	1.83627e-05	0.000650883	apcdd1l	adenomatosis polyposis coli down-regulated 1-like [Source:ZFIN;Acc:ZDB-GENE-121022-3]	0.0454563	0.359524
ENSDARG00000096675	2.9753	0.00122633	0.0183236	BX004780.1		0.0728953	0.619863
ENSDARG00000091148	2.96628	0.00445103	0.0456148	crygm2d20	crystallin, gamma M2d20 [Source:ZFIN;Acc:ZDB-GENE-070424-32]	0.0635647	0.516926
ENSDARG00000011434	2.96431	1.34853e-05	0.000506817	ptger2a	prostaglandin E receptor 2a (subtype EP2) [Source:ZFIN;Acc:ZDB-GENE-040426-1321]	0.0450477	0.351442
ENSDARG00000068474	2.96129	0.00044321	0.00847786	si:dkey-94e7.2	si:dkey-94e7.2 [Source:ZFIN;Acc:ZDB-GENE-070912-611]	0.0501013	0.387646
ENSDARG00000105512	2.95432	2.79628e-13	6.18971e-11	BX908792.1		2.48947	18.6847
ENSDARG00000075818	2.95427	4.09559e-13	8.64736e-11	dok2	docking protein 2 [Source:ZFIN;Acc:ZDB-GENE-080721-4]	0.149741	1.12407
ENSDARG00000100970	2.95066	1.10458e-23	8.91723e-21	pimr197	Pim proto-oncogene, serine/threonine kinase, related 197 [Source:ZFIN;Acc:ZDB-GENE-070705-327]	1.55219	11.5956
ENSDARG00000117368	2.94952	8.51801e-05	0.00232639	BX005389.3		0.0631361	0.487821
ENSDARG00000075571	2.94444	0.00410569	0.0434102	bicd2	bicaudal D homolog 2 (Drosophila) [Source:ZFIN;Acc:ZDB-GENE-120717-1]	1.3376	9.95332
ENSDARG00000090930	2.93254	1.18184e-08	1.05665e-06	si:ch211-120g10.1	si:ch211-120g10.1 [Source:ZFIN;Acc:ZDB-GENE-130531-56]	0.433405	3.20695
ENSDARG00000112301	2.92283	0.00471802	0.0474526	CU570881.2		0.0675212	0.501907
ENSDARG00000009899	2.92033	0.000303416	0.00632359	znf385a	zinc finger protein 385A [Source:ZFIN;Acc:ZDB-GENE-090313-255]	0.0818036	0.611902
ENSDARG00000069518	2.91646	0.000936559	0.0150419	aqp3b	aquaporin 3b [Source:ZFIN;Acc:ZDB-GENE-040724-66]	4.38752	31.7364
ENSDARG00000004748	2.91503	0.00122034	0.0182439	zgc:100868	zgc:100868 [Source:ZFIN;Acc:ZDB-GENE-040801-33]	0.0621359	0.456745
ENSDARG00000117260	2.90998	7.75401e-19	3.5472e-16	CABZ01079870.1		1.81802	13.1895
ENSDARG00000094935	2.89266	0.00281639	0.0332521	si:dkey-58f10.11	si:dkey-58f10.11 [Source:ZFIN;Acc:ZDB-GENE-060526-313]	0.158588	1.14922
ENSDARG00000036840	2.89002	4.43702e-07	2.83905e-05	krt15	keratin 15 [Source:ZFIN;Acc:ZDB-GENE-040426-2931]	13.2028	93.6646
ENSDARG00000110631	2.88994	2.23673e-05	0.000775175	pimr8	Pim proto-oncogene, serine/threonine kinase, related 8 [Source:ZFIN;Acc:ZDB-GENE-131125-79]	0.13368	0.996416
ENSDARG00000116139	2.87752	0.0004859	0.00913149	cdx1b	caudal type homeobox 1 b [Source:ZFIN;Acc:ZDB-GENE-070615-29]	0.0256	0.186555
ENSDARG00000105567	2.8709	9.31243e-05	0.00251335	CR388046.5		0.131793	0.97794
ENSDARG00000099238	2.87036	8.62732e-05	0.00235157	rasd4	rasd family member 4 [Source:ZFIN;Acc:ZDB-GENE-050506-133]	0.190935	1.36231
ENSDARG00000078859	2.85756	1.59802e-13	3.78124e-11	g0s2	G0/G1 switch 2 [Source:ZFIN;Acc:ZDB-GENE-081022-103]	5.66185	39.6851
ENSDARG00000006865	2.85267	9.35386e-07	5.36001e-05	glra4a	glycine receptor, alpha 4a [Source:ZFIN;Acc:ZDB-GENE-010410-3]	0.0667172	0.475379
ENSDARG00000092378	2.85004	2.76384e-06	0.000134746	BX571809.1		0.531975	3.73547
ENSDARG00000071168	2.84003	9.65508e-06	0.000385193	zmp:0000001138	zmp:0000001138 [Source:ZFIN;Acc:ZDB-GENE-140106-98]	0.111413	0.774316
ENSDARG00000092066	2.82812	4.46786e-05	0.00136868	CT583708.1		0.370014	2.59042
ENSDARG00000040944	2.8214	6.7215e-06	0.000280809	ntd5	ntl-dependent gene 5 [Source:ZFIN;Acc:ZDB-GENE-031030-7]	2.98161	20.4051
ENSDARG00000063078	2.82068	1.40006e-06	7.63993e-05	abcg5	ATP-binding cassette, sub-family G (WHITE), member 5 [Source:ZFIN;Acc:ZDB-GENE-050517-40]	0.0963539	0.671734
ENSDARG00000070108	2.81573	1.31011e-23	1.02742e-20	dek	DEK proto-oncogene [Source:ZFIN;Acc:ZDB-GENE-060512-191]	7.87625	53.6679
ENSDARG00000063604	2.80243	3.98621e-13	8.48166e-11	coro2bb	coronin, actin binding protein, 2Bb [Source:ZFIN;Acc:ZDB-GENE-071009-5]	1.44371	9.72468
ENSDARG00000019396	2.79971	0.00343713	0.0382025	rergla	RERG/RAS-like a [Source:NCBI gene;Acc:436767]	0.865265	5.85859
ENSDARG00000093844	2.79244	0.00391005	0.0420875	zgc:136461	zgc:136461 [Source:ZFIN;Acc:ZDB-GENE-060519-7]	0.0681642	0.494301
ENSDARG00000015337	2.78859	0.000435731	0.00836945	comta	catechol-O-methyltransferase a [Source:NCBI gene;Acc:561372]	0.182325	1.23593
ENSDARG00000116628	2.77837	0.000910923	0.0147685	ly97.3	lymphocyte antigen 97, tandem duplicate 3 [Source:ZFIN;Acc:ZDB-GENE-170621-3]	0.779596	5.24882
ENSDARG00000105470	2.76047	6.51011e-05	0.00186135	si:dkey-23a13.2	si:dkey-23a13.2 [Source:ZFIN;Acc:ZDB-GENE-160113-96]	0.0466997	0.325158
ENSDARG00000098415	2.75386	2.06719e-05	0.000721885	CT956093.1		0.709232	4.68206
ENSDARG00000033566	2.74981	1.42635e-14	3.83829e-12	cyp17a1	cytochrome P450, family 17, subfamily A, polypeptide 1 [Source:ZFIN;Acc:ZDB-GENE-040213-2]	13.1318	84.7675
ENSDARG00000096780	2.74417	0.000837325	0.0139323	CR932360.2		0.0654662	0.444879
ENSDARG00000116455	2.73697	0.00296872	0.0344662	si:ch211-156l18.4	si:ch211-156l18.4 [Source:ZFIN;Acc:ZDB-GENE-141219-18]	0.895066	5.80482
ENSDARG00000036430	2.72688	0.00389139	0.0419854	sat2a	spermidine/spermine N1-acetyltransferase family member 2a [Source:ZFIN;Acc:ZDB-GENE-041212-21]	0.0457483	0.311697
ENSDARG00000036424	2.7214	7.9022e-09	7.35253e-07	pcdh20	protocadherin 20 [Source:NCBI gene;Acc:100007362]	0.350592	2.21835
ENSDARG00000099860	2.72028	1.72453e-07	1.22312e-05	pkmb	pyruvate kinase M1/2b [Source:ZFIN;Acc:ZDB-GENE-040801-230]	0.423097	2.69341
ENSDARG00000063059	2.71841	3.07524e-06	0.000146927	abcg8	ATP-binding cassette, sub-family G (WHITE), member 8 [Source:ZFIN;Acc:ZDB-GENE-050517-41]	0.114208	0.733142
ENSDARG00000117249	2.6922	3.9192e-10	4.86761e-08	CABZ01079872.1		0.722257	4.52969
ENSDARG00000078205	2.6858	0.00485258	0.048434	ccl34b.9	chemokine (C-C motif) ligand 34b, duplicate 9 [Source:ZFIN;Acc:ZDB-GENE-091204-99]	0.287093	1.82301
ENSDARG00000090118	2.68427	0.000163293	0.00390764	qdprb2	quinoid dihydropteridine reductase b2 [Source:ZFIN;Acc:ZDB-GENE-070720-19]	0.0698007	0.462096
ENSDARG00000006137	2.68318	2.15559e-09	2.32026e-07	star	steroidogenic acute regulatory protein [Source:NCBI gene;Acc:63999]	49.4483	304.913
ENSDARG00000019686	2.67236	3.5827e-10	4.49032e-08	fgl2b	fibrinogen-like 2b [Source:ZFIN;Acc:ZDB-GENE-120709-53]	0.166577	1.03055
ENSDARG00000059818	2.66715	1.26173e-08	1.11716e-06	kif5ab	kinesin family member 5A, b [Source:ZFIN;Acc:ZDB-GENE-110510-3]	0.12244	0.756454
ENSDARG00000018980	2.66476	4.27725e-09	4.30044e-07	zgc:91890	zgc:91890 [Source:NCBI gene;Acc:431729]	0.469205	2.87193
ENSDARG00000116283	2.65637	0.00199111	0.0260495	CABZ01023247.1		0.243764	1.60366
ENSDARG00000100625	2.64968	9.4565e-07	5.3963e-05	si:ch73-197b13.1	si:ch73-197b13.1 [Source:NCBI gene;Acc:100535586]	0.405058	2.4817
ENSDARG00000004023	2.64915	1.62003e-07	1.16101e-05	isl1	ISL LIM homeobox 1 [Source:NCBI gene;Acc:30147]	0.189952	1.16478
ENSDARG00000102544	2.6484	3.12564e-05	0.00100813	AL928951.1		0.563586	3.44102
ENSDARG00000077415	2.64332	0.000121806	0.00310006	zmp:0000001175	zmp:0000001175 [Source:ZFIN;Acc:ZDB-GENE-140106-135]	0.0950844	0.580756
ENSDARG00000113315	2.64199	0.000406018	0.00791505	zgc:153932	zgc:153932 [Source:ZFIN;Acc:ZDB-GENE-070209-223]	0.0219189	0.140665
ENSDARG00000099979	2.63591	0.00312569	0.0357772	tgfbr3	transforming growth factor, beta receptor III [Source:ZFIN;Acc:ZDB-GENE-120215-125]	0.404496	2.43605
ENSDARG00000101702	2.63558	0.00100092	0.0157259	chrna7	cholinergic receptor, nicotinic, alpha 7 (neuronal) [Source:ZFIN;Acc:ZDB-GENE-040108-3]	0.63312	3.77749
ENSDARG00000037425	2.63223	0.00385813	0.0416921	s100a10a	S100 calcium binding protein A10a [Source:ZFIN;Acc:ZDB-GENE-041010-35]	0.969744	5.75732
ENSDARG00000101645	2.62723	2.43615e-13	5.48095e-11	myrfl	myelin regulatory factor like [Source:ZFIN;Acc:ZDB-GENE-180312-1]	1.25694	7.49635
ENSDARG00000117308	2.62146	0.00162318	0.0223289	zgc:194629	zgc:194629 [Source:ZFIN;Acc:ZDB-GENE-081022-133]	0.700292	4.15609
ENSDARG00000022437	2.60764	1.97599e-09	2.14375e-07	cd81b	CD81 molecule b [Source:ZFIN;Acc:ZDB-GENE-040808-52]	0.392246	2.32877
ENSDARG00000043241	2.60288	0.00123488	0.0184112	arrb1	arrestin, beta 1 [Source:ZFIN;Acc:ZDB-GENE-060824-1]	0.0484859	0.301597
ENSDARG00000038720	2.59892	0.000216448	0.00486972	zp3f.1	zona pellucida glycoprotein 3f, tandem duplicate 1 [Source:ZFIN;Acc:ZDB-GENE-030616-590]	0.588264	3.44756
ENSDARG00000013752	2.58979	0.000854023	0.0140788	tnni2a.3	troponin I type 2a (skeletal, fast), tandem duplicate 3 [Source:ZFIN;Acc:ZDB-GENE-040718-80]	0.295669	1.74084
ENSDARG00000091616	2.57963	0.000227327	0.00504087	prok2	prokineticin 2 [Source:ZFIN;Acc:ZDB-GENE-100726-1]	9.43249	54.6931
ENSDARG00000097959	2.57003	0.00274029	0.032674	si:dkey-248g15.3	si:dkey-248g15.3 [Source:ZFIN;Acc:ZDB-GENE-131127-95]	0.491395	2.88589
ENSDARG00000101461	2.56563	0.000569331	0.0102532	emp3b	epithelial membrane protein 3b [Source:ZFIN;Acc:ZDB-GENE-050913-51]	0.144738	0.847523
ENSDARG00000011615	2.56401	1.73553e-18	7.68337e-16	mybpc3	myosin binding protein C, cardiac [Source:ZFIN;Acc:ZDB-GENE-070112-2362]	0.83728	4.7948
ENSDARG00000069402	2.55915	5.67829e-06	0.000246186	lrrc4.1	leucine rich repeat containing 4.1 [Source:ZFIN;Acc:ZDB-GENE-041210-129]	0.0450958	0.261959
ENSDARG00000056209	2.55907	1.595e-06	8.51408e-05	myoz1a	myozenin 1a [Source:ZFIN;Acc:ZDB-GENE-040426-1875]	0.197094	1.13667
ENSDARG00000076945	2.54982	1.56096e-48	1.42818e-44	dsg2.1	desmoglein 2, tandem duplicate 1 [Source:ZFIN;Acc:ZDB-GENE-030131-7531]	4.02125	22.7234
ENSDARG00000086859	2.53649	9.92483e-05	0.00264482	qdprb2	quinoid dihydropteridine reductase b2 [Source:ZFIN;Acc:ZDB-GENE-070720-19]	0.128108	0.737892
ENSDARG00000097136	2.53452	6.53625e-05	0.00186688	CR545465.2		0.383642	2.17472
ENSDARG00000017860	2.5313	0.000382314	0.00756035	rgs5b	regulator of G protein signaling 5b [Source:ZFIN;Acc:ZDB-GENE-050417-359]	0.350648	1.99182
ENSDARG00000099438	2.52377	6.02544e-05	0.00175383	CABZ01073736.1		0.111702	0.623291
ENSDARG00000095152	2.51765	3.99276e-10	4.93664e-08	si:ch211-255i3.4	si:ch211-255i3.4 [Source:ZFIN;Acc:ZDB-GENE-100922-237]	0.60047	3.33467
ENSDARG00000007892	2.49055	4.51326e-13	9.45649e-11	pdcd2	programmed cell death 2 [Source:ZFIN;Acc:ZDB-GENE-040426-1236]	2.75697	14.9692
ENSDARG00000095610	2.48897	2.38349e-07	1.63555e-05	BX248510.2		1.78412	9.69792
ENSDARG00000117527	2.48676	2.71686e-11	4.21423e-09	CABZ01079873.1	protein sel-1 homolog 3-like [Source:NCBI gene;Acc:101886164]	1.47544	7.99938
ENSDARG00000009215	2.4857	0.000341297	0.00692381	zgc:112437	zgc:112437 [Source:ZFIN;Acc:ZDB-GENE-050417-293]	0.182075	1.0112
ENSDARG00000075015	2.46785	0.00143335	0.0204413	soul5	heme-binding protein soul5 [Source:ZFIN;Acc:ZDB-GENE-110718-2]	12.2828	65.2636
ENSDARG00000103315	2.46247	1.74494e-06	9.21059e-05	CU464124.1	uncharacterized LOC103911399 [Source:NCBI gene;Acc:103911399]	0.140458	0.753889
ENSDARG00000089109	2.45981	2.64044e-05	0.000882412	bcl2b	BCL2 apoptosis regulator b [Source:ZFIN;Acc:ZDB-GENE-110411-185]	0.0640905	0.344953
ENSDARG00000033447	2.45878	1.21984e-06	6.768e-05	nxph1	neurexophilin 1 [Source:ZFIN;Acc:ZDB-GENE-040718-231]	0.635449	3.37687
ENSDARG00000053027	2.45264	1.00346e-11	1.71223e-09	si:dkey-33i11.1	si:dkey-33i11.1 [Source:ZFIN;Acc:ZDB-GENE-030131-4630]	1.03393	5.48827
ENSDARG00000059651	2.44578	9.16347e-05	0.00248536	cidec	cell death inducing DFFA like effector c [Source:ZFIN;Acc:ZDB-GENE-030131-4591]	0.180487	0.967893
ENSDARG00000102888	2.44405	0.000194723	0.00450653	gpr39	G protein-coupled receptor 39 [Source:ZFIN;Acc:ZDB-GENE-040426-1395]	0.210961	1.11083
ENSDARG00000056379	2.44335	5.12995e-08	4.11716e-06	si:ch73-86n18.1	si:ch73-86n18.1 [Source:ZFIN;Acc:ZDB-GENE-141216-19]	0.779357	4.10701
ENSDARG00000103013	2.44169	0.00153655	0.0214961	pcdh1g22	protocadherin 1 gamma 22 [Source:ZFIN;Acc:ZDB-GENE-030131-2695]	0.00850462	0.0478644
ENSDARG00000104691	2.44118	4.79291e-06	0.000215312	cd79b	CD79b molecule, immunoglobulin-associated beta [Source:ZFIN;Acc:ZDB-GENE-121219-1]	0.286531	1.51838
ENSDARG00000039067	2.44015	0.000110354	0.00286564	srd5a2b	steroid-5-alpha-reductase, alpha polypeptide 2b [Source:ZFIN;Acc:ZDB-GENE-050417-182]	0.0936735	0.505824
ENSDARG00000117755	2.43623	2.31573e-05	0.000794525	CU467655.2	cadherin-related family member 5-like [Source:NCBI gene;Acc:100537321]	0.142093	0.759055
ENSDARG00000104598	2.43589	0.00389944	0.0420328	pcdh1a6	protocadherin 1 alpha 6 [Source:ZFIN;Acc:ZDB-GENE-050203-2]	0.0101014	0.0559234
ENSDARG00000069404	2.4244	2.1092e-06	0.000107809	pln	phospholamban [Source:NCBI gene;Acc:555548]	0.23796	1.23939
ENSDARG00000054744	2.41848	0.000238498	0.00522034	si:ch211-244e12.7	si:ch211-244e12.7 [Source:ZFIN;Acc:ZDB-GENE-131127-278]	0.220121	1.16148
ENSDARG00000101728	2.41811	7.7156e-05	0.00215003	si:dkeyp-80d11.12	si:dkeyp-80d11.12 [Source:ZFIN;Acc:ZDB-GENE-070424-273]	0.130012	0.674226
ENSDARG00000116629	2.41457	0.000654655	0.0115153	CT025651.2		0.121614	0.663811
ENSDARG00000054447	2.4124	0.000151071	0.00367101	slc29a1b	solute carrier family 29 member 1b [Source:ZFIN;Acc:ZDB-GENE-130415-4]	0.265982	1.36285
ENSDARG00000105232	2.40443	1.15517e-05	0.00044595	C7H19orf12	si:ch211-260e23.8 [Source:ZFIN;Acc:ZDB-GENE-141216-116]	0.767566	3.94727
ENSDARG00000079043	2.39924	0.00224318	0.0283345	si:dkeyp-75b4.10	si:dkeyp-75b4.10 [Source:ZFIN;Acc:ZDB-GENE-090313-394]	4.71506	24.0868
ENSDARG00000101077	2.39724	3.67188e-11	5.56827e-09	sctr	secretin receptor [Source:NCBI gene;Acc:100537567]	4.30511	21.9649
ENSDARG00000015263	2.38679	4.43513e-07	2.83905e-05	adma	adrenomedullin a [Source:ZFIN;Acc:ZDB-GENE-120221-5]	0.859637	4.34269
ENSDARG00000091922	2.3753	0.00229647	0.0288219	BX284679.1		0.221031	1.14319
ENSDARG00000103231	2.37363	0.00168782	0.0229456	si:ch211-199i15.5	si:ch211-199i15.5 [Source:ZFIN;Acc:ZDB-GENE-130603-58]	0.0353637	0.179567
ENSDARG00000090615	2.37151	0.00053046	0.0097067	cd59	CD59 molecule (CD59 blood group) [Source:ZFIN;Acc:ZDB-GENE-030131-7871]	0.121488	0.628331
ENSDARG00000096384	2.37024	0.000725175	0.0125536	si:ch211-162i14.1	si:ch211-162i14.1 [Source:ZFIN;Acc:ZDB-GENE-120215-244]	0.290343	1.49912
ENSDARG00000114760	2.36906	3.14227e-09	3.25468e-07	asip2b	agouti signaling protein, nonagouti homolog (mouse) 2b [Source:ZFIN;Acc:ZDB-GENE-150212-1]	0.999702	4.95031
ENSDARG00000111440	2.36624	1.22742e-07	9.0081e-06	pimr194	Pim proto-oncogene, serine/threonine kinase, related 194 [Source:ZFIN;Acc:ZDB-GENE-141216-144]	2.54099	12.7412
ENSDARG00000098345	2.3573	5.08482e-06	0.00022511	mamdc2a	MAM domain containing 2a [Source:ZFIN;Acc:ZDB-GENE-060526-16]	0.759037	3.73438
ENSDARG00000095833	2.35064	2.95568e-06	0.00014283	alk	ALK receptor tyrosine kinase [Source:ZFIN;Acc:ZDB-GENE-031027-1]	0.0601513	0.298393
ENSDARG00000092094	2.34518	0.000384687	0.00758541	si:dkey-112g5.11	si:dkey-112g5.11 [Source:ZFIN;Acc:ZDB-GENE-081028-22]	0.0687184	0.350049
ENSDARG00000089026	2.34293	0.00126874	0.018733	si:dkey-183k8.2	si:dkey-183k8.2 [Source:ZFIN;Acc:ZDB-GENE-131125-40]	0.102068	0.519454
ENSDARG00000115264	2.34293	0.00439708	0.0452026	BX649300.2		0.387033	1.98555
ENSDARG00000092600	2.33579	1.70084e-11	2.74615e-09	si:dkey-256e7.5	si:dkey-256e7.5 [Source:ZFIN;Acc:ZDB-GENE-090313-282]	1.33348	6.52624
ENSDARG00000075222	2.33165	0.00136976	0.0198611	amer2	APC membrane recruitment protein 2 [Source:NCBI gene;Acc:100101649]	0.0286088	0.14703
ENSDARG00000076972	2.32979	2.99789e-09	3.1169e-07	plvapa	plasmalemma vesicle associated protein a [Source:ZFIN;Acc:ZDB-GENE-070912-432]	2.59258	12.5815
ENSDARG00000021866	2.31137	0.00440883	0.0453064	upk1a	uroplakin 1a [Source:ZFIN;Acc:ZDB-GENE-060421-2603]	0.0337175	0.171801
ENSDARG00000054542	2.31035	0.00161688	0.0222568	il12bb	interleukin 12B, b [Source:ZFIN;Acc:ZDB-GENE-030131-7937]	0.339141	1.6501
ENSDARG00000095607	2.30628	6.76435e-18	2.85643e-15	si:ch211-209f23.3	si:ch211-209f23.3 [Source:ZFIN;Acc:ZDB-GENE-100921-45]	5.54377	26.5345
ENSDARG00000030980	2.29614	1.26966e-10	1.75023e-08	csrp1b	cysteine and glycine-rich protein 1b [Source:ZFIN;Acc:ZDB-GENE-070112-252]	4.06568	19.2104
ENSDARG00000061862	2.29344	5.52418e-34	1.16637e-30	myo18ab	myosin XVIIIAb [Source:ZFIN;Acc:ZDB-GENE-080423-1]	2.11448	9.99468
ENSDARG00000096368	2.29058	0.000205959	0.00468754	neu3.5	sialidase 3 (membrane sialidase), tandem duplicate 5 [Source:ZFIN;Acc:ZDB-GENE-071220-2]	0.734775	3.4949
ENSDARG00000091897	2.28542	4.8896e-17	1.94507e-14	BX323884.1		2.64304	12.4377
ENSDARG00000069909	2.28398	7.98461e-10	9.57038e-08		si:dkey-33c12.12 [Source:ZFIN;Acc:ZDB-GENE-081028-30]	1.04825	4.92612
ENSDARG00000035862	2.28107	8.34534e-05	0.00229063	insl3	insulin-like 3 (Leydig cell) [Source:ZFIN;Acc:ZDB-GENE-050310-5]	435.979	2035.04
ENSDARG00000004753	2.28022	2.28445e-09	2.42098e-07	mylkb	myosin light chain kinase b [Source:ZFIN;Acc:ZDB-GENE-041111-150]	0.39748	1.864
ENSDARG00000096759	2.27971	3.35816e-10	4.26735e-08	BX255913.2		4.58776	21.5094
ENSDARG00000092052	2.27776	0.000150262	0.00366286	gstk4	glutathione S-transferase kappa 4 [Source:ZFIN;Acc:ZDB-GENE-060421-6530]	0.137217	0.650112
ENSDARG00000087166	2.27655	0.00159911	0.0220787	figla	folliculogenesis specific bHLH transcription factor [Source:ZFIN;Acc:ZDB-GENE-031121-1]	0.267049	1.25737
ENSDARG00000095687	2.26026	0.000137451	0.00339888	si:dkey-84o3.3	si:dkey-84o3.3 [Source:ZFIN;Acc:ZDB-GENE-091113-21]	1.19309	5.51238
ENSDARG00000045180	2.26018	2.38496e-08	2.0457e-06	acta2	actin alpha 2, smooth muscle [Source:ZFIN;Acc:ZDB-GENE-030131-1229]	14.0205	64.3735
ENSDARG00000096871	2.25756	0.000337936	0.00686792	BX511245.1		0.253973	1.20534
ENSDARG00000017299	2.25594	5.65995e-13	1.17693e-10	fabp11a	fatty acid binding protein 11a [Source:ZFIN;Acc:ZDB-GENE-040912-132]	17.9176	82.7054
ENSDARG00000101380	2.24794	1.26892e-05	0.000484412	cryabb	crystallin, alpha B, b [Source:ZFIN;Acc:ZDB-GENE-040718-419]	0.984257	4.52804
ENSDARG00000100388	2.24062	0.000113966	0.00294275	abhd5b	abhydrolase domain containing 5b [Source:ZFIN;Acc:ZDB-GENE-110411-277]	0.19617	0.903107
ENSDARG00000092920	2.24011	1.28546e-12	2.50237e-10	si:ch211-106h4.12	si:ch211-106h4.12 [Source:ZFIN;Acc:ZDB-GENE-070705-12]	7.43401	33.7813
ENSDARG00000071001	2.23805	0.00117776	0.0177525	nuggc.1	nuclear GTPase, germinal center associated, tandem duplicate 1 [Source:ZFIN;Acc:ZDB-GENE-050208-148]	0.515942	2.33282
ENSDARG00000094988	2.22298	7.83127e-08	6.00612e-06	CR377211.3		0.346728	1.56535
ENSDARG00000117823	2.22273	0.0017315	0.0233436	BX537296.5		0.986457	4.49158
ENSDARG00000002576	2.22263	1.55286e-05	0.000567548	cabp5a	calcium binding protein 5a [Source:ZFIN;Acc:ZDB-GENE-040426-1655]	0.348246	1.58364
ENSDARG00000015686	2.22019	0.000773638	0.013116	bmp6	bone morphogenetic protein 6 [Source:ZFIN;Acc:ZDB-GENE-050306-42]	0.294513	1.32652
ENSDARG00000012671	2.21599	2.72183e-05	0.00090119	inhbaa	inhibin subunit beta Aa [Source:ZFIN;Acc:ZDB-GENE-000210-21]	0.784113	3.5031
ENSDARG00000029232	2.21487	1.69608e-05	0.000608548	FO704779.1		0.25725	1.15809
ENSDARG00000059944	2.21386	0.000967928	0.0153761	c1qtnf2	C1q and TNF related 2 [Source:ZFIN;Acc:ZDB-GENE-030131-5133]	0.0561144	0.253982
ENSDARG00000105731	2.20992	0.00021715	0.00487751	CR788316.1	verrucotoxin subunit beta-like [Source:NCBI gene;Acc:103908715]	0.0331599	0.151995
ENSDARG00000052881	2.20721	3.87698e-06	0.000179453	dnajb5	DnaJ heat shock protein family (Hsp40) member B5 [Source:ZFIN;Acc:ZDB-GENE-070705-308]	0.422423	1.89388
ENSDARG00000105606	2.20376	0.000170209	0.00403098	CR388046.6		0.415885	1.86717
ENSDARG00000105563	2.20234	6.02348e-07	3.71534e-05	CR450827.3		1.06222	4.7403
ENSDARG00000009624	2.19968	0.000138812	0.00342636	CABZ01027646.1	urotensin 2 receptor [Source:NCBI gene;Acc:559133]	0.0371926	0.167964
ENSDARG00000075517	2.19454	2.7687e-05	0.000914505	si:ch211-120k19.1	si:ch211-120k19.1 [Source:ZFIN;Acc:ZDB-GENE-100922-282]	0.226643	1.00931
ENSDARG00000100381	2.19141	0.000165419	0.00394819	rock2bl	rho-associated, coiled-coil containing protein kinase 2b, like [Source:ZFIN;Acc:ZDB-GENE-071005-1]	0.473256	2.11439
ENSDARG00000096762	2.18983	0.00104846	0.0162721	si:dkey-61p9.11	si:dkey-61p9.11 [Source:ZFIN;Acc:ZDB-GENE-041210-242]	0.0349847	0.156473
ENSDARG00000069305	2.18856	6.39664e-07	3.91035e-05	si:ch211-203k16.3	si:ch211-203k16.3 [Source:ZFIN;Acc:ZDB-GENE-041014-290]	2.28503	10.0345
ENSDARG00000117289	2.18584	3.18132e-05	0.00102221	FP236542.2		1.03803	4.5827
ENSDARG00000105473	2.18402	0.000223272	0.00498676	si:cabz01036006.1	si:cabz01036006.1 [Source:ZFIN;Acc:ZDB-GENE-160113-146]	0.0710021	0.314793
ENSDARG00000094664	2.1835	0.00288703	0.0338341	BX842684.2		0.246134	1.13443
ENSDARG00000105414	2.18101	0.000478324	0.00900482	zgc:112234	zgc:112234 [Source:NCBI gene;Acc:554097]	0.880486	3.87532
ENSDARG00000070391	2.1807	1.82396e-10	2.44214e-08	tspan4b	tetraspanin 4b [Source:ZFIN;Acc:ZDB-GENE-070410-127]	2.14862	9.37101
ENSDARG00000040926	2.17527	1.81936e-39	7.13396e-36	nr2f2	nuclear receptor subfamily 2, group F, member 2 [Source:ZFIN;Acc:ZDB-GENE-990415-252]	4.01673	17.5128
ENSDARG00000100782	2.17393	2.10425e-05	0.000733895	f7l	coagulation factor VII, like [Source:ZFIN;Acc:ZDB-GENE-070424-102]	2.11894	9.16412
ENSDARG00000105319	2.17092	1.17478e-08	1.05377e-06	BX601648.1		2.67331	11.5968
ENSDARG00000010555	2.17052	0.000332254	0.00680067	pdha1b	pyruvate dehydrogenase E1 alpha 1 subunit b [Source:ZFIN;Acc:ZDB-GENE-040718-96]	0.0730691	0.326823
ENSDARG00000102271	2.17002	0.00030083	0.00627446	si:dkey-203a12.2	si:dkey-203a12.2 [Source:ZFIN;Acc:ZDB-GENE-091118-100]	1.16038	5.05356
ENSDARG00000038226	2.16541	0.00236201	0.0294158	CABZ01074994.1	steroidogenic acute regulatory protein, mitochondrial-like [Source:NCBI gene;Acc:100331467]	31.3922	134.549
ENSDARG00000011023	2.16285	1.57696e-05	0.000574826	pdlim3a	PDZ and LIM domain 3a [Source:ZFIN;Acc:ZDB-GENE-050505-1]	0.818802	3.54091
ENSDARG00000070746	2.16132	1.41781e-05	0.000524475	sft2d2a	SFT2 domain containing 2a [Source:ZFIN;Acc:ZDB-GENE-050227-13]	0.509545	2.21731
ENSDARG00000094889	2.1558	0.000215451	0.00485526	cplx4c	complexin 4c [Source:ZFIN;Acc:ZDB-GENE-101018-1]	0.0660233	0.289636
ENSDARG00000045554	2.15194	0.000296907	0.00620677	snx20	sorting nexin 20 [Source:ZFIN;Acc:ZDB-GENE-100806-1]	0.142304	0.623034
ENSDARG00000044685	2.15172	0.000319641	0.00660158	nr0b2a	nuclear receptor subfamily 0, group B, member 2a [Source:ZFIN;Acc:ZDB-GENE-080403-1]	0.0784832	0.342181
ENSDARG00000095184	2.15004	0.00198445	0.0259748	si:ch73-52p7.1	si:ch73-52p7.1 [Source:ZFIN;Acc:ZDB-GENE-081107-46]	0.387961	1.67373
ENSDARG00000052450	2.14873	0.000207142	0.00471055	hspb2	heat shock protein, alpha-crystallin-related, b2 [Source:ZFIN;Acc:ZDB-GENE-050417-260]	0.280183	1.20908
ENSDARG00000060085	2.14645	6.31835e-06	0.000267633	kcnq3	potassium voltage-gated channel, KQT-like subfamily, member 3 [Source:ZFIN;Acc:ZDB-GENE-070912-301]	0.18235	0.782682
ENSDARG00000096898	2.14242	0.00157755	0.0218583	CR925728.1	uncharacterized LOC795173 [Source:NCBI gene;Acc:795173]	0.462784	1.99747
ENSDARG00000045947	2.1387	0.00217451	0.0278126	hrc	histidine rich calcium binding protein [Source:ZFIN;Acc:ZDB-GENE-041008-189]	0.214444	0.923302
ENSDARG00000041065	2.13854	3.4899e-10	4.39407e-08	hspb1	heat shock protein, alpha-crystallin-related, 1 [Source:NCBI gene;Acc:368243]	3.78282	16.0711
ENSDARG00000070465	2.13522	1.07275e-07	7.93662e-06	si:dkey-13n23.3	si:dkey-13n23.3 [Source:ZFIN;Acc:ZDB-GENE-120214-42]	1.26091	5.33122
ENSDARG00000055185	2.13218	0.00136589	0.0198406	tm4sf5	transmembrane 4 L six family member 5 [Source:ZFIN;Acc:ZDB-GENE-040718-65]	0.195645	0.838128
ENSDARG00000052898	2.12436	0.000643721	0.0113699	kcnk3b	potassium channel, subfamily K, member 3b [Source:ZFIN;Acc:ZDB-GENE-120709-43]	0.298198	1.25863
ENSDARG00000100568	2.1196	0.00144538	0.020576	si:ch211-209j12.3	si:ch211-209j12.3 [Source:ZFIN;Acc:ZDB-GENE-120709-21]	0.173176	0.74342
ENSDARG00000094749	2.11639	0.000760586	0.0129691		si:dkey-84o3.2 [Source:ZFIN;Acc:ZDB-GENE-091113-19]	0.988351	4.12972
ENSDARG00000098988	2.11471	7.58293e-09	7.12795e-07	si:ch211-193i15.1	si:ch211-193i15.1 [Source:ZFIN;Acc:ZDB-GENE-141216-405]	2.77158	11.5801
ENSDARG00000105667	2.11347	9.32529e-05	0.00251435	CU972454.4		0.5894	2.48732
ENSDARG00000087983	2.10645	0.000383117	0.00756889	igsf5a	immunoglobulin superfamily, member 5a [Source:ZFIN;Acc:ZDB-GENE-091204-182]	0.128127	0.533784
ENSDARG00000058570	2.10234	0.00426637	0.0443573	ccl27a	chemokine (C-C motif) ligand 27a [Source:ZFIN;Acc:ZDB-GENE-000208-28]	0.392508	1.65421
ENSDARG00000028306	2.09983	3.41855e-06	0.000160947	prph	peripherin [Source:ZFIN;Acc:ZDB-GENE-990415-207]	1.70953	7.09375
ENSDARG00000097383	2.0974	2.164e-07	1.50373e-05	BX465853.1		2.50306	10.3802
ENSDARG00000100941	2.0962	0.00353296	0.0388046	clca1	chloride channel accessory 1 [Source:ZFIN;Acc:ZDB-GENE-030131-6221]	0.272873	1.13458
ENSDARG00000070357	2.09141	0.000208465	0.00473672	cx39.4	connexin 39.4 [Source:ZFIN;Acc:ZDB-GENE-050616-6]	0.821049	3.37714
ENSDARG00000035459	2.0852	1.236e-06	6.83986e-05	spns3	spinster homolog 3 (Drosophila) [Source:NCBI gene;Acc:568387]	2.1533	8.84103
ENSDARG00000018329	2.08284	0.00342259	0.0381418	gc2	guanylyl cyclase 2 [Source:ZFIN;Acc:ZDB-GENE-011128-8]	0.366281	1.49862
ENSDARG00000017624	2.08226	0.00244723	0.0300544	krt4	keratin 4 [Source:ZFIN;Acc:ZDB-GENE-000607-83]	15.2443	62.044
ENSDARG00000104897	2.08097	6.71569e-05	0.00190426	si:dkey-16p6.1	si:dkey-16p6.1 [Source:ZFIN;Acc:ZDB-GENE-081103-43]	0.177854	0.725098
ENSDARG00000113533	2.07823	1.60317e-10	2.15705e-08	OLFML2A	olfactomedin like 2A [Source:HGNC Symbol;Acc:HGNC:27270]	3.94861	16.0782
ENSDARG00000093599	2.07599	0.00291956	0.0340713	BX470224.2		0.208682	0.877856
ENSDARG00000006546	2.07365	1.38364e-05	0.000516007	ak4	adenylate kinase 4 [Source:ZFIN;Acc:ZDB-GENE-040426-2505]	19.0328	76.9809
ENSDARG00000044161	2.07364	3.92842e-07	2.55515e-05	grid1b	glutamate receptor, ionotropic, delta 1b [Source:ZFIN;Acc:ZDB-GENE-121214-84]	0.535977	2.17642
ENSDARG00000086189	2.06623	5.01585e-05	0.00150136	mgp	matrix Gla protein [Source:ZFIN;Acc:ZDB-GENE-060928-1]	0.870921	3.55315
ENSDARG00000054050	2.06528	0.00126218	0.0186766	vsig8a	V-set and immunoglobulin domain containing 8a [Source:ZFIN;Acc:ZDB-GENE-050417-338]	0.332796	1.35522
ENSDARG00000099728	2.05927	0.00236189	0.0294158	zgc:56622	zgc:56622 [Source:ZFIN;Acc:ZDB-GENE-030131-4758]	0.105556	0.432223
ENSDARG00000070681	2.05899	8.75406e-06	0.000355972	c1qtnf12	C1q and TNF related 12 [Source:NCBI gene;Acc:790933]	0.177524	0.717093
ENSDARG00000089519	2.05787	6.13933e-06	0.000261665	fbln7	fibulin 7 [Source:ZFIN;Acc:ZDB-GENE-170130-2]	0.360501	1.45079
ENSDARG00000089706	2.05284	0.00138635	0.0200594	si:ch211-276a23.5	si:ch211-276a23.5 [Source:ZFIN;Acc:ZDB-GENE-141215-4]	0.206894	0.838102
ENSDARG00000100041	2.04947	6.46684e-05	0.00185241	CU571069.1		0.271545	1.0897
ENSDARG00000094535	2.0482	1.55108e-06	8.3807e-05	BX957326.2		1.92628	7.71388
ENSDARG00000108812	2.04682	0.000329136	0.00675969	zgc:113886	zgc:113886 [Source:ZFIN;Acc:ZDB-GENE-050913-91]	0.281397	1.13025
ENSDARG00000034989	2.04491	0.000375191	0.0074463	retsatl	retinol saturase (all-trans-retinol 13,14-reductase) like [Source:NCBI gene;Acc:677660]	0.109902	0.442564
ENSDARG00000036215	2.04337	1.39014e-05	0.000517027	lcp2b	lymphocyte cytosolic protein 2b [Source:ZFIN;Acc:ZDB-GENE-081107-21]	0.251116	1.01108
ENSDARG00000095998	2.04296	4.68733e-06	0.000210914	CR388052.1		1.10047	4.39202
ENSDARG00000115425	2.03966	3.11637e-05	0.00100744	CABZ01038524.1		0.466503	1.85601
ENSDARG00000052400	2.0347	0.00445545	0.0456148	gpr6	G protein-coupled receptor 6 [Source:ZFIN;Acc:ZDB-GENE-170413-1]	0.118233	0.481641
ENSDARG00000041595	2.02975	0.0005231	0.009598	ces3	carboxylesterase 3 [Source:ZFIN;Acc:ZDB-GENE-030131-9563]	0.496697	1.96991
ENSDARG00000020581	2.02828	6.7587e-13	1.38442e-10	otofb	otoferlin b [Source:ZFIN;Acc:ZDB-GENE-110406-5]	0.816037	3.21856
ENSDARG00000079903	2.02534	0.00236714	0.0294318	si:ch73-343l4.2	si:ch73-343l4.2 [Source:ZFIN;Acc:ZDB-GENE-090313-154]	0.087629	0.357748
ENSDARG00000094857	2.02453	0.000506875	0.00939451	dio2	iodothyronine deiodinase 2 [Source:ZFIN;Acc:ZDB-GENE-030327-4]	0.416593	1.64247
ENSDARG00000105538	2.01956	0.000617823	0.011007	BX914219.1		0.275301	1.09674
ENSDARG00000002732	2.01688	0.000157806	0.0038062	spon2b	spondin 2b, extracellular matrix protein [Source:ZFIN;Acc:ZDB-GENE-990415-161]	0.493597	1.94462
ENSDARG00000091211	2.01573	0.00090831	0.0147435	adh8a	alcohol dehydrogenase 8a [Source:ZFIN;Acc:ZDB-GENE-030529-3]	3.36021	13.1265
ENSDARG00000097626	2.015	0.00432138	0.0447036	CR762400.1		1.92508	7.50073
ENSDARG00000060112	2.00957	1.59559e-06	8.51408e-05	sybu	syntabulin (syntaxin-interacting) [Source:ZFIN;Acc:ZDB-GENE-060929-1202]	0.809093	3.15487
ENSDARG00000096887	2.00937	5.76614e-05	0.00169091	CR381618.1	zinc finger protein 469 [Source:NCBI gene;Acc:101886729]	0.0918873	0.358092
ENSDARG00000115610	2.00359	0.00018222	0.00426028	ccl25a	chemokine (C-C motif) ligand 25a [Source:ZFIN;Acc:ZDB-GENE-110222-1]	0.053869	0.212207
ENSDARG00000035646	2.00276	0.00448423	0.0457558	pimr123	Pim proto-oncogene, serine/threonine kinase, related 123 [Source:ZFIN;Acc:ZDB-GENE-060531-12]	0.332224	1.30291
ENSDARG00000107431	2.00093	0.000697953	0.0121866	GM2A	ganglioside GM2 activator-like [Source:NCBI gene;Acc:100534777]	0.274545	1.07411
ENSDARG00000101199	2.00048	9.57125e-17	3.50282e-14	rbp4	retinol binding protein 4, plasma [Source:ZFIN;Acc:ZDB-GENE-000210-19]	16.0153	61.6723
ENSDARG00000045408	1.99618	1.10651e-09	1.2815e-07	tagln	transgelin [Source:ZFIN;Acc:ZDB-GENE-070912-1]	43.39	165.994
ENSDARG00000114408	1.99258	0.00432059	0.0447036	AL954137.2		7.95569	30.7357
ENSDARG00000041919	1.99164	0.0046927	0.04732	ccl38.1	chemokine (C-C motif) ligand 38, duplicate 1 [Source:ZFIN;Acc:ZDB-GENE-041014-320]	0.206383	0.813885
ENSDARG00000114913	1.99001	0.00334522	0.0375387	CT027677.1		1.72469	6.62223
ENSDARG00000061852	1.98751	0.000167003	0.00397562	olfml3a	olfactomedin-like 3a [Source:NCBI gene;Acc:568106]	0.238369	0.924166
ENSDARG00000105249	1.98646	0.000890272	0.0145308	si:dkey-65b13.9	si:dkey-65b13.9 [Source:ZFIN;Acc:ZDB-GENE-041014-335]	0.547664	2.11795
ENSDARG00000075833	1.98133	0.000510915	0.00945624	lyve1a	lymphatic vessel endothelial hyaluronic receptor 1a [Source:ZFIN;Acc:ZDB-GENE-031118-138]	0.390039	1.49058
ENSDARG00000007891	1.98112	0.000249833	0.00540379	meox1	mesenchyme homeobox 1 [Source:NCBI gene;Acc:436723]	0.142649	0.549416
ENSDARG00000087381	1.98006	1.75232e-06	9.23182e-05	tcf23	transcription factor 23 [Source:ZFIN;Acc:ZDB-GENE-090806-5]	6.1286	23.2921
ENSDARG00000097553	1.97835	2.95349e-05	0.000962641	BX908750.1	uncharacterized LOC110439470 [Source:NCBI gene;Acc:110439470]	0.436939	1.66646
ENSDARG00000010008	1.97761	7.69676e-09	7.18867e-07	vim	vimentin [Source:ZFIN;Acc:ZDB-GENE-011212-3]	5.74366	21.7511
ENSDARG00000095545	1.96955	8.4417e-05	0.00231245		si:dkey-33c12.12 [Source:ZFIN;Acc:ZDB-GENE-081028-30]	1.35193	5.10771
ENSDARG00000030411	1.96628	4.93511e-06	0.000219901	crygn2	crystallin, gamma N2 [Source:NCBI gene;Acc:445034]	1.45621	5.48414
ENSDARG00000086056	1.96313	0.00185198	0.0246673	plekhg6	pleckstrin homology domain containing, family G (with RhoGef domain) member 6 [Source:ZFIN;Acc:ZDB-GENE-030131-2517]	0.043465	0.168405
ENSDARG00000113484	1.95562	0.00108608	0.0166913	si:dkey-27d5.5	si:dkey-27d5.5 [Source:ZFIN;Acc:ZDB-GENE-141216-32]	1.00735	3.75611
ENSDARG00000101071	1.95494	0.00260652	0.0314755	si:dkeyp-80d11.14	si:dkeyp-80d11.14 [Source:ZFIN;Acc:ZDB-GENE-110914-120]	0.104073	0.391374
ENSDARG00000112207	1.95066	0.00182903	0.0244297	pimr147	Pim proto-oncogene, serine/threonine kinase, related 147 [Source:ZFIN;Acc:ZDB-GENE-141211-53]	0.202306	0.763966
ENSDARG00000087303	1.94945	0.000678018	0.0118839	cebpd	CCAAT enhancer binding protein delta [Source:ZFIN;Acc:ZDB-GENE-020111-4]	6.25929	23.2414
ENSDARG00000070781	1.94711	0.000225631	0.00501466	gjd2b	gap junction protein delta 2b [Source:ZFIN;Acc:ZDB-GENE-030911-1]	0.0845844	0.320447
ENSDARG00000090901	1.94448	2.66305e-05	0.000888157	si:ch211-256e16.11	si:ch211-256e16.11 [Source:ZFIN;Acc:ZDB-GENE-131127-41]	0.932564	3.44736
ENSDARG00000094339	1.94251	0.000857737	0.0141315	pimr88	Pim proto-oncogene, serine/threonine kinase, related 88 [Source:ZFIN;Acc:ZDB-GENE-060503-487]	0.367419	1.36862
ENSDARG00000053484	1.94173	1.8433e-13	4.28771e-11	syne2b	spectrin repeat containing, nuclear envelope 2b [Source:ZFIN;Acc:ZDB-GENE-071218-5]	0.756103	2.80636
ENSDARG00000003203	1.9417	1.85731e-06	9.65872e-05	rhcga	Rh family, C glycoprotein a [Source:ZFIN;Acc:ZDB-GENE-070424-81]	0.92996	3.43932
ENSDARG00000096809	1.9331	1.52307e-05	0.000558146	si:ch211-168b3.2	si:ch211-168b3.2 [Source:ZFIN;Acc:ZDB-GENE-130603-47]	0.221889	0.821909
ENSDARG00000092692	1.93106	8.28135e-09	7.65342e-07	pimr133	Pim proto-oncogene, serine/threonine kinase, related 133 [Source:ZFIN;Acc:ZDB-GENE-041014-155]	0.863171	3.18541
ENSDARG00000002956	1.92453	0.000212208	0.00479398	si:dkey-32n7.4	si:dkey-32n7.4 [Source:ZFIN;Acc:ZDB-GENE-110411-175]	2.05105	7.53341
ENSDARG00000095902	1.92382	1.97344e-15	6.08617e-13	si:ch211-57m13.10	si:ch211-57m13.10 [Source:ZFIN;Acc:ZDB-GENE-110411-264]	2.83962	10.3791
ENSDARG00000038941	1.92339	2.39735e-06	0.000119378	ppp1r1c	protein phosphatase 1, regulatory (inhibitor) subunit 1C [Source:ZFIN;Acc:ZDB-GENE-040718-273]	0.993577	3.65366
ENSDARG00000013730	1.91775	7.82904e-06	0.00032412	slc4a4a	solute carrier family 4 member 4a [Source:ZFIN;Acc:ZDB-GENE-060526-274]	3.11563	11.2908
ENSDARG00000070047	1.9158	6.81543e-05	0.00192657	rgs4	regulator of G protein signaling 4 [Source:ZFIN;Acc:ZDB-GENE-030131-9839]	1.78418	6.47564
ENSDARG00000068865	1.91309	0.000447951	0.00853845	si:dkey-61p9.7	si:dkey-61p9.7 [Source:ZFIN;Acc:ZDB-GENE-041210-241]	0.334532	1.22096
ENSDARG00000115938	1.913	0.00157758	0.0218583	zgc:171759	zgc:171759 [Source:ZFIN;Acc:ZDB-GENE-071004-32]	0.90534	3.31648
ENSDARG00000006894	1.91105	0.00451127	0.0459634	oprk1	opioid receptor, kappa 1 [Source:ZFIN;Acc:ZDB-GENE-030729-1]	0.121136	0.448274
ENSDARG00000068036	1.90996	0.00488551	0.0486213	tmem119b	transmembrane protein 119b [Source:ZFIN;Acc:ZDB-GENE-070410-49]	0.192447	0.708789
ENSDARG00000092696	1.90681	1.15627e-14	3.20578e-12	cyp11a2	cytochrome P450, family 11, subfamily A, polypeptide 2 [Source:ZFIN;Acc:ZDB-GENE-130911-1]	6.83101	24.6591
ENSDARG00000105459	1.89702	0.00142083	0.0203225		Histone H3.2 [Source:UniProtKB/Swiss-Prot;Acc:Q4QRF4]	0.36187	1.31277
ENSDARG00000094791	1.8956	0.00219795	0.028008	si:dkey-193n17.9	si:dkey-193n17.9 [Source:ZFIN;Acc:ZDB-GENE-070912-421]	1.6091	5.76836
ENSDARG00000078322	1.89226	2.58524e-11	4.07814e-09	col12a1a	collagen, type XII, alpha 1a [Source:ZFIN;Acc:ZDB-GENE-090728-1]	1.29243	4.61516
ENSDARG00000089187	1.89075	1.12505e-05	0.000436163	wfdc2	WAP four-disulfide core domain 2 [Source:ZFIN;Acc:ZDB-GENE-090313-47]	4.08908	14.5909
ENSDARG00000096624	1.88839	0.00124616	0.018499	si:dkey-187i8.2	si:dkey-187i8.2 [Source:ZFIN;Acc:ZDB-GENE-121214-181]	0.224399	0.810422
ENSDARG00000116095	1.88792	0.0042638	0.0443573	pimr87	Pim proto-oncogene, serine/threonine kinase, related 87 [Source:ZFIN;Acc:ZDB-GENE-060503-582]	0.210624	0.787431
ENSDARG00000069388	1.88712	0.00362384	0.039581	tmem88b	transmembrane protein 88 b [Source:ZFIN;Acc:ZDB-GENE-060929-644]	0.314123	1.1284
ENSDARG00000058248	1.88562	0.000792969	0.013353	si:dkeyp-77h1.4	si:dkeyp-77h1.4 [Source:ZFIN;Acc:ZDB-GENE-050208-18]	1.19357	4.25748
ENSDARG00000075780	1.88352	1.11531e-08	1.00701e-06	si:ch211-57m13.5	si:ch211-57m13.5 [Source:ZFIN;Acc:ZDB-GENE-110411-66]	1.57811	5.62095
ENSDARG00000001721	1.88299	5.03995e-15	1.45617e-12	oc90	otoconin 90 [Source:ZFIN;Acc:ZDB-GENE-070912-300]	16.878	60.095
ENSDARG00000098133	1.88079	1.99615e-14	5.21812e-12	si:ch211-281k19.2	si:ch211-281k19.2 [Source:ZFIN;Acc:ZDB-GENE-090311-35]	5.74539	20.3463
ENSDARG00000069926	1.87877	2.31883e-25	2.19474e-22	hsd3b1	hydroxy-delta-5-steroid dehydrogenase, 3 beta- and steroid delta-isomerase 1 [Source:ZFIN;Acc:ZDB-GENE-081105-30]	16.2306	57.4786
ENSDARG00000060637	1.87869	1.86366e-07	1.30828e-05	clstn2	calsyntenin 2 [Source:ZFIN;Acc:ZDB-GENE-070911-2]	0.18761	0.668106
ENSDARG00000093940	1.87827	5.03405e-07	3.15467e-05	si:dkeyp-77c8.1	si:dkeyp-77c8.1 [Source:ZFIN;Acc:ZDB-GENE-090313-397]	2.97364	10.575
ENSDARG00000092228	1.8781	0.000331556	0.00679145	si:dkey-27p18.3	si:dkey-27p18.3 [Source:ZFIN;Acc:ZDB-GENE-060526-287]	3.58718	12.6387
ENSDARG00000097273	1.8761	0.00496873	0.0491251	CR848759.1		0.10165	0.374716
ENSDARG00000076292	1.86807	1.27567e-09	1.46018e-07	tns2a	tensin 2a [Source:ZFIN;Acc:ZDB-GENE-090312-163]	0.575368	2.02658
ENSDARG00000055739	1.86694	1.37715e-05	0.000514487	ribc1	RIB43A domain with coiled-coils 1 [Source:ZFIN;Acc:ZDB-GENE-081031-7]	85.9574	301.583
ENSDARG00000087224	1.86478	0.00265795	0.031994	si:ch73-380n15.2	si:ch73-380n15.2 [Source:ZFIN;Acc:ZDB-GENE-090313-161]	1.07805	3.78117
ENSDARG00000035904	1.86351	0.00253798	0.0308514	crabp1b	cellular retinoic acid binding protein 1b [Source:ZFIN;Acc:ZDB-GENE-040624-3]	0.517026	1.84205
ENSDARG00000023694	1.85454	2.47274e-09	2.60045e-07	spon1b	spondin 1b [Source:ZFIN;Acc:ZDB-GENE-000427-10]	4.12295	14.3218
ENSDARG00000095137	1.85421	0.00416753	0.0437045	si:dkey-88l16.2	si:dkey-88l16.2 [Source:ZFIN;Acc:ZDB-GENE-091113-59]	0.470951	1.64864
ENSDARG00000097313	1.85414	0.00417317	0.0437045	CR812470.2		0.126684	0.45279
ENSDARG00000095548	1.85406	6.37284e-05	0.00183356	BX247877.1		1.02439	3.58631
ENSDARG00000117576	1.85011	0.000738304	0.0126822	CR545469.2		0.601077	2.09396
ENSDARG00000058839	1.8475	1.12592e-06	6.30701e-05	susd1	sushi domain containing 1 [Source:ZFIN;Acc:ZDB-GENE-060526-169]	0.727193	2.51567
ENSDARG00000090981	1.84733	4.04558e-09	4.09754e-07	C14HXorf65	si:ch211-191o15.6 [Source:ZFIN;Acc:ZDB-GENE-110228-3]	12.1186	42.3084
ENSDARG00000003684	1.84507	0.00109672	0.016836	obsl1a	obscurin like cytoskeletal adaptor 1a [Source:ZFIN;Acc:ZDB-GENE-060503-649]	0.358179	1.24728
ENSDARG00000109911	1.84493	0.0046447	0.0469049	si:dkey-58b18.10	si:dkey-58b18.10 [Source:ZFIN;Acc:ZDB-GENE-070912-560]	0.217262	0.77063
ENSDARG00000103276	1.8431	0.00286826	0.03369	fcer1g	Fc fragment of IgE, high affinity I, receptor for; gamma polypeptide [Source:ZFIN;Acc:ZDB-GENE-061130-3]	0.689105	2.4037
ENSDARG00000086826	1.84203	0.0029057	0.0339717	sult6b1	sulfotransferase family, cytosolic, 6b, member 1 [Source:NCBI gene;Acc:322462]	0.234829	0.815684
ENSDARG00000016059	1.83888	1.95311e-05	0.000688178	rab5b	RAB5B, member RAS oncogene family [Source:ZFIN;Acc:ZDB-GENE-040426-2593]	0.57365	1.97808
ENSDARG00000112170	1.83831	2.31441e-06	0.000116561	klhl10b.2	kelch-like family member 10b, tandem duplicate 2 [Source:ZFIN;Acc:ZDB-GENE-131127-61]	5.69424	19.7683
ENSDARG00000086724	1.83763	0.000100088	0.00265687	im:7151449	im:7151449 [Source:ZFIN;Acc:ZDB-GENE-041111-283]	2.65952	9.20012
ENSDARG00000008727	1.83413	0.00238043	0.029498	ranbp3a	RAN binding protein 3a [Source:ZFIN;Acc:ZDB-GENE-040426-1132]	11.918	40.8942
ENSDARG00000071657	1.83409	0.000946928	0.0151553	si:dkey-19a16.4	si:dkey-19a16.4 [Source:ZFIN;Acc:ZDB-GENE-050208-652]	0.083079	0.289799
ENSDARG00000040536	1.83402	0.00140186	0.0201958	ftr90	finTRIM family, member 90 [Source:ZFIN;Acc:ZDB-GENE-131122-80]	0.373106	1.29023
ENSDARG00000019949	1.83227	2.92156e-08	2.44485e-06	serpinh1b	serpin peptidase inhibitor, clade H (heat shock protein 47), member 1b [Source:ZFIN;Acc:ZDB-GENE-990415-93]	1.21775	4.1976
ENSDARG00000003146	1.83101	2.34619e-05	0.000803973	si:dkey-27m7.4	si:dkey-27m7.4 [Source:ZFIN;Acc:ZDB-GENE-090313-297]	0.479688	1.65101
ENSDARG00000062640	1.83035	8.82015e-09	8.09684e-07	kcnh8	potassium voltage-gated channel, subfamily H (eag-related), member 8 [Source:ZFIN;Acc:ZDB-GENE-060503-204]	0.590919	2.03045
ENSDARG00000093211	1.82841	0.000125198	0.00315874	CT573148.1		1.11839	3.82702
ENSDARG00000027903	1.82831	0.000199842	0.00459725	adamtsl3	ADAMTS-like 3 [Source:ZFIN;Acc:ZDB-GENE-121030-8]	0.0995577	0.34439
ENSDARG00000053358	1.82316	1.40288e-05	0.000520353	basp1	brain abundant, membrane attached signal protein 1 [Source:NCBI gene;Acc:569631]	1.11131	3.78263
ENSDARG00000095698	1.81844	0.000913552	0.0147936	si:dkey-228a15.1	si:dkey-228a15.1 [Source:ZFIN;Acc:ZDB-GENE-060503-344]	0.553254	1.89888
ENSDARG00000039429	1.81489	1.04879e-10	1.47627e-08	adka	adenosine kinase a [Source:ZFIN;Acc:ZDB-GENE-030425-3]	1.39579	4.73513
ENSDARG00000111920	1.81083	0.003086	0.0355086	cplx2	complexin 2 [Source:ZFIN;Acc:ZDB-GENE-081113-1]	1.62085	5.48425
ENSDARG00000045930	1.81019	9.27934e-12	1.62229e-09	rbpms2a	RNA binding protein, mRNA processing factor 2a [Source:ZFIN;Acc:ZDB-GENE-040718-106]	2.97323	10.0188
ENSDARG00000097524	1.80304	0.00406799	0.0431849	BX005129.2		0.344877	1.17312
ENSDARG00000089920	1.79931	5.14623e-07	3.21031e-05	mlip	muscular LMNA-interacting protein [Source:ZFIN;Acc:ZDB-GENE-041111-277]	0.466384	1.57025
ENSDARG00000055656	1.7955	0.000332745	0.00680428	pdzd3b	PDZ domain containing 3b [Source:ZFIN;Acc:ZDB-GENE-081022-151]	2.20359	7.39184
ENSDARG00000040027	1.7941	3.64076e-06	0.000169952	osbpl10b	oxysterol binding protein-like 10b [Source:ZFIN;Acc:ZDB-GENE-081002-4]	1.04346	3.48135
ENSDARG00000074671	1.79201	0.000617963	0.011007	nptx1l	neuronal pentraxin 1 like [Source:ZFIN;Acc:ZDB-GENE-040426-2418]	3.39437	11.2968
ENSDARG00000095268	1.79059	9.84619e-06	0.000392247	si:dkey-261h17.1	si:dkey-261h17.1 [Source:ZFIN;Acc:ZDB-GENE-030829-14]	2.21398	7.37906
ENSDARG00000051814	1.78623	0.00021016	0.00476733	ptprz1a	protein tyrosine phosphatase receptor type Z1a [Source:ZFIN;Acc:ZDB-GENE-090406-1]	0.989176	3.31464
ENSDARG00000044002	1.78388	0.00285952	0.033657	cyp2x7	cytochrome P450, family 2, subfamily X, polypeptide 7 [Source:ZFIN;Acc:ZDB-GENE-110114-2]	0.361869	1.20916
ENSDARG00000089503	1.78125	0.00153778	0.0215023	si:ch73-367f21.5	si:ch73-367f21.5 [Source:ZFIN;Acc:ZDB-GENE-120214-29]	0.42684	1.41836
ENSDARG00000023362	1.77617	3.86469e-06	0.000179186	nr5a1b	nuclear receptor subfamily 5, group A, member 1b [Source:ZFIN;Acc:ZDB-GENE-040702-6]	0.943946	3.12303
ENSDARG00000030326	1.77219	0.00281858	0.0332607	efna1a	ephrin-A1a [Source:ZFIN;Acc:ZDB-GENE-040426-1135]	2.21454	7.35384
ENSDARG00000023174	1.77169	0.00434837	0.0448646	fez1	fasciculation and elongation protein zeta 1 (zygin I) [Source:ZFIN;Acc:ZDB-GENE-040426-2723]	0.317385	1.04892
ENSDARG00000013524	1.77019	0.00032483	0.00668861	cyp2ae1	cytochrome P450, family 2, subfamily AE, polypeptide 1 [Source:ZFIN;Acc:ZDB-GENE-090312-107]	0.301389	0.992276
ENSDARG00000076534	1.76909	7.7429e-05	0.00215326	si:ch211-14a17.10	si:ch211-14a17.10 [Source:ZFIN;Acc:ZDB-GENE-030616-581]	2.62642	8.65442
ENSDARG00000116066	1.76673	0.00401855	0.0428161	MFAP4	microfibril-associated glycoprotein 4-like [Source:NCBI gene;Acc:100334800]	0.539848	1.76425
ENSDARG00000114184	1.76422	6.83473e-05	0.00193004	si:busm1-105l16.2	si:busm1-105l16.2 [Source:ZFIN;Acc:ZDB-GENE-030616-108]	0.332877	1.09634
ENSDARG00000027063	1.76148	0.000190734	0.00442542	arpc1b	actin related protein 2/3 complex, subunit 1B [Source:ZFIN;Acc:ZDB-GENE-030131-7414]	9.49481	30.7994
ENSDARG00000014646	1.75899	9.8545e-07	5.60013e-05	aoc2	amine oxidase copper containing 2 [Source:ZFIN;Acc:ZDB-GENE-050320-133]	8.25575	26.8235
ENSDARG00000112032	1.75731	2.26533e-05	0.000781139	HEPACAM	hepatic and glial cell adhesion molecule [Source:NCBI gene;Acc:100333891]	2.60109	8.50034
ENSDARG00000115410	1.75613	1.84247e-06	9.61447e-05	pimr58	Pim proto-oncogene, serine/threonine kinase, related 58 [Source:ZFIN;Acc:ZDB-GENE-060526-96]	3.98953	12.9793
ENSDARG00000019207	1.75495	0.00276106	0.0328076	abo	ABO blood group (transferase A, alpha 1-3-N-acetylgalactosaminyltransferase; transferase B, alpha 1-3-galactosyltransferase) [Source:ZFIN;Acc:ZDB-GENE-081104-23]	0.557595	1.83155
ENSDARG00000069105	1.74963	2.67522e-06	0.000131358	fgfr4	fibroblast growth factor receptor 4 [Source:NCBI gene;Acc:100000160]	0.862139	2.79128
ENSDARG00000088862	1.74696	1.84516e-07	1.29861e-05	stxbp6	syntaxin binding protein 6 (amisyn) [Source:ZFIN;Acc:ZDB-GENE-040625-31]	4.43728	14.3215
ENSDARG00000060745	1.74695	0.00327057	0.0369088	pgm5	phosphoglucomutase 5 [Source:ZFIN;Acc:ZDB-GENE-060503-838]	0.322869	1.04901
ENSDARG00000096736	1.74543	9.56107e-05	0.00256532	CR749163.2		0.773332	2.49779
ENSDARG00000056654	1.74535	0.00314554	0.0359296	gna15.3	guanine nucleotide binding protein (G protein), alpha 15 (Gq class), tandem duplicate 3 [Source:ZFIN;Acc:ZDB-GENE-050208-700]	0.110107	0.362695
ENSDARG00000093143	1.74234	2.93683e-13	6.44881e-11	znf1010	zinc finger protein 1010 [Source:ZFIN;Acc:ZDB-GENE-131120-161]	6.79662	21.9208
ENSDARG00000112176	1.74168	0.00352943	0.0388037	BX537120.2		0.255209	0.838367
ENSDARG00000095608	1.74117	0.00384718	0.0416065	si:dkey-57k2.6	si:dkey-57k2.6 [Source:ZFIN;Acc:ZDB-GENE-070912-558]	0.606444	1.97279
ENSDARG00000058873	1.73945	1.83425e-07	1.29426e-05	ptpdc1b	protein tyrosine phosphatase domain containing 1b [Source:ZFIN;Acc:ZDB-GENE-090312-138]	1.49494	4.8302
ENSDARG00000091977	1.7356	0.00159719	0.0220728	BX470189.2		0.465642	1.50485
ENSDARG00000099169	1.73555	0.00180009	0.0240784	cxcl8b.3	chemokine (C-X-C motif) ligand 8b, duplicate 3 [Source:ZFIN;Acc:ZDB-GENE-111004-1]	0.490944	1.5774
ENSDARG00000063594	1.73481	1.78523e-09	1.99191e-07	hipk1a	homeodomain interacting protein kinase 1a [Source:ZFIN;Acc:ZDB-GENE-081031-101]	1.47007	4.72142
ENSDARG00000089369	1.72992	1.24976e-07	9.12322e-06	fdxr	ferredoxin reductase [Source:ZFIN;Acc:ZDB-GENE-130613-2]	7.11775	22.748
ENSDARG00000070138	1.72932	0.000605511	0.0108347	si:dkey-84o3.3	si:dkey-84o3.3 [Source:ZFIN;Acc:ZDB-GENE-091113-21]	1.03903	3.32486
ENSDARG00000112431	1.72655	0.0026361	0.0318142	LO018598.1		0.766159	2.44196
ENSDARG00000094995	1.72497	0.000451354	0.00859137		si:dkey-84o3.4 [Source:ZFIN;Acc:ZDB-GENE-091113-31]	1.46606	4.67085
ENSDARG00000068800	1.72461	0.00013714	0.00339705	BX548044.1		0.755298	2.41041
ENSDARG00000097940	1.72294	0.000225968	0.0050181	pimr175	Pim proto-oncogene, serine/threonine kinase, related 175 [Source:ZFIN;Acc:ZDB-GENE-131119-78]	0.777127	2.47661
ENSDARG00000094362	1.72219	0.00102844	0.0160482	CR762497.1		2.00841	6.38114
ENSDARG00000104259	1.72007	0.00495826	0.0490606	RAB26	RAB26, member RAS oncogene family [Source:NCBI gene;Acc:101885743]	0.230485	0.748235
ENSDARG00000040627	1.71913	2.5986e-10	3.36445e-08	grik1b	glutamate receptor, ionotropic, kainate 1b [Source:ZFIN;Acc:ZDB-GENE-070821-1]	2.33854	7.44704
ENSDARG00000039423	1.71716	0.00447875	0.0457339	AL831745.1	si:ch211-217g15.3 [Source:NCBI gene;Acc:368914]	0.0642586	0.20787
ENSDARG00000102206	1.71546	0.00292744	0.0341344	stc2b	stanniocalcin 2b [Source:ZFIN;Acc:ZDB-GENE-120203-5]	0.367084	1.16418
ENSDARG00000076895	1.71427	0.00193849	0.025507	flrt3	fibronectin leucine rich transmembrane 3 [Source:ZFIN;Acc:ZDB-GENE-030131-1988]	0.360211	1.13602
ENSDARG00000014091	1.71427	0.000105637	0.00276936	osr1	odd-skipped related transcription factor 1 [Source:NCBI gene;Acc:450059]	0.794365	2.51731
ENSDARG00000089507	1.70526	4.3908e-06	0.000199204	ugt1b5	UDP glucuronosyltransferase 1 family, polypeptide B5 [Source:ZFIN;Acc:ZDB-GENE-080227-14]	2.75059	8.65575
ENSDARG00000058285	1.70453	0.00252059	0.0306807	cpt1b	carnitine palmitoyltransferase 1B (muscle) [Source:ZFIN;Acc:ZDB-GENE-041010-9]	0.738627	2.32259
ENSDARG00000101749	1.70441	0.000271067	0.00579459	zgc:92161	zgc:92161 [Source:ZFIN;Acc:ZDB-GENE-040912-22]	0.475359	1.49638
ENSDARG00000029443	1.7036	6.00942e-05	0.00175103	zgc:92242	zgc:92242 [Source:ZFIN;Acc:ZDB-GENE-040718-371]	0.990816	3.12451
ENSDARG00000024759	1.701	0.000272216	0.00580431	inhbab	inhibin subunit beta Ab [Source:ZFIN;Acc:ZDB-GENE-050525-2]	0.882478	2.76053
ENSDARG00000095934	1.69976	1.57055e-09	1.76673e-07	si:dkey-151m22.8	si:dkey-151m22.8 [Source:ZFIN;Acc:ZDB-GENE-110411-250]	8.43882	26.4303
ENSDARG00000042972	1.69875	0.00338347	0.0378133	zgc:136605	zgc:136605 [Source:ZFIN;Acc:ZDB-GENE-060312-11]	0.278611	0.886321
ENSDARG00000111633	1.69599	2.9134e-05	0.000955914		zgc:174193 [Source:ZFIN;Acc:ZDB-GENE-080215-8]	1.78268	5.57007
ENSDARG00000092133	1.69526	0.00471216	0.0474402		si:dkey-84o3.7 [Source:ZFIN;Acc:ZDB-GENE-091113-30]	1.10346	3.43646
ENSDARG00000068145	1.69507	1.897e-09	2.08276e-07	pimr180	Pim proto-oncogene, serine/threonine kinase, related 180 [Source:ZFIN;Acc:ZDB-GENE-141222-35]	4.97423	15.5609
ENSDARG00000089645	1.69081	0.0031984	0.0363165	si:ch1073-406l10.2	si:ch1073-406l10.2 [Source:ZFIN;Acc:ZDB-GENE-141212-315]	7.07746	21.9595
ENSDARG00000104735	1.68401	0.0044308	0.0455152	nkx6.2	NK6 homeobox 2 [Source:ZFIN;Acc:ZDB-GENE-070626-1]	0.170552	0.531638
ENSDARG00000092285	1.68061	4.98682e-07	3.13222e-05	cenpv	centromere protein V [Source:ZFIN;Acc:ZDB-GENE-060526-76]	2.05032	6.34202
ENSDARG00000105279	1.68051	1.77441e-18	7.73079e-16	si:ch211-108c17.2	si:ch211-108c17.2 [Source:ZFIN;Acc:ZDB-GENE-131118-13]	6.46906	20.0072
ENSDARG00000042937	1.67991	3.9084e-06	0.000180602	si:dkey-256e7.5	si:dkey-256e7.5 [Source:ZFIN;Acc:ZDB-GENE-090313-282]	1.92551	5.97858
ENSDARG00000079497	1.67853	0.00117042	0.017682	tcima	transcriptional and immune response regulator a [Source:ZFIN;Acc:ZDB-GENE-050320-36]	6.27402	19.2925
ENSDARG00000061762	1.67786	0.00334705	0.0375438	trim108	tripartite motif containing 108 [Source:ZFIN;Acc:ZDB-GENE-060503-670]	0.142677	0.446881
ENSDARG00000086117	1.67701	0.00376294	0.0408241	umod	uromodulin [Source:ZFIN;Acc:ZDB-GENE-121214-192]	0.628187	1.95378
ENSDARG00000074869	1.67325	1.09904e-05	0.000427893	si:ch1073-291c23.2	si:ch1073-291c23.2 [Source:ZFIN;Acc:ZDB-GENE-081107-2]	1.56697	4.80527
ENSDARG00000093549	1.67156	3.53164e-17	1.44501e-14	selenop	selenoprotein P [Source:NCBI gene;Acc:352931]	49.295	151.366
ENSDARG00000063370	1.66958	1.39646e-05	0.000518675	sgk2a	serum/glucocorticoid regulated kinase 2a [Source:ZFIN;Acc:ZDB-GENE-030131-9632]	0.780381	2.39367
ENSDARG00000074652	1.66504	0.000947504	0.0151556	smtna	smoothelin a [Source:ZFIN;Acc:ZDB-GENE-091204-245]	0.476802	1.46728
ENSDARG00000111837	1.66283	0.000414997	0.00806145	trhde.2	thyrotropin releasing hormone degrading enzyme, tandem duplicate 2 [Source:ZFIN;Acc:ZDB-GENE-070705-89]	0.181457	0.558698
ENSDARG00000056600	1.66254	6.11325e-08	4.78053e-06	papss2b	3'-phosphoadenosine 5'-phosphosulfate synthase 2b [Source:ZFIN;Acc:ZDB-GENE-010323-5]	10.9387	33.4774
ENSDARG00000077864	1.66226	0.00237432	0.0294755	rasgrp3	RAS guanyl releasing protein 3 (calcium and DAG-regulated) [Source:ZFIN;Acc:ZDB-GENE-070424-82]	0.376697	1.15143
ENSDARG00000112453	1.65699	1.94867e-06	0.000100351	FO818722.1	disintegrin and metalloproteinase domain-containing protein 23-like [Source:NCBI gene;Acc:101884782]	0.913149	2.78414
ENSDARG00000060871	1.65682	3.98991e-09	4.07119e-07	mctp1b	multiple C2 domains, transmembrane 1b [Source:ZFIN;Acc:ZDB-GENE-090313-382]	1.33021	4.04008
ENSDARG00000115129	1.65461	0.00183373	0.0244807	AL935174.4		1.76625	5.33843
ENSDARG00000023036	1.65441	2.20905e-14	5.72018e-12	si:dkey-23a23.2	si:dkey-23a23.2 [Source:ZFIN;Acc:ZDB-GENE-060503-158]	1.32149	4.01332
ENSDARG00000091933	1.65324	0.00417271	0.0437045	BX649388.1		0.614387	1.88691
ENSDARG00000030463	1.65276	0.000788952	0.0132935	tppp3	tubulin polymerization-promoting protein family member 3 [Source:ZFIN;Acc:ZDB-GENE-040426-1909]	0.337402	1.02568
ENSDARG00000011876	1.64833	3.97909e-05	0.00124112	ednraa	endothelin receptor type Aa [Source:ZFIN;Acc:ZDB-GENE-010906-2]	1.01742	3.071
ENSDARG00000088232	1.64726	0.00394405	0.0423537	shisa2b	shisa family member 2b [Source:ZFIN;Acc:ZDB-GENE-170119-1]	0.447947	1.37001
ENSDARG00000094075	1.64689	6.1791e-05	0.00178907	BX936317.1		2.94005	8.86464
ENSDARG00000070473	1.64483	6.48318e-06	0.00027377	parp6b	poly (ADP-ribose) polymerase family, member 6b [Source:ZFIN;Acc:ZDB-GENE-080219-1]	0.731185	2.20745
ENSDARG00000101195	1.64437	0.00226323	0.0285106	cyp1c1	cytochrome P450, family 1, subfamily C, polypeptide 1 [Source:ZFIN;Acc:ZDB-GENE-050522-501]	0.196635	0.595504
ENSDARG00000017165	1.64281	0.000322349	0.00665251	slc3a1	solute carrier family 3 member 1 [Source:ZFIN;Acc:ZDB-GENE-090313-225]	1.76081	5.26218
ENSDARG00000060578	1.63968	0.00229024	0.0287832	si:dkey-226m8.10	si:dkey-226m8.10 [Source:ZFIN;Acc:ZDB-GENE-060526-258]	0.82112	2.47192
ENSDARG00000015495	1.63908	2.38318e-06	0.00011915	klf3	Kruppel-like factor 3 (basic) [Source:ZFIN;Acc:ZDB-GENE-011116-1]	1.51911	4.55183
ENSDARG00000092501	1.63838	0.000918461	0.0148381	si:dkey-80c24.5	si:dkey-80c24.5 [Source:ZFIN;Acc:ZDB-GENE-061207-73]	3.65718	10.9117
ENSDARG00000103704	1.63671	0.0045537	0.0462926	crhr2	corticotropin releasing hormone receptor 2 [Source:NCBI gene;Acc:100002312]	1.21671	3.68133
ENSDARG00000039098	1.63552	0.000344098	0.00696007	ca8	carbonic anhydrase VIII [Source:ZFIN;Acc:ZDB-GENE-050417-26]	4.38483	13.0576
ENSDARG00000061259	1.63253	0.000157345	0.00379841	sost	sclerostin [Source:ZFIN;Acc:ZDB-GENE-110411-139]	0.860248	2.56879
ENSDARG00000093000	1.63212	0.00113796	0.0173392	si:dkeyp-77c8.2	si:dkeyp-77c8.2 [Source:ZFIN;Acc:ZDB-GENE-090313-398]	3.10517	9.32912
ENSDARG00000042815	1.62838	0.0050039	0.0494054	alkal2b	ALK and LTK ligand 2b [Source:ZFIN;Acc:ZDB-GENE-111115-2]	0.19582	0.585395
ENSDARG00000101954	1.62677	0.000582034	0.0104621	hoxc6b	homeobox C6b [Source:NCBI gene;Acc:58045]	0.278202	0.836009
ENSDARG00000053966	1.62556	1.79638e-08	1.55543e-06	cyp17a2	cytochrome P450, family 17, subfamily A, polypeptide 2 [Source:ZFIN;Acc:ZDB-GENE-100822-1]	10.5992	31.5169
ENSDARG00000068782	1.62412	1.32303e-05	0.000500201	sparta	spartin a [Source:ZFIN;Acc:ZDB-GENE-080204-37]	0.788362	2.34968
ENSDARG00000079532	1.62357	0.000611024	0.0109118	zgc:194242	zgc:194242 [Source:ZFIN;Acc:ZDB-GENE-081022-84]	0.708426	2.1147
ENSDARG00000088650	1.62336	0.000330667	0.00678336	si:ch211-208k15.1	si:ch211-208k15.1 [Source:ZFIN;Acc:ZDB-GENE-100922-189]	0.239659	0.713758
ENSDARG00000063011	1.62186	2.9944e-09	3.1169e-07	antxr2b	ANTXR cell adhesion molecule 2b [Source:ZFIN;Acc:ZDB-GENE-080213-4]	3.23929	9.60612
ENSDARG00000103485	1.61969	4.14452e-06	0.000189598	card14	caspase recruitment domain family, member 14 [Source:ZFIN;Acc:ZDB-GENE-090310-1]	0.520113	1.54536
ENSDARG00000100279	1.61705	0.00191479	0.0252557	CU457819.1	si:ch73-368j24.13 [Source:NCBI gene;Acc:100000574]	1.08227	3.23769
ENSDARG00000097208	1.61588	3.66242e-07	2.40618e-05	C25H11orf96	si:ch1073-281m9.1 [Source:NCBI gene;Acc:100330987]	6.01444	17.8213
ENSDARG00000011170	1.615	2.26557e-07	1.56638e-05	ndrg2	NDRG family member 2 [Source:NCBI gene;Acc:494050]	2.62511	7.73164
ENSDARG00000086236	1.61454	0.000550742	0.0100111		si:dkey-163m14.7 [Source:ZFIN;Acc:ZDB-GENE-120215-10]	0.858903	2.54612
ENSDARG00000003229	1.6145	0.00139201	0.0201306	gdf9	growth differentiation factor 9 [Source:ZFIN;Acc:ZDB-GENE-050221-7]	0.826074	2.45845
ENSDARG00000099807	1.61441	0.000333174	0.00680428	dre-mir-202	dre-mir-202 [Source:miRBase;Acc:MI0002040]	50.6186	149.437
ENSDARG00000036722	1.61417	7.35812e-06	0.000306009	slc9a3.2	solute carrier family 9 member A3, tandem duplicate 2 [Source:ZFIN;Acc:ZDB-GENE-060503-640]	0.73753	2.18417
ENSDARG00000110545	1.61374	0.00185936	0.0247386	CABZ01113373.1		4.30853	12.6135
ENSDARG00000069375	1.61289	0.000202667	0.00463954	zgc:162608	zgc:162608 [Source:ZFIN;Acc:ZDB-GENE-070410-86]	1.60859	4.74578
ENSDARG00000115962	1.61271	0.00268275	0.0321836	LO017799.1	transcription factor Adf-1-like [Source:NCBI gene;Acc:110439798]	0.825284	2.44516
ENSDARG00000100494	1.61046	0.000506896	0.00939451	pbx1a	pre-B-cell leukemia homeobox 1a [Source:ZFIN;Acc:ZDB-GENE-000405-1]	0.243273	0.718101
ENSDARG00000103359	1.60875	0.00354245	0.0388932	slitrk5a	SLIT and NTRK-like family, member 5a [Source:ZFIN;Acc:ZDB-GENE-130426-1]	0.232114	0.686003
ENSDARG00000060711	1.60587	0.00023695	0.00519058	sv2bb	synaptic vesicle glycoprotein 2Bb [Source:ZFIN;Acc:ZDB-GENE-030131-2789]	2.06528	6.03268
ENSDARG00000100757	1.60534	0.0010838	0.0166843	BNC1	basonuclin 1 [Source:NCBI gene;Acc:568786]	0.100562	0.295581
ENSDARG00000034063	1.60526	0.00413662	0.0435887	unm_sa911	un-named sa911 [Source:ZFIN;Acc:ZDB-GENE-120727-3]	0.54319	1.58922
ENSDARG00000087633	1.60434	2.44727e-05	0.000832373	si:dkey-11o18.5	si:dkey-11o18.5 [Source:ZFIN;Acc:ZDB-GENE-091204-110]	2.69325	7.87749
ENSDARG00000103148	1.60152	0.00216696	0.0277401	nectin4b	nectin cell adhesion molecule 4b [Source:ZFIN;Acc:ZDB-GENE-070912-114]	0.285029	0.840833
ENSDARG00000092561	1.60118	3.46202e-05	0.00109983	pimr201	Pim proto-oncogene, serine/threonine kinase, related 201 [Source:ZFIN;Acc:ZDB-GENE-060526-91]	26.2364	76.4011
ENSDARG00000037062	1.59914	0.00156864	0.0218142	dhh	desert hedgehog signaling molecule [Source:NCBI gene;Acc:558147]	0.798629	2.32709
ENSDARG00000098240	1.59782	1.02611e-06	5.79517e-05	meis2a	Meis homeobox 2a [Source:ZFIN;Acc:ZDB-GENE-020122-2]	0.942076	2.7473
ENSDARG00000029290	1.59745	0.000930776	0.014985	stx11b.1	syntaxin 11b, tandem duplicate 1 [Source:ZFIN;Acc:ZDB-GENE-040426-1893]	6.91424	20.0959
ENSDARG00000057025	1.59511	2.67258e-05	0.000890256	chrna2b	cholinergic receptor, nicotinic, alpha 2b (neuronal) [Source:ZFIN;Acc:ZDB-GENE-041001-99]	0.501141	1.46535
ENSDARG00000007864	1.59056	1.18137e-05	0.000453514	pimr195	Pim proto-oncogene, serine/threonine kinase, related 195 [Source:ZFIN;Acc:ZDB-GENE-141216-224]	3.63579	10.6233
ENSDARG00000094216	1.5882	4.22646e-06	0.000192737	si:ch1073-186o8.3	si:ch1073-186o8.3 [Source:ZFIN;Acc:ZDB-GENE-131126-56]	5.68784	16.4459
ENSDARG00000063910	1.58819	7.07407e-09	6.69549e-07	mt-atp8	ATP synthase 8 [Source:NCBI gene;Acc:140520]	40.0595	116.109
ENSDARG00000032831	1.58589	0.000937873	0.0150542	htra1a	HtrA serine peptidase 1a [Source:NCBI gene;Acc:431766]	1.18203	3.42725
ENSDARG00000075285	1.58287	0.00031688	0.00655936	MRAS	si:ch73-116o1.2 [Source:ZFIN;Acc:ZDB-GENE-110411-67]	1.63566	4.72085
ENSDARG00000097761	1.58159	0.000127962	0.00321346	BX005234.1		1.49841	4.34403
ENSDARG00000095649	1.58157	0.000649616	0.0114519	si:dkey-97a13.12	si:dkey-97a13.12 [Source:ZFIN;Acc:ZDB-GENE-070912-614]	0.496753	1.4491
ENSDARG00000053263	1.57764	0.000346124	0.00698047	zgc:113372	zgc:113372 [Source:ZFIN;Acc:ZDB-GENE-050913-150]	6.20109	17.7496
ENSDARG00000042041	1.57207	2.40025e-06	0.000119378	tal2	T-cell acute lymphocytic leukemia 2 [Source:NCBI gene;Acc:394239]	4.25955	12.2167
ENSDARG00000012949	1.57168	2.56965e-08	2.1769e-06	scml2	Scm polycomb group protein like 2 [Source:ZFIN;Acc:ZDB-GENE-130530-546]	0.861688	2.47232
ENSDARG00000008030	1.56769	1.6699e-05	0.000602492	myl9b	myosin, light chain 9b, regulatory [Source:ZFIN;Acc:ZDB-GENE-040426-2296]	9.25672	26.4801
ENSDARG00000067794	1.56181	0.000708699	0.0123194	cabz01076234.2	cabz01076234.2 [Source:ZFIN;Acc:ZDB-GENE-160727-2]	0.470801	1.34192
ENSDARG00000092470	1.56151	0.00292079	0.0340713	thbd	thrombomodulin [Source:ZFIN;Acc:ZDB-GENE-110411-281]	0.371371	1.06243
ENSDARG00000037954	1.5587	7.14214e-05	0.00200477	tnnt1	troponin T type 1 (skeletal, slow) [Source:ZFIN;Acc:ZDB-GENE-080723-27]	0.683362	1.94856
ENSDARG00000087388	1.55581	0.0018648	0.0247752	si:dkey-29b11.3	si:dkey-29b11.3 [Source:ZFIN;Acc:ZDB-GENE-100922-178]	0.742673	2.11696
ENSDARG00000091890	1.55	8.46978e-05	0.00231753	si:dkeyp-67e1.3	si:dkeyp-67e1.3 [Source:ZFIN;Acc:ZDB-GENE-061207-84]	1.90388	5.40264
ENSDARG00000098142	1.54765	2.52634e-06	0.000125168	CR391944.1	gastrula zinc finger protein XlCGF7.1-like [Source:NCBI gene;Acc:108179097]	9.24017	25.9492
ENSDARG00000109890	1.54706	0.00249892	0.0304623	pimr145	Pim proto-oncogene, serine/threonine kinase, related 145 [Source:ZFIN;Acc:ZDB-GENE-141211-40]	0.408554	1.15802
ENSDARG00000093430	1.54703	0.000118133	0.00303038	si:dkeyp-34f6.4	si:dkeyp-34f6.4 [Source:ZFIN;Acc:ZDB-GENE-070705-539]	3.7931	10.6561
ENSDARG00000010454	1.54692	0.00247752	0.0302774	guca1a	guanylate cyclase activator 1A [Source:ZFIN;Acc:ZDB-GENE-011128-5]	0.197259	0.561016
ENSDARG00000014357	1.54629	0.00151724	0.0213675	amh	anti-Mullerian hormone [Source:ZFIN;Acc:ZDB-GENE-050706-192]	66.3732	185.556
ENSDARG00000100562	1.54491	0.000728113	0.0125852	CABZ01080702.1		0.252459	0.713025
ENSDARG00000018923	1.54447	0.000842082	0.0139577	fat2	FAT atypical cadherin 2 [Source:ZFIN;Acc:ZDB-GENE-111031-1]	0.841585	2.35613
ENSDARG00000057426	1.54421	0.000119067	0.00304864	oard1	O-acyl-ADP-ribose deacylase 1 [Source:ZFIN;Acc:ZDB-GENE-050522-480]	9.26532	25.9886
ENSDARG00000069378	1.54162	0.00025067	0.00541763	pard6a	par-6 family cell polarity regulator alpha [Source:ZFIN;Acc:ZDB-GENE-070705-215]	1.57796	4.42763
ENSDARG00000101606	1.5396	9.48519e-05	0.00254995	rims2a	regulating synaptic membrane exocytosis 2a [Source:ZFIN;Acc:ZDB-GENE-040426-1656]	0.977413	2.74733
ENSDARG00000098123	1.53279	0.000493707	0.00923111	GNG12	si:dkey-44g17.6 [Source:ZFIN;Acc:ZDB-GENE-120215-200]	1.40296	3.91525
ENSDARG00000105779	1.53144	0.00325974	0.0368376	BX322787.1		1.14602	3.20542
ENSDARG00000057468	1.53038	0.00363696	0.0396928	kcnc2	potassium voltage-gated channel, Shaw-related subfamily, member 2 [Source:ZFIN;Acc:ZDB-GENE-070410-118]	0.124606	0.350891
ENSDARG00000097192	1.52951	0.00220178	0.0280308	CU861453.1		0.145115	0.40751
ENSDARG00000097060	1.5272	1.1427e-05	0.000442382	CR388369.1		0.831006	2.31741
ENSDARG00000042018	1.5261	0.00012916	0.00323465	fhl2a	four and a half LIM domains 2a [Source:ZFIN;Acc:ZDB-GENE-040808-49]	1.31615	3.65063
ENSDARG00000071695	1.51859	2.19322e-06	0.000111275	pimr193	Pim proto-oncogene, serine/threonine kinase, related 193 [Source:ZFIN;Acc:ZDB-GENE-141216-223]	4.45104	12.3323
ENSDARG00000035137	1.51515	0.000882305	0.0144526	ehd2a	EH-domain containing 2a [Source:ZFIN;Acc:ZDB-GENE-060531-86]	0.75803	2.0905
ENSDARG00000031588	1.51224	0.000126436	0.00317803	si:dkey-239b22.1	si:dkey-239b22.1 [Source:ZFIN;Acc:ZDB-GENE-131119-12]	0.150082	0.411857
ENSDARG00000018743	1.51044	5.61048e-05	0.00165232	scamp5a	secretory carrier membrane protein 5a [Source:NCBI gene;Acc:324467]	1.61322	4.44225
ENSDARG00000077121	1.50518	0.000460201	0.00872951	cyp26b1	cytochrome P450, family 26, subfamily b, polypeptide 1 [Source:NCBI gene;Acc:324188]	0.447294	1.22311
ENSDARG00000067509	1.50491	2.50138e-05	0.000846584	slc24a4b	solute carrier family 24 member 4b [Source:ZFIN;Acc:ZDB-GENE-081031-75]	1.66459	4.57809
ENSDARG00000094146	1.49917	0.000101921	0.00268993	pimr134	Pim proto-oncogene, serine/threonine kinase, related 134 [Source:ZFIN;Acc:ZDB-GENE-041014-80]	1.4026	3.81516
ENSDARG00000036086	1.49835	0.000285228	0.00602617	itga11a	integrin, alpha 11a [Source:ZFIN;Acc:ZDB-GENE-050324-1]	1.04139	2.8454
ENSDARG00000038956	1.49421	0.000373225	0.00741801	fdx1b	ferredoxin 1b [Source:ZFIN;Acc:ZDB-GENE-060526-382]	13.4199	36.4123
ENSDARG00000089129	1.49418	0.00113136	0.0172809	baxa	BCL2 associated X, apoptosis regulator a [Source:ZFIN;Acc:ZDB-GENE-000511-6]	0.242763	0.662936
ENSDARG00000098929	1.49209	0.00140433	0.0202023	tex15	testis expressed 15 [Source:ZFIN;Acc:ZDB-GENE-091204-395]	1.67152	4.54808
ENSDARG00000037455	1.48922	0.00400287	0.0427457	ugt8	UDP glycosyltransferase 8 [Source:ZFIN;Acc:ZDB-GENE-060616-129]	0.179541	0.485467
ENSDARG00000116483	1.48878	3.10459e-07	2.07841e-05	FP102122.1		32.8648	89.0774
ENSDARG00000045802	1.48808	5.85967e-06	0.00025249	hapln3	hyaluronan and proteoglycan link protein 3 [Source:ZFIN;Acc:ZDB-GENE-040426-2089]	2.36092	6.40207
ENSDARG00000094002	1.4862	0.000584798	0.0105049	ccl34b.4	chemokine (C-C motif) ligand 34b, duplicate 4 [Source:ZFIN;Acc:ZDB-GENE-091204-344]	1.54857	4.18698
ENSDARG00000117590	1.4855	1.25786e-11	2.09247e-09	CR385067.1		6.37052	17.2086
ENSDARG00000070542	1.4847	1.07656e-05	0.000420933	mafbb	v-maf avian musculoaponeurotic fibrosarcoma oncogene homolog Bb [Source:ZFIN;Acc:ZDB-GENE-010605-4]	1.35831	3.6674
ENSDARG00000117667	1.48316	1.46595e-11	2.42395e-09	CABZ01052527.1		6.16437	16.6075
ENSDARG00000071095	1.48093	0.000335165	0.00683477	abi3bpb	ABI family, member 3 (NESH) binding protein b [Source:ZFIN;Acc:ZDB-GENE-030131-6041]	0.647786	1.75095
ENSDARG00000043342	1.47844	0.00215244	0.0276076	gpx3	glutathione peroxidase 3 [Source:ZFIN;Acc:ZDB-GENE-070222-3]	11.3976	30.55
ENSDARG00000031228	1.47243	6.92073e-07	4.17081e-05	podxl	podocalyxin-like [Source:ZFIN;Acc:ZDB-GENE-030131-2805]	6.00966	16.0278
ENSDARG00000088423	1.4705	3.3706e-06	0.000158962	si:ch211-66k16.28	si:ch211-66k16.28 [Source:ZFIN;Acc:ZDB-GENE-120709-59]	0.803495	2.14852
ENSDARG00000008858	1.46805	0.000361343	0.00724481	cyp7b1	cytochrome P450, family 7, subfamily B, polypeptide 1 [Source:ZFIN;Acc:ZDB-GENE-070912-293]	1.08046	2.88576
ENSDARG00000105806	1.46395	9.28525e-06	0.00037315	CABZ01069020.1	si:cabz01069020.1 [Source:NCBI gene;Acc:100332930]	1.54287	4.1046
ENSDARG00000045064	1.46215	1.41983e-05	0.000524516	ablim1b	actin binding LIM protein 1b [Source:ZFIN;Acc:ZDB-GENE-050327-91]	0.656784	1.74594
ENSDARG00000052958	1.46168	0.00276334	0.0328205	nppb	natriuretic peptide B [Source:ZFIN;Acc:ZDB-GENE-130530-642]	0.593123	1.58508
ENSDARG00000101421	1.4595	0.00111807	0.0171064	si:dkeyp-80d11.10	si:dkeyp-80d11.10 [Source:ZFIN;Acc:ZDB-GENE-070424-271]	0.176336	0.468343
ENSDARG00000079985	1.4518	0.000289698	0.00608853	nrip2	nuclear receptor interacting protein 2 [Source:ZFIN;Acc:ZDB-GENE-030131-9425]	0.551223	1.45348
ENSDARG00000104479	1.4513	0.000160383	0.00385542	BX649416.2		3.23209	8.51133
ENSDARG00000062959	1.45093	0.00176285	0.0236842	zgc:158785	zgc:158785 [Source:ZFIN;Acc:ZDB-GENE-070112-1712]	0.144678	0.383388
ENSDARG00000035665	1.45059	0.00170474	0.0231299	si:dkey-267n13.1	si:dkey-267n13.1 [Source:ZFIN;Acc:ZDB-GENE-141211-35]	0.630047	1.66252
ENSDARG00000037555	1.44909	2.26119e-05	0.000780694	atoh8	atonal bHLH transcription factor 8 [Source:NCBI gene;Acc:561606]	1.43031	3.77992
ENSDARG00000090969	1.44667	0.000779408	0.0131813	cbln18	cerebellin 18 [Source:ZFIN;Acc:ZDB-GENE-111109-3]	0.341557	0.903218
ENSDARG00000077414	1.44625	0.00340557	0.0379984	zgc:194312	zgc:194312 [Source:ZFIN;Acc:ZDB-GENE-081022-102]	0.806384	2.11087
ENSDARG00000006008	1.4442	0.001133	0.0172963	dct	dopachrome tautomerase [Source:ZFIN;Acc:ZDB-GENE-000508-1]	0.783959	2.06308
ENSDARG00000056125	1.44381	0.00100799	0.0157828	myct1a	myc target 1a [Source:NCBI gene;Acc:796556]	0.626951	1.65128
ENSDARG00000037116	1.44006	5.87951e-07	3.64291e-05	cxcl12a	chemokine (C-X-C motif) ligand 12a (stromal cell-derived factor 1) [Source:ZFIN;Acc:ZDB-GENE-030318-1]	4.73328	12.428
ENSDARG00000012586	1.43903	0.00095284	0.0152233	fmnl2a	formin-like 2a [Source:ZFIN;Acc:ZDB-GENE-081105-70]	0.57499	1.50591
ENSDARG00000010728	1.43666	0.00065278	0.0114929	scin	scinderin [Source:ZFIN;Acc:ZDB-GENE-060503-6]	0.720765	1.88427
ENSDARG00000030839	1.43572	3.55621e-09	3.64219e-07	tescb	tescalcin b [Source:ZFIN;Acc:ZDB-GENE-040426-1903]	6.78911	17.7418
ENSDARG00000006109	1.43466	1.99012e-09	2.15058e-07	pimr185	Pim proto-oncogene, serine/threonine kinase, related 185 [Source:ZFIN;Acc:ZDB-GENE-081104-450]	12.1414	31.6143
ENSDARG00000018179	1.43402	0.000285413	0.00602617	acvrl1	activin A receptor like type 1 [Source:ZFIN;Acc:ZDB-GENE-021003-1]	2.33844	6.09463
ENSDARG00000087413	1.43315	0.00130791	0.0191873	bean1	brain expressed, associated with NEDD4, 1 [Source:ZFIN;Acc:ZDB-GENE-141216-52]	0.471788	1.22986
ENSDARG00000088581	1.43195	0.000487007	0.00913149	f10	coagulation factor X [Source:ZFIN;Acc:ZDB-GENE-021206-9]	9.02333	23.3701
ENSDARG00000025912	1.43056	7.58242e-05	0.00211722	bscl2l	BSCL2 lipid droplet biogenesis associated, seipin, like [Source:ZFIN;Acc:ZDB-GENE-050320-130]	0.940112	2.44873
ENSDARG00000093378	1.43028	2.92817e-05	0.000957954	si:ch211-235i11.5	si:ch211-235i11.5 [Source:ZFIN;Acc:ZDB-GENE-131120-104]	1.01041	2.62361
ENSDARG00000114493	1.43001	2.43853e-05	0.000830432	pimr142	Pim proto-oncogene, serine/threonine kinase, related 142 [Source:ZFIN;Acc:ZDB-GENE-141211-21]	1.88905	4.91168
ENSDARG00000060600	1.42769	0.00113639	0.0173383	capn15	calpain 15 [Source:ZFIN;Acc:ZDB-GENE-140106-70]	0.572292	1.47897
ENSDARG00000112587	1.4268	6.8484e-05	0.00193191	si:ch211-199m3.1	si:ch211-199m3.1 [Source:ZFIN;Acc:ZDB-GENE-041014-338]	5.8623	15.2182
ENSDARG00000108118	1.42627	0.0027484	0.032728	CR847523.3	neuronal acetylcholine receptor subunit alpha-10-like [Source:NCBI gene;Acc:101882637]	0.378242	0.984487
ENSDARG00000059923	1.42608	7.48333e-05	0.00209381	slc25a47a	solute carrier family 25 member 47a [Source:NCBI gene;Acc:724009]	0.580251	1.50267
ENSDARG00000031954	1.4259	9.72804e-08	7.27562e-06	rbck1	RanBP-type and C3HC4-type zinc finger containing 1 [Source:ZFIN;Acc:ZDB-GENE-040704-3]	3.65622	9.44593
ENSDARG00000018997	1.42372	4.24253e-05	0.00131136	cplx2l	complexin 2, like [Source:ZFIN;Acc:ZDB-GENE-040718-160]	0.848532	2.198
ENSDARG00000006911	1.42319	0.00352164	0.0388018	wnt8b	wingless-type MMTV integration site family, member 8b [Source:NCBI gene;Acc:30144]	0.252095	0.653613
ENSDARG00000103341	1.41634	8.87575e-06	0.000359324	si:ch211-110e21.4	si:ch211-110e21.4 [Source:ZFIN;Acc:ZDB-GENE-131126-43]	9.78464	25.1721
ENSDARG00000088058	1.41523	3.46097e-05	0.00109983	pimr70	Pim proto-oncogene, serine/threonine kinase, related 70 [Source:ZFIN;Acc:ZDB-GENE-120215-28]	4.11846	10.6148
ENSDARG00000057671	1.41252	2.29426e-05	0.000788939	epas1b	endothelial PAS domain protein 1b [Source:ZFIN;Acc:ZDB-GENE-060607-11]	0.594221	1.52333
ENSDARG00000105601	1.41001	0.00477449	0.0478985	CR388231.6		0.43249	1.11345
ENSDARG00000092740	1.40986	1.25278e-06	6.91878e-05	si:ch211-57m13.7	si:ch211-57m13.7 [Source:ZFIN;Acc:ZDB-GENE-110411-107]	2.9105	7.46438
ENSDARG00000077139	1.40838	0.00270213	0.0323342	col6a3	collagen, type VI, alpha 3 [Source:ZFIN;Acc:ZDB-GENE-070501-8]	1.55141	3.9718
ENSDARG00000100753	1.40623	1.61514e-08	1.41186e-06	CABZ01076275.1	scavenger receptor class B, member 2b [Source:NCBI gene;Acc:564077]	10.3083	26.3407
ENSDARG00000098800	1.40398	2.47684e-05	0.000839549	znf1156	zinc finger protein 1156 [Source:ZFIN;Acc:ZDB-GENE-050208-787]	9.24752	23.5381
ENSDARG00000117695	1.40265	2.9601e-09	3.1011e-07	FP102122.3		4.21878	10.7639
ENSDARG00000052470	1.39829	0.00426479	0.0443573	igfbp2a	insulin-like growth factor binding protein 2a [Source:NCBI gene;Acc:794176]	1.37447	3.4795
ENSDARG00000037142	1.39694	0.00097103	0.0153957	C14H4orf47	zgc:153146 [Source:NCBI gene;Acc:751702]	7.99997	20.2318
ENSDARG00000069274	1.39694	1.10967e-14	3.10798e-12	ighmbp2	immunoglobulin mu DNA binding protein 2 [Source:ZFIN;Acc:ZDB-GENE-050419-258]	5.34797	13.5768
ENSDARG00000034862	1.39637	0.0041011	0.0433785	f7	coagulation factor VII [Source:ZFIN;Acc:ZDB-GENE-010814-1]	0.431408	1.0991
ENSDARG00000042548	1.39634	0.000863434	0.0141998	tpd52l1	tpd52 like 1 [Source:ZFIN;Acc:ZDB-GENE-050522-121]	3.93459	9.96559
ENSDARG00000003797	1.39499	0.00023251	0.00511372	asb2a.1	ankyrin repeat and SOCS box containing 2a, tandem duplicate 1 [Source:ZFIN;Acc:ZDB-GENE-030131-5355]	0.258095	0.655183
ENSDARG00000038424	1.39002	4.80207e-05	0.00145162	c4b	complement 4B (Chido blood group) [Source:ZFIN;Acc:ZDB-GENE-100805-2]	1.18507	3.01031
ENSDARG00000094729	1.38689	6.47211e-05	0.00185241	apela	apelin receptor early endogenous ligand [Source:NCBI gene;Acc:100536023]	4.38876	11.0673
ENSDARG00000039579	1.38575	5.47742e-06	0.000239021	cfd	complement factor D (adipsin) [Source:ZFIN;Acc:ZDB-GENE-050522-411]	8.50462	21.3557
ENSDARG00000088908	1.38545	0.000233506	0.00512741	CU570691.1		1.62677	4.07767
ENSDARG00000074275	1.38351	1.62443e-05	0.00058978	limch1a	LIM and calponin homology domains 1a [Source:ZFIN;Acc:ZDB-GENE-090312-153]	2.29818	5.78959
ENSDARG00000077830	1.38055	1.71416e-14	4.56798e-12	borcs5	BLOC-1 related complex subunit 5 [Source:NCBI gene;Acc:449650]	7.77174	19.5253
ENSDARG00000053493	1.38043	0.00116743	0.0176764	aldh1a2	aldehyde dehydrogenase 1 family, member A2 [Source:ZFIN;Acc:ZDB-GENE-011010-3]	53.2961	133.346
ENSDARG00000039577	1.37348	1.90027e-06	9.82272e-05	ptk2bb	protein tyrosine kinase 2 beta, b [Source:ZFIN;Acc:ZDB-GENE-020507-1]	2.72184	6.79422
ENSDARG00000041569	1.37314	0.000893166	0.014558	ces2a	carboxylesterase 2a [Source:ZFIN;Acc:ZDB-GENE-061013-99]	3.05169	7.64206
ENSDARG00000086272	1.37245	0.00258263	0.0312833	si:dkey-4p15.5	si:dkey-4p15.5 [Source:ZFIN;Acc:ZDB-GENE-121214-193]	0.258577	0.65042
ENSDARG00000095530	1.37048	0.00451852	0.0460201	BX322661.3		4.05749	10.1616
ENSDARG00000087762	1.36962	0.000326332	0.0067145	rab27b	RAB27B, member RAS oncogene family [Source:ZFIN;Acc:ZDB-GENE-120215-85]	9.58616	23.9259
ENSDARG00000092697	1.36606	3.35924e-05	0.0010709	pimr200	Pim proto-oncogene, serine/threonine kinase, related 200 [Source:ZFIN;Acc:ZDB-GENE-070705-80]	3.78698	9.40588
ENSDARG00000045803	1.36468	6.94496e-09	6.61893e-07	mfge8b	milk fat globule-EGF factor 8 protein b [Source:ZFIN;Acc:ZDB-GENE-070209-137]	8.76006	21.7741
ENSDARG00000053010	1.36369	0.000510569	0.0094562	lpcat2	lysophosphatidylcholine acyltransferase 2 [Source:NCBI gene;Acc:553683]	4.18646	10.3612
ENSDARG00000110483	1.36339	0.000247237	0.00536456	si:dkey-199f5.4	si:dkey-199f5.4 [Source:ZFIN;Acc:ZDB-GENE-100922-53]	6.5852	16.329
ENSDARG00000034801	1.36154	3.74006e-07	2.45005e-05	mylka	myosin, light chain kinase a [Source:ZFIN;Acc:ZDB-GENE-030131-8207]	5.1261	12.6448
ENSDARG00000103533	1.3612	5.55396e-05	0.00163919	clec14a	C-type lectin domain containing 14A [Source:ZFIN;Acc:ZDB-GENE-030131-5536]	1.63506	4.04549
ENSDARG00000076010	1.3612	0.000901929	0.0146747	twist1b	twist family bHLH transcription factor 1b [Source:ZFIN;Acc:ZDB-GENE-050417-357]	2.81191	6.95465
ENSDARG00000031891	1.36018	0.00270237	0.0323342	tbx1	T-box transcription factor 1 [Source:NCBI gene;Acc:368206]	0.866137	2.1426
ENSDARG00000025320	1.35966	0.00230004	0.0288437	col21a1	collagen, type XXI, alpha 1 [Source:ZFIN;Acc:ZDB-GENE-110607-3]	0.385532	0.956119
ENSDARG00000098024	1.359	2.37507e-05	0.000810834	si:dkey-262k9.2	si:dkey-262k9.2 [Source:ZFIN;Acc:ZDB-GENE-131121-282]	0.286764	0.710529
ENSDARG00000017710	1.35852	0.000692595	0.0121008	ppp1r14ab	protein phosphatase 1, regulatory (inhibitor) subunit 14Ab [Source:ZFIN;Acc:ZDB-GENE-040426-1783]	0.762071	1.88782
ENSDARG00000098892	1.35254	0.00333774	0.0374701	si:ch211-223a21.1	si:ch211-223a21.1 [Source:ZFIN;Acc:ZDB-GENE-110913-137]	1.39795	3.43295
ENSDARG00000103747	1.35206	2.64261e-05	0.000882412	cav1	caveolin 1 [Source:ZFIN;Acc:ZDB-GENE-030131-2415]	8.70715	21.3761
ENSDARG00000077465	1.35145	5.60105e-07	3.48611e-05	sorcs2	sortilin-related VPS10 domain containing receptor 2 [Source:ZFIN;Acc:ZDB-GENE-130530-825]	1.70358	4.18179
ENSDARG00000101350	1.35124	4.40721e-05	0.00135417	arhgap28	Rho GTPase activating protein 28 [Source:ZFIN;Acc:ZDB-GENE-041114-147]	2.39115	5.88575
ENSDARG00000104181	1.3512	6.40236e-05	0.0018382	tmsb1	thymosin beta 1 [Source:ZFIN;Acc:ZDB-GENE-030131-8575]	10.1043	24.7369
ENSDARG00000009782	1.34858	0.000443228	0.00847786	myh11a	myosin, heavy chain 11a, smooth muscle [Source:ZFIN;Acc:ZDB-GENE-050531-1]	5.46686	13.3995
ENSDARG00000029764	1.34831	2.90045e-06	0.000140409	mef2ca	myocyte enhancer factor 2ca [Source:ZFIN;Acc:ZDB-GENE-980526-253]	1.73858	4.27757
ENSDARG00000027609	1.34819	5.82621e-05	0.00170488	hpn	hepsin [Source:ZFIN;Acc:ZDB-GENE-141212-373]	4.53348	11.0901
ENSDARG00000040177	1.34721	0.000194469	0.00450447	rgs16	regulator of G protein signaling 16 [Source:ZFIN;Acc:ZDB-GENE-050417-393]	9.31184	22.7781
ENSDARG00000094230	1.34403	0.00400839	0.0427604	si:dkey-211g8.4	si:dkey-211g8.4 [Source:ZFIN;Acc:ZDB-GENE-060503-624]	1.12695	2.76902
ENSDARG00000003808	1.3423	0.00042744	0.00824481	aqp3a	aquaporin 3a [Source:ZFIN;Acc:ZDB-GENE-040426-2826]	1.278	3.12663
ENSDARG00000037476	1.34057	4.68575e-05	0.00142204	sorbs3	sorbin and SH3 domain containing 3 [Source:ZFIN;Acc:ZDB-GENE-050327-1]	0.960704	2.3424
ENSDARG00000102529	1.34012	1.05617e-07	7.83508e-06	pimr182	Pim proto-oncogene, serine/threonine kinase, related 182 [Source:ZFIN;Acc:ZDB-GENE-141222-19]	11.0729	26.9825
ENSDARG00000021573	1.3398	0.00239548	0.0296063	slc16a7	solute carrier family 16 member 7 [Source:ZFIN;Acc:ZDB-GENE-051113-248]	2.99151	7.27277
ENSDARG00000077047	1.33834	3.17135e-11	4.86297e-09	ptprnb	protein tyrosine phosphatase receptor type Nb [Source:ZFIN;Acc:ZDB-GENE-100505-1]	3.10231	7.5733
ENSDARG00000068742	1.33755	2.5918e-10	3.36445e-08	CR384085.1	uncharacterized LOC100151089 [Source:NCBI gene;Acc:100151089]	17.5905	42.8243
ENSDARG00000098248	1.3363	7.45871e-05	0.00208905	CABZ01081730.1		4.42724	10.7599
ENSDARG00000077239	1.33503	0.000227361	0.00504087	si:ch211-165i18.2	si:ch211-165i18.2 [Source:ZFIN;Acc:ZDB-GENE-070705-77]	2.2687	5.49885
ENSDARG00000035966	1.33394	0.000109093	0.00284675	pgr	progesterone receptor [Source:ZFIN;Acc:ZDB-GENE-990415-214]	8.9778	21.7919
ENSDARG00000105657	1.33389	2.31519e-10	3.05517e-08	si:cabz01080528.1	si:cabz01080528.1 [Source:ZFIN;Acc:ZDB-GENE-160728-36]	4.92935	12.0083
ENSDARG00000114586	1.32969	0.00153353	0.0214647	pimr82	Pim proto-oncogene, serine/threonine kinase, related 82 [Source:ZFIN;Acc:ZDB-GENE-060503-306]	1.41017	3.42801
ENSDARG00000102856	1.32939	0.000173031	0.0040802	si:ch73-59f11.3	si:ch73-59f11.3 [Source:ZFIN;Acc:ZDB-GENE-131121-446]	2.78342	6.75399
ENSDARG00000091519	1.3274	0.00107779	0.016601	BX511084.1		2.50513	6.06765
ENSDARG00000117319	1.32443	1.58356e-06	8.50595e-05	CABZ01092746.1		4.08553	9.86573
ENSDARG00000099158	1.32231	0.000887686	0.0145117	CR450748.1		1.1113	2.68314
ENSDARG00000073870	1.32139	1.63765e-07	1.17058e-05	gdpd2	glycerophosphodiester phosphodiesterase domain containing 2 [Source:ZFIN;Acc:ZDB-GENE-081107-62]	3.72723	8.951
ENSDARG00000101766	1.32081	0.000362501	0.00726272	ptmab	prothymosin alpha b [Source:NCBI gene;Acc:559194]	23.0491	55.3188
ENSDARG00000087188	1.3183	0.000246534	0.00535354	nfil3-6	nuclear factor, interleukin 3 regulated, member 6 [Source:ZFIN;Acc:ZDB-GENE-040704-63]	3.14679	7.56437
ENSDARG00000062462	1.3178	0.000221679	0.00496301	shisa7a	shisa family member 7a [Source:ZFIN;Acc:ZDB-GENE-100922-37]	0.522562	1.26036
ENSDARG00000077035	1.31745	1.68145e-05	0.00060488	pimr177	Pim proto-oncogene, serine/threonine kinase, related 177 [Source:ZFIN;Acc:ZDB-GENE-131119-92]	3.23468	7.77487
ENSDARG00000003395	1.31668	0.000310187	0.00644512	col4a3	collagen, type IV, alpha 3 [Source:ZFIN;Acc:ZDB-GENE-070802-4]	0.890086	2.14396
ENSDARG00000069327	1.31509	0.000774799	0.0131253	nkx3.3	NK3 homeobox 3 [Source:ZFIN;Acc:ZDB-GENE-050306-27]	3.60115	8.59227
ENSDARG00000093660	1.31371	5.07782e-08	4.08728e-06	si:dkey-6f10.3	si:dkey-6f10.3 [Source:ZFIN;Acc:ZDB-GENE-041210-339]	9.48885	22.7076
ENSDARG00000059362	1.31335	0.00141373	0.0202845	cavin1b	caveolae associated protein 1b [Source:ZFIN;Acc:ZDB-GENE-030131-5509]	4.52724	10.8421
ENSDARG00000062415	1.31285	1.80381e-06	9.46675e-05	ctnnd2a	catenin (cadherin-associated protein), delta 2a [Source:ZFIN;Acc:ZDB-GENE-030616-60]	1.48472	3.57019
ENSDARG00000059327	1.31277	0.000254416	0.00548133	gata2a	GATA binding protein 2a [Source:ZFIN;Acc:ZDB-GENE-980526-260]	1.81104	4.34717
ENSDARG00000069106	1.31168	0.000811224	0.0135819	fam89b	family with sequence similarity 89 member B [Source:ZFIN;Acc:ZDB-GENE-091204-269]	2.98501	7.12609
ENSDARG00000041623	1.30949	0.0049607	0.0490671	mt2	metallothionein 2 [Source:NCBI gene;Acc:100174951]	7.76352	18.5632
ENSDARG00000095853	1.30834	4.96535e-05	0.0014895	si:ch211-57m13.3	si:ch211-57m13.3 [Source:ZFIN;Acc:ZDB-GENE-110411-155]	2.02524	4.84358
ENSDARG00000105564	1.30639	4.05914e-06	0.000186313	si:ch73-367j5.3	si:ch73-367j5.3 [Source:ZFIN;Acc:ZDB-GENE-141216-95]	13.9004	33.058
ENSDARG00000100468	1.3057	0.00164522	0.0225077	znf1182	zinc finger protein 1182 [Source:ZFIN;Acc:ZDB-GENE-050208-623]	2.90497	6.91425
ENSDARG00000114012	1.30505	0.00103196	0.0160848	CU062431.1	serine/threonine-protein kinase pim-1-like [Source:NCBI gene;Acc:100150106]	1.26375	3.02211
ENSDARG00000070015	1.30486	1.79374e-05	0.000638582	pimr173	Pim proto-oncogene, serine/threonine kinase, related 173 [Source:ZFIN;Acc:ZDB-GENE-041210-89]	3.41605	8.15578
ENSDARG00000101542	1.3037	0.00102663	0.016029	si:dkeyp-53d3.5	si:dkeyp-53d3.5 [Source:ZFIN;Acc:ZDB-GENE-050208-485]	8.45565	20.086
ENSDARG00000101901	1.30338	3.69802e-05	0.00116136	zgc:193711	zgc:193711 [Source:ZFIN;Acc:ZDB-GENE-081022-34]	1.09087	2.59505
ENSDARG00000104589	1.30303	2.98536e-06	0.000143838	si:dkey-99n20.6	si:dkey-99n20.6 [Source:ZFIN;Acc:ZDB-GENE-141211-10]	4.57145	10.8974
ENSDARG00000075295	1.30091	2.1992e-05	0.000764095	tulp1a	TUB like protein 1a [Source:ZFIN;Acc:ZDB-GENE-110411-122]	0.97516	2.32526
ENSDARG00000103720	1.29983	0.000498485	0.00929512		zgc:162730 [Source:ZFIN;Acc:ZDB-GENE-030131-6366]	5.57149	13.2013
ENSDARG00000012078	1.29934	4.43731e-07	2.83905e-05	meis1b	Meis homeobox 1 b [Source:ZFIN;Acc:ZDB-GENE-020122-1]	3.28877	7.78702
ENSDARG00000112960	1.29839	0.000297989	0.00622466	si:dkey-7i4.7	si:dkey-7i4.7 [Source:ZFIN;Acc:ZDB-GENE-131119-71]	2.74218	6.49624
ENSDARG00000104972	1.29837	3.08472e-07	2.07016e-05	pimr199	Pim proto-oncogene, serine/threonine kinase, related 199 [Source:ZFIN;Acc:ZDB-GENE-131122-36]	5.73006	13.582
ENSDARG00000115127	1.29754	0.00134364	0.0196067	si:dkey-199f5.7	si:dkey-199f5.7 [Source:ZFIN;Acc:ZDB-GENE-100922-57]	6.94127	16.4563
ENSDARG00000104495	1.29697	0.000799586	0.0134479	pltp	phospholipid transfer protein [Source:ZFIN;Acc:ZDB-GENE-040801-22]	0.696724	1.65724
ENSDARG00000012449	1.29575	0.000204732	0.00467123	si:ch211-169p10.1	si:ch211-169p10.1 [Source:ZFIN;Acc:ZDB-GENE-081104-59]	3.01759	7.12977
ENSDARG00000117694	1.29441	0.0022009	0.0280308	BX510301.3		3.63988	8.60136
ENSDARG00000112213	1.29223	0.000100913	0.00266847	BX005321.1		0.613793	1.44851
ENSDARG00000114743	1.2893	0.00493444	0.0489335	si:dkey-11d20.1	si:dkey-11d20.1 [Source:ZFIN;Acc:ZDB-GENE-070705-291]	3.02167	7.17247
ENSDARG00000016364	1.28836	1.03411e-07	7.70836e-06	gna15.1	guanine nucleotide binding protein (G protein), alpha 15 (Gq class), tandem duplicate 1 [Source:ZFIN;Acc:ZDB-GENE-040801-146]	8.8531	20.7903
ENSDARG00000068011	1.28676	2.38159e-07	1.63555e-05	si:ch211-230g14.3	si:ch211-230g14.3 [Source:ZFIN;Acc:ZDB-GENE-081104-529]	14.1408	33.2204
ENSDARG00000092996	1.28524	8.24574e-06	0.000338816	BX005329.2	uncharacterized LOC110439250 [Source:NCBI gene;Acc:110439250]	3.30664	7.78379
ENSDARG00000103984	1.28459	0.00300756	0.0348172	cyth4b	cytohesin 4b [Source:ZFIN;Acc:ZDB-GENE-080219-45]	0.944168	2.22515
ENSDARG00000042956	1.28359	0.000120786	0.0030869	cyp2ad6	cytochrome P450, family 2, subfamily AD, polypeptide 6 [Source:ZFIN;Acc:ZDB-GENE-041001-157]	2.28178	5.36494
ENSDARG00000013441	1.28313	0.000240511	0.00525182	hey2	hes-related family bHLH transcription factor with YRPW motif 2 [Source:NCBI gene;Acc:58146]	6.14273	14.3547
ENSDARG00000103503	1.28298	0.00044118	0.00846227	dgat1a	diacylglycerol O-acyltransferase 1a [Source:ZFIN;Acc:ZDB-GENE-030131-4600]	0.756546	1.77744
ENSDARG00000113501	1.28126	0.000154999	0.00374838	si:ch211-14p21.4	si:ch211-14p21.4 [Source:ZFIN;Acc:ZDB-GENE-070912-95]	2.56863	6.02647
ENSDARG00000005814	1.28101	6.21024e-10	7.57595e-08	klhl10a	kelch-like family member 10a [Source:ZFIN;Acc:ZDB-GENE-131015-1]	13.8253	32.3465
ENSDARG00000045694	1.27989	2.25094e-05	0.000778513	prickle1b	prickle homolog 1b [Source:ZFIN;Acc:ZDB-GENE-030131-2152]	1.88663	4.40942
ENSDARG00000035221	1.27897	0.000333164	0.00680428	zgc:110249	zgc:110249 [Source:ZFIN;Acc:ZDB-GENE-050522-331]	1.91475	4.48071
ENSDARG00000088357	1.27872	1.27864e-06	7.03331e-05	acadl	acyl-CoA dehydrogenase long chain [Source:ZFIN;Acc:ZDB-GENE-040426-771]	9.79354	22.9121
ENSDARG00000078281	1.27735	5.46901e-05	0.00161586	zgc:173575	zgc:173575 [Source:ZFIN;Acc:ZDB-GENE-080218-25]	7.28432	17.0095
ENSDARG00000034588	1.27405	0.000435544	0.00836945	scn4ab	sodium channel, voltage-gated, type IV, alpha, b [Source:NCBI gene;Acc:564977]	1.02296	2.3879
ENSDARG00000117471	1.27383	1.88671e-06	9.77114e-05	FP102122.2		9.54886	22.3331
ENSDARG00000098475	1.27372	0.00445096	0.0456148	arr3b	arrestin 3b, retinal (X-arrestin) [Source:ZFIN;Acc:ZDB-GENE-030616-74]	0.275878	0.64334
ENSDARG00000009553	1.27057	0.00011492	0.0029618	gng3	guanine nucleotide binding protein (G protein), gamma 3 [Source:ZFIN;Acc:ZDB-GENE-010705-1]	4.39002	10.1951
ENSDARG00000095082	1.27033	2.21701e-05	0.000769312	ITLN1	si:ch211-194p6.12 [Source:ZFIN;Acc:ZDB-GENE-160728-9]	1.82578	4.25073
ENSDARG00000078696	1.26888	0.00394163	0.0423444	synpo2lb	synaptopodin 2-like b [Source:ZFIN;Acc:ZDB-GENE-090828-5]	0.150655	0.352019
ENSDARG00000111806	1.26715	0.00135247	0.0196937	pimr176	Pim proto-oncogene, serine/threonine kinase, related 176 [Source:ZFIN;Acc:ZDB-GENE-131125-63]	1.72454	4.01919
ENSDARG00000095577	1.26604	0.000494159	0.00923327	cybrd1	cytochrome b reductase 1 [Source:NCBI gene;Acc:552960]	6.74039	15.7092
ENSDARG00000057013	1.26586	2.72569e-14	6.99204e-12	cadm3	cell adhesion molecule 3 [Source:ZFIN;Acc:ZDB-GENE-060512-196]	20.6348	47.8717
ENSDARG00000054906	1.26161	0.00279309	0.0331165	ier5l	immediate early response 5-like [Source:NCBI gene;Acc:326935]	3.03588	6.97064
ENSDARG00000071673	1.26157	1.536e-07	1.10656e-05	ctdspla	CTD (carboxy-terminal domain, RNA polymerase II, polypeptide A) small phosphatase-like a [Source:ZFIN;Acc:ZDB-GENE-060825-333]	5.33096	12.3567
ENSDARG00000068261	1.261	0.00344017	0.0382025	pros1	protein S [Source:ZFIN;Acc:ZDB-GENE-061013-657]	12.7876	29.6791
ENSDARG00000073713	1.26097	0.00147905	0.0209586	vav3b	vav 3 guanine nucleotide exchange factor b [Source:ZFIN;Acc:ZDB-GENE-070912-251]	0.268844	0.622445
ENSDARG00000063916	1.26093	6.21294e-06	0.000264101	mt-nd4l	NADH dehydrogenase subunit 4L [Source:NCBI gene;Acc:140538]	152.497	353.146
ENSDARG00000093313	1.25438	1.542e-11	2.53443e-09	ubb	ubiquitin B [Source:ZFIN;Acc:ZDB-GENE-050411-10]	34.4475	79.4374
ENSDARG00000087697	1.25344	2.04018e-08	1.76097e-06	lpl	lipoprotein lipase [Source:ZFIN;Acc:ZDB-GENE-990415-139]	5.66059	13.0366
ENSDARG00000105052	1.25128	0.00507272	0.049977	cfhl5	complement factor H like 5 [Source:ZFIN;Acc:ZDB-GENE-050208-782]	2.13507	4.889
ENSDARG00000038609	1.25049	0.000562361	0.0101829	mpz	myelin protein zero [Source:ZFIN;Acc:ZDB-GENE-010724-4]	1.52192	3.51454
ENSDARG00000074677	1.24967	0.00307547	0.0354241	frem3	Fras1 related extracellular matrix 3 [Source:ZFIN;Acc:ZDB-GENE-030131-9788]	0.227199	0.523532
ENSDARG00000095735	1.24917	2.73292e-11	4.21423e-09	si:ch211-271e10.1	si:ch211-271e10.1 [Source:ZFIN;Acc:ZDB-GENE-060526-145]	18.8592	43.1827
ENSDARG00000007697	1.24647	9.35131e-05	0.00251889	fabp7a	fatty acid binding protein 7, brain, a [Source:ZFIN;Acc:ZDB-GENE-000627-1]	16.842	38.4976
ENSDARG00000078271	1.24641	5.29878e-06	0.000231963	si:ch211-57m13.8	si:ch211-57m13.8 [Source:ZFIN;Acc:ZDB-GENE-110411-238]	3.757	8.61064
ENSDARG00000104018	1.24282	3.21391e-15	9.48554e-13	mtpn	myotrophin [Source:NCBI gene;Acc:406240]	30.9344	70.6817
ENSDARG00000115056	1.23755	0.00236812	0.0294318	pimr192	Pim proto-oncogene, serine/threonine kinase, related 192 [Source:ZFIN;Acc:ZDB-GENE-141216-139]	4.25969	9.68051
ENSDARG00000053232	1.23746	0.00072685	0.0125713	itgb1b.1	integrin, beta 1b.1 [Source:ZFIN;Acc:ZDB-GENE-060803-3]	1.31586	2.9965
ENSDARG00000007370	1.23628	9.52588e-12	1.65485e-09	dysf	dysferlin, limb girdle muscular dystrophy 2B (autosomal recessive) [Source:ZFIN;Acc:ZDB-GENE-070501-1]	3.0868	7.0263
ENSDARG00000024619	1.23593	0.0048497	0.048434	foxo6b	forkhead box O6 b [Source:ZFIN;Acc:ZDB-GENE-060503-776]	0.285104	0.649466
ENSDARG00000101352	1.2357	0.000556831	0.0101084	si:dkey-34d22.3	si:dkey-34d22.3 [Source:ZFIN;Acc:ZDB-GENE-131118-23]	1.14074	2.59915
ENSDARG00000101600	1.23507	0.00307424	0.0354241	BX640576.1		3.29275	7.4971
ENSDARG00000003869	1.23449	4.77145e-05	0.00144395	decr1	2,4-dienoyl CoA reductase 1, mitochondrial [Source:ZFIN;Acc:ZDB-GENE-040718-142]	6.61094	14.9791
ENSDARG00000097491	1.23398	0.000213835	0.00482504	ugt1b1	UDP glucuronosyltransferase 1 family, polypeptide B1 [Source:ZFIN;Acc:ZDB-GENE-080227-10]	6.47214	14.6792
ENSDARG00000103713	1.23342	0.00318575	0.0362531	cd248a	CD248 molecule, endosialin a [Source:ZFIN;Acc:ZDB-GENE-030131-2084]	1.26148	2.85348
ENSDARG00000076819	1.23206	0.00352281	0.0388018	nlrc8	NLR family CARD domain containing 8 [Source:ZFIN;Acc:ZDB-GENE-070912-363]	0.39064	0.884717
ENSDARG00000056795	1.23068	0.00159788	0.0220728	serpine1	serpin peptidase inhibitor, clade E (nexin, plasminogen activator inhibitor type 1), member 1 [Source:ZFIN;Acc:ZDB-GENE-070912-60]	2.19057	4.94659
ENSDARG00000028275	1.23054	0.00266145	0.031994	sult1st1	sulfotransferase family 1, cytosolic sulfotransferase 1 [Source:NCBI gene;Acc:323424]	1.90415	4.29498
ENSDARG00000007682	1.22558	9.92499e-09	9.05054e-07	ppdpfa	pancreatic progenitor cell differentiation and proliferation factor a [Source:NCBI gene;Acc:338304]	7.54453	17.0116
ENSDARG00000055678	1.22374	0.000186521	0.00434234	akap12b	A kinase (PRKA) anchor protein 12b [Source:ZFIN;Acc:ZDB-GENE-030131-9753]	4.86945	10.9324
ENSDARG00000013921	1.22352	8.06904e-06	0.000332551	frya	furry homolog a (Drosophila) [Source:ZFIN;Acc:ZDB-GENE-060510-4]	1.31919	2.96232
ENSDARG00000055683	1.22237	0.000829637	0.0138347	pimr191	Pim proto-oncogene, serine/threonine kinase, related 191 [Source:ZFIN;Acc:ZDB-GENE-131119-3]	6.11738	13.6883
ENSDARG00000057113	1.22009	1.90409e-07	1.33325e-05	c6	complement component 6 [Source:ZFIN;Acc:ZDB-GENE-040426-1358]	8.61601	19.3281
ENSDARG00000017676	1.21973	0.000329267	0.00675969	mmp2	matrix metallopeptidase 2 [Source:ZFIN;Acc:ZDB-GENE-030131-9123]	10.855	24.2498
ENSDARG00000041150	1.21606	0.000307037	0.00638935	slc17a6b	solute carrier family 17 member 6b [Source:NCBI gene;Acc:100149756]	0.808683	1.81811
ENSDARG00000033462	1.216	0.00409297	0.0433428	pimr111	Pim proto-oncogene, serine/threonine kinase, related 111 [Source:ZFIN;Acc:ZDB-GENE-070705-107]	0.695252	1.55553
ENSDARG00000060860	1.21368	0.00231105	0.0289351	pstpip1a	proline-serine-threonine phosphatase interacting protein 1a [Source:ZFIN;Acc:ZDB-GENE-050419-251]	0.92979	2.08097
ENSDARG00000102022	1.21265	0.00104935	0.0162721	CABZ01055707.1		3.99482	8.90675
ENSDARG00000095927	1.21228	1.6817e-06	8.91105e-05	si:ch211-57m13.1	si:ch211-57m13.1 [Source:ZFIN;Acc:ZDB-GENE-090312-43]	5.55189	12.3855
ENSDARG00000092275	1.21104	5.9124e-06	0.000253965	si:dkey-234d14.2	si:dkey-234d14.2 [Source:ZFIN;Acc:ZDB-GENE-100922-134]	26.1517	58.1388
ENSDARG00000092723	1.2067	0.000150993	0.00367101	si:ch73-381f5.2	si:ch73-381f5.2 [Source:ZFIN;Acc:ZDB-GENE-090311-25]	2.56658	5.6935
ENSDARG00000058117	1.2061	0.00244297	0.0300289	snap25b	synaptosome associated protein 25b [Source:NCBI gene;Acc:30711]	1.94208	4.3292
ENSDARG00000099042	1.20585	0.000213934	0.00482504	cfap157	cilia and flagella associated protein 157 [Source:NCBI gene;Acc:794225]	11.3214	25.1264
ENSDARG00000098696	1.20536	2.63162e-08	2.22254e-06	rela	v-rel avian reticuloendotheliosis viral oncogene homolog A [Source:ZFIN;Acc:ZDB-GENE-040825-4]	8.23522	18.2979
ENSDARG00000098788	1.20403	2.37532e-06	0.000118974	pcdh2g28	protocadherin 2 gamma 28 [Source:ZFIN;Acc:ZDB-GENE-050610-19]	0.59087	1.3102
ENSDARG00000100292	1.20202	0.000158381	0.00381671	fam166b	family with sequence similarity 166 member B [Source:NCBI gene;Acc:100009651]	90.9063	202.097
ENSDARG00000111625	1.20201	0.00274962	0.0327284	wu:fc75a09	wu:fc75a09 [Source:ZFIN;Acc:ZDB-GENE-030131-4139]	0.966525	2.13321
ENSDARG00000071494	1.20166	0.00324074	0.0366637	fshr	follicle stimulating hormone receptor [Source:ZFIN;Acc:ZDB-GENE-020423-5]	1.47735	3.26544
ENSDARG00000075984	1.20031	0.000415783	0.00807102	hsbp1l1	heat shock factor binding protein 1 like 1 [Source:NCBI gene;Acc:799177]	7.52752	16.6869
ENSDARG00000033802	1.19873	0.00243362	0.0299677	cyp27a7	cytochrome P450, family 27, subfamily A, polypeptide 7 [Source:ZFIN;Acc:ZDB-GENE-081104-519]	0.84328	1.86477
ENSDARG00000060668	1.19825	0.00491554	0.0488493	tm4sf18	transmembrane 4 L six family member 18 [Source:ZFIN;Acc:ZDB-GENE-050208-690]	0.789424	1.74791
ENSDARG00000102319	1.19736	0.00105692	0.0163624	si:dkey-196h17.9	si:dkey-196h17.9 [Source:ZFIN;Acc:ZDB-GENE-141216-317]	1.9279	4.25103
ENSDARG00000014522	1.19689	0.000392529	0.00770132	cdh6	cadherin 6 [Source:ZFIN;Acc:ZDB-GENE-050320-92]	1.17851	2.59625
ENSDARG00000102371	1.19328	0.000151131	0.00367101	CU570769.1		1.48746	3.27799
ENSDARG00000094809	1.19312	0.00314133	0.0358965	ms4a17a.11	membrane-spanning 4-domains, subfamily A, member 17A.11 [Source:ZFIN;Acc:ZDB-GENE-050417-157]	3.10545	6.82194
ENSDARG00000097503	1.1931	0.00239564	0.0296063	si:ch73-288o11.5	si:ch73-288o11.5 [Source:ZFIN;Acc:ZDB-GENE-131121-416]	1.4012	3.10237
ENSDARG00000075837	1.19018	0.00478698	0.0479362	si:dkey-1d7.3	si:dkey-1d7.3 [Source:ZFIN;Acc:ZDB-GENE-091118-46]	0.307445	0.67816
ENSDARG00000073731	1.18753	0.00456046	0.046327	dok4	docking protein 4 [Source:ZFIN;Acc:ZDB-GENE-041008-91]	0.491604	1.08137
ENSDARG00000115106	1.18624	0.00281362	0.0332521		si:dkey-33c12.12 [Source:ZFIN;Acc:ZDB-GENE-081028-30]	2.68814	5.88338
ENSDARG00000032405	1.18603	0.0012452	0.0184948	ckap4	cytoskeleton associated protein 4 [Source:ZFIN;Acc:ZDB-GENE-040426-2417]	2.20292	4.82934
ENSDARG00000078938	1.18413	6.9983e-07	4.20327e-05	CR936408.1	uncharacterized LOC799523 [Source:NCBI gene;Acc:799523]	8.96661	19.6255
ENSDARG00000071833	1.18312	2.9514e-05	0.000962641	znf1162	zinc finger protein 1162 [Source:ZFIN;Acc:ZDB-GENE-050220-5]	5.3793	11.7445
ENSDARG00000093878	1.1821	0.00109979	0.0168737	pimr69	Pim proto-oncogene, serine/threonine kinase, related 69 [Source:ZFIN;Acc:ZDB-GENE-050208-636]	4.33895	9.49783
ENSDARG00000015123	1.18108	0.00331807	0.0373256	dnase1l4.1	deoxyribonuclease 1 like 4, tandem duplicate 1 [Source:ZFIN;Acc:ZDB-GENE-040808-35]	2.3854	5.20051
ENSDARG00000097617	1.18101	0.00376575	0.0408385	si:ch211-178n15.1	si:ch211-178n15.1 [Source:ZFIN;Acc:ZDB-GENE-131121-24]	0.212598	0.466422
ENSDARG00000102341	1.18008	6.02398e-06	0.000257548	sugct	succinyl-CoA:glutarate-CoA transferase [Source:ZFIN;Acc:ZDB-GENE-050913-18]	4.55404	9.95794
ENSDARG00000002355	1.17765	0.00121757	0.0182297	shpk	sedoheptulokinase [Source:ZFIN;Acc:ZDB-GENE-060526-357]	0.899271	1.96728
ENSDARG00000046107	1.17624	0.00194258	0.0255486	caskin1	CASK interacting protein 1 [Source:ZFIN;Acc:ZDB-GENE-071115-3]	0.466073	1.0117
ENSDARG00000029263	1.17316	0.000968105	0.0153761	hoxb3a	homeobox B3a [Source:NCBI gene;Acc:30339]	0.326254	0.710633
ENSDARG00000075301	1.17218	0.000100247	0.00265853	gsdf	gonadal somatic cell derived factor [Source:ZFIN;Acc:ZDB-GENE-101029-3]	385.526	833.079
ENSDARG00000097774	1.17184	0.000145832	0.00356438	CR387996.1		3.61047	7.85148
ENSDARG00000052846	1.17049	0.000373186	0.00741801	fsta	follistatin a [Source:NCBI gene;Acc:100004116]	2.00114	4.33926
ENSDARG00000061351	1.17012	0.00452839	0.0461035	tfpi2	tissue factor pathway inhibitor 2 [Source:ZFIN;Acc:ZDB-GENE-060503-38]	1.06742	2.32722
ENSDARG00000071097	1.16942	7.94377e-09	7.36624e-07	si:ch73-367f21.4	si:ch73-367f21.4 [Source:ZFIN;Acc:ZDB-GENE-120214-27]	12.2188	26.4608
ENSDARG00000100045	1.16757	1.58771e-06	8.51161e-05	pimr184	Pim proto-oncogene, serine/threonine kinase, related 184 [Source:ZFIN;Acc:ZDB-GENE-141217-1]	6.18065	13.4022
ENSDARG00000094938	1.16752	0.000517308	0.00954239	FO834814.1		8.76138	19.0209
ENSDARG00000058598	1.16702	0.00448343	0.0457558	sox18	SRY-box transcription factor 18 [Source:ZFIN;Acc:ZDB-GENE-080725-1]	2.24413	4.85156
ENSDARG00000103542	1.1668	0.000725374	0.0125536	vegfaa	vascular endothelial growth factor Aa [Source:NCBI gene;Acc:30682]	1.36816	2.96277
ENSDARG00000038123	1.16665	7.66976e-06	0.000318486	myl9a	myosin, light chain 9a, regulatory [Source:ZFIN;Acc:ZDB-GENE-041010-120]	10.4888	22.6518
ENSDARG00000002235	1.16502	1.05991e-05	0.000415013	mmp14a	matrix metallopeptidase 14a (membrane-inserted) [Source:ZFIN;Acc:ZDB-GENE-030901-1]	4.49495	9.68201
ENSDARG00000028618	1.16374	0.000167969	0.00398824	krt18b	keratin 18b [Source:ZFIN;Acc:ZDB-GENE-040426-1508]	13.1133	28.396
ENSDARG00000069440	1.16213	0.00093334	0.0150078	dachd	dachshund d [Source:ZFIN;Acc:ZDB-GENE-070427-2]	2.24526	4.82426
ENSDARG00000092180	1.16022	0.00013154	0.00328229	si:dkey-40m6.11	si:dkey-40m6.11 [Source:ZFIN;Acc:ZDB-GENE-100921-31]	5.4451	11.7159
ENSDARG00000101026	1.15862	2.94444e-07	1.98085e-05	CABZ01038709.1		11.0597	23.8466
ENSDARG00000023678	1.15713	6.60181e-07	4.01788e-05	ercc5	excision repair cross-complementation group 5 [Source:ZFIN;Acc:ZDB-GENE-050327-28]	7.61659	16.3888
ENSDARG00000094196	1.15657	0.000267254	0.00572645	si:dkey-27d5.10	si:dkey-27d5.10 [Source:ZFIN;Acc:ZDB-GENE-141216-46]	3.4074	7.316
ENSDARG00000101883	1.15394	0.00160787	0.0221662	zgc:172128	zgc:172128 [Source:ZFIN;Acc:ZDB-GENE-080220-2]	0.451253	0.967717
ENSDARG00000093630	1.14969	2.8759e-07	1.9395e-05	si:ch211-249h16.8	si:ch211-249h16.8 [Source:ZFIN;Acc:ZDB-GENE-090311-36]	17.6069	37.6445
ENSDARG00000087247	1.14965	5.08086e-05	0.00151751	kcnab2a	potassium voltage-gated channel, shaker-related subfamily, beta member 2 a [Source:ZFIN;Acc:ZDB-GENE-140515-2]	11.7171	25.0661
ENSDARG00000061352	1.14873	5.05834e-06	0.000224582	bcl11aa	BAF chromatin remodeling complex subunit BCL11A a [Source:ZFIN;Acc:ZDB-GENE-060421-4643]	0.646196	1.38103
ENSDARG00000056105	1.14659	0.00282529	0.0333255	syt11b	synaptotagmin XIb [Source:ZFIN;Acc:ZDB-GENE-090601-7]	2.96918	6.33959
ENSDARG00000055550	1.14644	0.000754425	0.0129018	casp21	caspase 21, apoptosis-related cysteine peptidase [Source:ZFIN;Acc:ZDB-GENE-190425-1]	4.55243	9.69593
ENSDARG00000078308	1.14475	0.000115069	0.00296286	spry2	sprouty RTK signaling antagonist 2 [Source:ZFIN;Acc:ZDB-GENE-030131-7038]	2.03633	4.34265
ENSDARG00000057262	1.14264	0.0020603	0.0267635	si:dkey-91i10.3	si:dkey-91i10.3 [Source:ZFIN;Acc:ZDB-GENE-081105-124]	6.1695	13.0876
ENSDARG00000020924	1.14196	4.00132e-07	2.58419e-05	myo1ca	myosin Ic, paralog a [Source:NCBI gene;Acc:567536]	5.34659	11.3698
ENSDARG00000076171	1.14054	6.6776e-09	6.43111e-07	znf827	zinc finger protein 827 [Source:ZFIN;Acc:ZDB-GENE-080728-3]	1.74206	3.71101
ENSDARG00000063089	1.13847	0.00408838	0.0433376	ccm2l	CCM2 like scaffold protein [Source:ZFIN;Acc:ZDB-GENE-090313-248]	0.211088	0.44916
ENSDARG00000017055	1.13833	0.000295332	0.00618327	zmynd12	zinc finger, MYND-type containing 12 [Source:ZFIN;Acc:ZDB-GENE-041114-133]	17.8703	38.1613
ENSDARG00000098694	1.13809	0.0015209	0.0213861	FQ311908.1		0.899495	1.91132
ENSDARG00000020031	1.13791	2.25204e-05	0.000778513	cldn11a	claudin 11a [Source:ZFIN;Acc:ZDB-GENE-040718-369]	56.4693	119.547
ENSDARG00000095512	1.135	0.00142723	0.0203928	rca2.2	regulator of complement activation group 2 gene 2 [Source:ZFIN;Acc:ZDB-GENE-060503-646]	5.1147	10.8522
ENSDARG00000112199	1.13243	9.41974e-07	5.38652e-05	si:dkey-31m5.2	si:dkey-31m5.2 [Source:ZFIN;Acc:ZDB-GENE-070912-514]	7.2562	15.3372
ENSDARG00000095386	1.13232	6.78046e-05	0.00191866	pimr179	Pim proto-oncogene, serine/threonine kinase, related 179 [Source:ZFIN;Acc:ZDB-GENE-050419-252]	7.75277	16.375
ENSDARG00000029018	1.13121	0.000167555	0.00398454	cdkn1ba	cyclin-dependent kinase inhibitor 1Ba [Source:ZFIN;Acc:ZDB-GENE-040812-3]	3.61657	7.61256
ENSDARG00000055647	1.13076	0.00124334	0.0184929	ftr82	finTRIM family, member 82 [Source:ZFIN;Acc:ZDB-GENE-030219-207]	9.62307	20.221
ENSDARG00000068264	1.12939	9.62779e-08	7.23616e-06	grhpra	glyoxylate reductase/hydroxypyruvate reductase a [Source:ZFIN;Acc:ZDB-GENE-040724-230]	17.3261	36.6287
ENSDARG00000117133	1.12935	8.85666e-05	0.00240691	cst14b.1	cystatin 14b, tandem duplicate 1 [Source:NCBI gene;Acc:768128]	34.608	72.8083
ENSDARG00000007795	1.1279	1.91665e-09	2.08763e-07	cst3	cystatin C (amyloid angiopathy and cerebral hemorrhage) [Source:ZFIN;Acc:ZDB-GENE-030131-373]	44.6504	94.109
ENSDARG00000022503	1.12749	0.00259791	0.031413	pkd2l1	polycystic kidney disease 2-like 1 [Source:ZFIN;Acc:ZDB-GENE-030616-558]	2.21282	4.68478
ENSDARG00000070434	1.12643	0.00404922	0.043062	rhov	ras homolog family member V [Source:ZFIN;Acc:ZDB-GENE-031002-10]	1.19761	2.5212
ENSDARG00000035161	1.12578	0.000151283	0.00367145	pkdcca	protein kinase domain containing, cytoplasmic a [Source:ZFIN;Acc:ZDB-GENE-081107-30]	3.24252	6.82188
ENSDARG00000089354	1.12482	0.000751948	0.0128755	tspan4a	tetraspanin 4a [Source:ZFIN;Acc:ZDB-GENE-040718-38]	5.14267	10.7837
ENSDARG00000054609	1.1245	0.0043562	0.044917	slco2b1	solute carrier organic anion transporter family, member 2B1 [Source:ZFIN;Acc:ZDB-GENE-051023-6]	0.581516	1.21703
ENSDARG00000019371	1.12421	0.00303726	0.035084	flt1	fms-related tyrosine kinase 1 (vascular endothelial growth factor/vascular permeability factor receptor) [Source:ZFIN;Acc:ZDB-GENE-050407-1]	0.626695	1.31506
ENSDARG00000112172	1.12252	3.54949e-05	0.00111984	si:dkey-149i17.9	si:dkey-149i17.9 [Source:ZFIN;Acc:ZDB-GENE-070912-376]	13.1499	27.5725
ENSDARG00000070683	1.12112	0.00104032	0.0161875	dkk3b	dickkopf WNT signaling pathway inhibitor 3b [Source:ZFIN;Acc:ZDB-GENE-061207-74]	5.37868	11.2364
ENSDARG00000063921	1.12099	0.0010041	0.0157593	mt-nd5	NADH dehydrogenase subunit 5 [Source:NCBI gene;Acc:140535]	190.041	399.983
ENSDARG00000090560	1.11776	0.000229321	0.00507077	mfap5	microfibril associated protein 5 [Source:ZFIN;Acc:ZDB-GENE-100922-279]	2.54492	5.33321
ENSDARG00000056410	1.11748	0.000280673	0.00594896	fdx1	ferredoxin 1 [Source:ZFIN;Acc:ZDB-GENE-071015-2]	8.22442	17.2325
ENSDARG00000101366	1.11525	0.00320305	0.0363165	gpr1	G protein-coupled receptor 1 [Source:ZFIN;Acc:ZDB-GENE-091204-457]	1.69559	3.54102
ENSDARG00000099748	1.11351	0.00431886	0.0447036	si:ch73-46n24.1	si:ch73-46n24.1 [Source:ZFIN;Acc:ZDB-GENE-141222-60]	5.07702	10.6254
ENSDARG00000042851	1.11242	0.00479748	0.0480063	srp9	signal recognition particle 9 [Source:ZFIN;Acc:ZDB-GENE-040426-1106]	21.5691	44.9873
ENSDARG00000003142	1.11024	0.00397236	0.0425918	dachc	dachshund c [Source:ZFIN;Acc:ZDB-GENE-020402-5]	0.562127	1.17084
ENSDARG00000099491	1.10941	2.63807e-15	7.95711e-13	tmem176l.1	transmembrane protein 176l.1 [Source:ZFIN;Acc:ZDB-GENE-080829-11]	37.3274	77.727
ENSDARG00000033307	1.10775	0.000377593	0.00748857	igf2b	insulin-like growth factor 2b [Source:ZFIN;Acc:ZDB-GENE-030131-2935]	2.23981	4.65924
ENSDARG00000022271	1.1074	0.00439027	0.0451665	trim35-34	tripartite motif containing 35-34 [Source:ZFIN;Acc:ZDB-GENE-081030-23]	3.17543	6.58731
ENSDARG00000117396	1.10664	6.57619e-06	0.000275578	CABZ01054023.1		11.7213	24.334
ENSDARG00000040920	1.10657	0.000383787	0.00757311	si:dkey-49n23.1	si:dkey-49n23.1 [Source:ZFIN;Acc:ZDB-GENE-050208-762]	2.09883	4.36206
ENSDARG00000086218	1.10536	0.00258218	0.0312833	nkd3	NKD inhibitor of WNT signaling pathway 3 [Source:ZFIN;Acc:ZDB-GENE-060503-63]	4.16326	8.62443
ENSDARG00000091669	1.10167	0.00492654	0.0489055	bicdl2l	bicaudal-D-related protein 2-like [Source:ZFIN;Acc:ZDB-GENE-091204-161]	1.99061	4.10862
ENSDARG00000115547	1.10075	0.00169354	0.023012	CABZ01026681.1		1.99738	4.13579
ENSDARG00000038794	1.0976	0.0047304	0.047543	zgc:113531	zgc:113531 [Source:ZFIN;Acc:ZDB-GENE-050320-52]	5.00752	10.2931
ENSDARG00000106669	1.09671	0.00195798	0.0257019	CABZ01068358.1	uncharacterized LOC562542 [Source:NCBI gene;Acc:562542]	4.56285	9.3676
ENSDARG00000111173	1.09502	0.00456811	0.0463703	si:dkeyp-67e1.2	si:dkeyp-67e1.2 [Source:ZFIN;Acc:ZDB-GENE-061207-83]	3.13756	6.4836
ENSDARG00000020981	1.09463	4.11068e-05	0.00127636	slc35a3b	solute carrier family 35 member A3b [Source:ZFIN;Acc:ZDB-GENE-050417-460]	3.50574	7.22245
ENSDARG00000089513	1.09389	0.00213424	0.0274126	si:ch211-198e20.10	si:ch211-198e20.10 [Source:ZFIN;Acc:ZDB-GENE-131122-20]	3.28163	6.74032
ENSDARG00000012824	1.09139	0.00238339	0.0295214	itga3b	integrin, alpha 3b [Source:ZFIN;Acc:ZDB-GENE-050411-55]	2.9767	6.11599
ENSDARG00000067808	1.08916	3.52651e-05	0.00111516	si:dkeyp-27c8.1	si:dkeyp-27c8.1 [Source:ZFIN;Acc:ZDB-GENE-090313-381]	3.53268	7.23857
ENSDARG00000104676	1.08223	0.00117759	0.0177525	prkd2	protein kinase D2 [Source:ZFIN;Acc:ZDB-GENE-131120-142]	0.849983	1.73147
ENSDARG00000012914	1.07679	7.58437e-07	4.48105e-05	arhgef4	Rho guanine nucleotide exchange factor (GEF) 4 [Source:ZFIN;Acc:ZDB-GENE-070912-575]	1.76342	3.58176
ENSDARG00000116503	1.07495	0.00345284	0.038246	FQ378040.1		10.0688	20.5581
ENSDARG00000087573	1.07324	1.06868e-06	6.02321e-05	hdac11	histone deacetylase 11 [Source:ZFIN;Acc:ZDB-GENE-040704-7]	13.8365	28.0128
ENSDARG00000063914	1.07274	2.70169e-11	4.21423e-09	mt-nd3	NADH dehydrogenase subunit 3 [Source:NCBI gene;Acc:140533]	142.051	288.146
ENSDARG00000058644	1.07187	0.000504903	0.00937023	dnajb2	DnaJ heat shock protein family (Hsp40) member B2 [Source:ZFIN;Acc:ZDB-GENE-061013-537]	6.8325	13.8022
ENSDARG00000110529	1.07125	0.00115432	0.0175145	si:dkey-31m5.7	si:dkey-31m5.7 [Source:ZFIN;Acc:ZDB-GENE-070912-519]	6.00664	12.2067
ENSDARG00000055313	1.0684	0.000204188	0.00466657	slc12a10.1	solute carrier family 12 member 10, tandem duplicate 1 [Source:ZFIN;Acc:ZDB-GENE-060503-330]	3.19208	6.46867
ENSDARG00000055897	1.06774	0.00141785	0.020312	zgc:154093	zgc:154093 [Source:ZFIN;Acc:ZDB-GENE-061103-517]	1.12172	2.26474
ENSDARG00000093863	1.0662	1.40347e-07	1.02182e-05	si:dkey-248f6.3	si:dkey-248f6.3 [Source:ZFIN;Acc:ZDB-GENE-091112-6]	13.6506	27.5205
ENSDARG00000099715	1.06575	0.00212551	0.0273901	si:dkey-152b24.7	si:dkey-152b24.7 [Source:ZFIN;Acc:ZDB-GENE-100921-77]	1.62579	3.28285
ENSDARG00000054588	1.06119	0.000595103	0.0106691	cox6a2	cytochrome c oxidase subunit 6A2 [Source:ZFIN;Acc:ZDB-GENE-040912-129]	12.5201	25.1072
ENSDARG00000036558	1.06064	7.83368e-08	6.00612e-06	col18a1a	collagen type XVIII alpha 1 chain a [Source:ZFIN;Acc:ZDB-GENE-030516-3]	5.41093	10.8744
ENSDARG00000096278	1.05962	0.000330942	0.00678394	nkd3	NKD inhibitor of WNT signaling pathway 3 [Source:ZFIN;Acc:ZDB-GENE-060503-63]	4.52293	9.09041
ENSDARG00000039034	1.05891	5.06472e-06	0.000224582	marcksl1a	MARCKS-like 1a [Source:NCBI gene;Acc:406407]	10.8887	21.8272
ENSDARG00000002644	1.05828	0.00257386	0.0312102	rgs5a	regulator of G protein signaling 5a [Source:ZFIN;Acc:ZDB-GENE-030131-7570]	1.3276	2.66551
ENSDARG00000101914	1.05788	0.000474291	0.00894116	metrnla	meteorin like, glial cell differentiation regulator a [Source:NCBI gene;Acc:406258]	4.10239	8.22787
ENSDARG00000104195	1.05704	0.000344966	0.00696735	pimr203	Pim proto-oncogene, serine/threonine kinase, related 203 [Source:ZFIN;Acc:ZDB-GENE-141222-89]	5.41165	10.8319
ENSDARG00000006607	1.05606	0.00100657	0.0157769	gpr27	G protein-coupled receptor 27 [Source:ZFIN;Acc:ZDB-GENE-071022-3]	1.072	2.15382
ENSDARG00000056913	1.05597	1.16418e-05	0.000448168	pcolcea	procollagen C-endopeptidase enhancer a [Source:ZFIN;Acc:ZDB-GENE-041014-370]	5.59975	11.2045
ENSDARG00000035569	1.05519	0.000655618	0.0115207	cyp1d1	cytochrome P450, family 1, subfamily D, polypeptide 1 [Source:ZFIN;Acc:ZDB-GENE-041114-179]	0.715735	1.43385
ENSDARG00000076269	1.05435	0.000387037	0.00762516	zgc:172131	zgc:172131 [Source:ZFIN;Acc:ZDB-GENE-080204-47]	2.28517	4.59279
ENSDARG00000063414	1.05226	0.000165849	0.00395158	rxylt1	ribitol xylosyltransferase 1 [Source:NCBI gene;Acc:557187]	3.55842	7.13001
ENSDARG00000105255	1.05116	0.000838534	0.0139323	zbtb4	zinc finger and BTB domain containing 4 [Source:ZFIN;Acc:ZDB-GENE-100318-5]	2.55128	5.08423
ENSDARG00000097864	1.05085	0.00104256	0.0162132	CR847983.2		7.85141	15.6947
ENSDARG00000039699	1.04926	9.5481e-11	1.35791e-08	fam204a	family with sequence similarity 204 member A [Source:ZFIN;Acc:ZDB-GENE-040718-271]	33.6022	67.0489
ENSDARG00000036155	1.04877	4.63379e-05	0.00141163	gla	galactosidase, alpha [Source:ZFIN;Acc:ZDB-GENE-041010-207]	4.64216	9.25175
ENSDARG00000100660	1.04854	0.000137253	0.00339705	si:ch73-252i11.1	si:ch73-252i11.1 [Source:ZFIN;Acc:ZDB-GENE-141210-7]	10.0265	19.8915
ENSDARG00000010018	1.04834	0.00356002	0.0390394	qki2	QKI, KH domain containing, RNA binding 2 [Source:NCBI gene;Acc:393815]	1.60664	3.20372
ENSDARG00000095533	1.04615	0.00139766	0.0201699	si:ch211-198c19.3	si:ch211-198c19.3 [Source:ZFIN;Acc:ZDB-GENE-100922-226]	1.58928	3.17098
ENSDARG00000070162	1.04437	0.00254797	0.0309455	stox2a	storkhead box 2a [Source:ZFIN;Acc:ZDB-GENE-090313-101]	0.437108	0.866008
ENSDARG00000063917	1.04415	2.60668e-06	0.000128453	mt-nd4	NADH dehydrogenase subunit 4 [Source:NCBI gene;Acc:140534]	254.471	507.02
ENSDARG00000095745	1.04275	0.000592728	0.0106335	si:ch73-138e16.3	si:ch73-138e16.3 [Source:ZFIN;Acc:ZDB-GENE-070705-202]	6.19878	12.28
ENSDARG00000095953	1.04263	0.000441907	0.00847029	si:ch211-57m13.6	si:ch211-57m13.6 [Source:ZFIN;Acc:ZDB-GENE-110411-143]	4.22998	8.39664
ENSDARG00000091555	1.04208	0.0050321	0.0496125	ostf1	osteoclast stimulating factor 1 [Source:NCBI gene;Acc:405783]	3.5642	7.05092
ENSDARG00000025383	1.04177	5.87244e-13	1.21193e-10	arl2bp	ADP-ribosylation factor-like 2 binding protein [Source:NCBI gene;Acc:393976]	48.0746	95.57
ENSDARG00000074581	1.04168	0.00382603	0.0414104	add2	adducin 2 (beta) [Source:ZFIN;Acc:ZDB-GENE-080718-4]	2.98845	5.90747
ENSDARG00000075864	1.04124	2.01786e-05	0.000706458	igsf9a	immunoglobulin superfamily, member 9a [Source:ZFIN;Acc:ZDB-GENE-060503-288]	1.1239	2.2283
ENSDARG00000070419	1.0409	6.09133e-05	0.00176926	nkd3l	NKD inhibitor of WNT signaling pathway 3, like [Source:ZFIN;Acc:ZDB-GENE-060503-555]	7.8791	15.6078
ENSDARG00000058115	1.04037	0.000902578	0.0146765	fgfr2	fibroblast growth factor receptor 2 [Source:NCBI gene;Acc:352940]	1.73663	3.43528
ENSDARG00000102846	1.03957	3.71892e-06	0.000172719	trmt13	tRNA methyltransferase 13 homolog [Source:ZFIN;Acc:ZDB-GENE-050327-19]	7.32148	14.5203
ENSDARG00000099758	1.03873	0.00247931	0.0302857	igf2bp2b	insulin-like growth factor 2 mRNA binding protein 2b [Source:ZFIN;Acc:ZDB-GENE-060503-536]	1.53776	3.04304
ENSDARG00000061375	1.03855	0.000134308	0.00334527	sgpl1	sphingosine-1-phosphate lyase 1 [Source:ZFIN;Acc:ZDB-GENE-070410-24]	11.8132	23.3443
ENSDARG00000055713	1.03691	8.29628e-08	6.30793e-06	fmnl1a	formin-like 1a [Source:ZFIN;Acc:ZDB-GENE-120215-83]	4.20828	8.35129
ENSDARG00000000068	1.03641	0.000465959	0.00880708	slc9a3r1a	SLC9A3 regulator 1a [Source:ZFIN;Acc:ZDB-GENE-031006-7]	4.52179	8.94209
ENSDARG00000112750	1.03511	0.00413939	0.0435986	si:ch211-165a10.5	si:ch211-165a10.5 [Source:ZFIN;Acc:ZDB-GENE-090312-14]	2.97568	5.87483
ENSDARG00000068103	1.03468	1.21477e-11	2.03312e-09	cfap45	cilia and flagella associated protein 45 [Source:ZFIN;Acc:ZDB-GENE-070209-143]	44.426	87.968
ENSDARG00000058369	1.03439	1.08016e-05	0.000421739	mex3b	mex-3 RNA binding family member B [Source:ZFIN;Acc:ZDB-GENE-030131-2628]	2.92491	5.77846
ENSDARG00000093322	1.03386	0.000199982	0.00459725	si:dkeyp-87a6.2	si:dkeyp-87a6.2 [Source:ZFIN;Acc:ZDB-GENE-091118-57]	10.9532	21.5866
ENSDARG00000096234	1.0338	0.000781395	0.0132067	tac4	tachykinin precursor 4 [Source:ZFIN;Acc:ZDB-GENE-120215-159]	10.122	19.9916
ENSDARG00000044612	1.0333	0.000728649	0.0125865	c1qb	complement component 1, q subcomponent, B chain [Source:ZFIN;Acc:ZDB-GENE-040801-223]	4.04893	7.98654
ENSDARG00000052433	1.03218	0.00210179	0.0271866	inha	inhibin subunit alpha [Source:ZFIN;Acc:ZDB-GENE-060503-554]	30.5708	60.0314
ENSDARG00000060415	1.03202	5.00434e-06	0.000222624	arhgef28a	Rho guanine nucleotide exchange factor (GEF) 28a [Source:ZFIN;Acc:ZDB-GENE-060531-28]	2.25695	4.45357
ENSDARG00000030547	1.0312	0.00462495	0.04674	rnd1a	Rho family GTPase 1a [Source:ZFIN;Acc:ZDB-GENE-040630-6]	0.429671	0.848965
ENSDARG00000114254	1.03089	0.000716278	0.0124197	zgc:91850	zgc:91850 [Source:ZFIN;Acc:ZDB-GENE-040801-211]	4.34669	8.57012
ENSDARG00000074527	1.02913	0.000803327	0.0134943	chst15	carbohydrate (N-acetylgalactosamine 4-sulfate 6-O) sulfotransferase 15 [Source:ZFIN;Acc:ZDB-GENE-131127-327]	0.567217	1.11871
ENSDARG00000095092	1.02726	0.00127033	0.0187463	si:ch211-232m8.3	si:ch211-232m8.3 [Source:ZFIN;Acc:ZDB-GENE-081107-22]	25.6767	50.3895
ENSDARG00000052428	1.02709	9.41595e-08	7.10025e-06	si:dkey-43k4.3	si:dkey-43k4.3 [Source:ZFIN;Acc:ZDB-GENE-120215-146]	67.4007	132.477
ENSDARG00000036412	1.02616	8.53377e-10	1.014e-07	si:ch211-81a5.5	si:ch211-81a5.5 [Source:ZFIN;Acc:ZDB-GENE-060503-892]	43.3979	85.3653
ENSDARG00000052496	1.02353	3.62315e-05	0.00114046	arhgap45a	Rho GTPase activating protein 45a [Source:ZFIN;Acc:ZDB-GENE-140106-47]	2.22835	4.37584
ENSDARG00000058477	1.02259	1.31217e-05	0.000498151	pimr72	Pim proto-oncogene, serine/threonine kinase, related 72 [Source:ZFIN;Acc:ZDB-GENE-091118-122]	13.5444	26.5155
ENSDARG00000022807	1.02231	0.00136799	0.019846	pitpnc1b	phosphatidylinositol transfer protein cytoplasmic 1b [Source:ZFIN;Acc:ZDB-GENE-041114-158]	3.06826	5.99457
ENSDARG00000056723	1.02112	7.84654e-05	0.00217547	fhad1	forkhead-associated (FHA) phosphopeptide binding domain 1 [Source:ZFIN;Acc:ZDB-GENE-041210-354]	11.2273	21.9533
ENSDARG00000002298	1.02061	0.000167668	0.00398454	ankrd22	ankyrin repeat domain 22 [Source:ZFIN;Acc:ZDB-GENE-040426-1120]	5.36845	10.5051
ENSDARG00000060457	1.02059	3.06118e-06	0.000146638	pmp22b	peripheral myelin protein 22b [Source:ZFIN;Acc:ZDB-GENE-060421-4337]	3.16072	6.18185
ENSDARG00000052625	1.02051	0.000442893	0.00847786	fkbp1b	FKBP prolyl isomerase 1B [Source:ZFIN;Acc:ZDB-GENE-040426-1785]	6.19136	12.0908
ENSDARG00000111612	1.01947	2.91845e-05	0.000955914	mapkapk3	MAPK activated protein kinase 3 [Source:ZFIN;Acc:ZDB-GENE-061215-124]	1.87634	3.67171
ENSDARG00000071463	1.01899	0.00154111	0.0215269	zgc:154125	zgc:154125 [Source:ZFIN;Acc:ZDB-GENE-061013-717]	2.10714	4.12021
ENSDARG00000052388	1.01812	2.95652e-05	0.000962641	pcgf5b	polycomb group ring finger 5b [Source:NCBI gene;Acc:692252]	1.83236	3.5748
ENSDARG00000086288	1.01758	0.0012156	0.0182127	scg3	secretogranin III [Source:NCBI gene;Acc:393730]	23.6337	46.0652
ENSDARG00000053381	1.01613	2.71486e-06	0.000133067	plpp1a	phospholipid phosphatase 1a [Source:ZFIN;Acc:ZDB-GENE-080225-26]	8.85166	17.2357
ENSDARG00000044059	1.01563	0.000784204	0.0132379	lft2	lefty2 [Source:ZFIN;Acc:ZDB-GENE-990630-11]	7.0147	13.6919
ENSDARG00000099970	1.01556	5.09474e-10	6.27087e-08	CR383676.2		30.3905	59.2846
ENSDARG00000055754	1.0129	0.00192271	0.0253358	smc1a	structural maintenance of chromosomes 1A [Source:ZFIN;Acc:ZDB-GENE-090506-9]	2.91769	5.6775
ENSDARG00000061994	1.01267	0.00439439	0.0451919	acacb	acetyl-CoA carboxylase beta [Source:ZFIN;Acc:ZDB-GENE-060526-132]	15.4363	29.9404
ENSDARG00000034042	1.01241	6.00944e-08	4.71277e-06	dnal1	dynein, axonemal, light chain 1 [Source:NCBI gene;Acc:445048]	18.2406	35.5385
ENSDARG00000052677	1.01213	0.00343179	0.0381978	si:ch211-138g9.2	si:ch211-138g9.2 [Source:ZFIN;Acc:ZDB-GENE-090311-41]	1.77854	3.46325
ENSDARG00000076443	1.0117	2.1497e-06	0.000109471	si:dkey-183c6.8	si:dkey-183c6.8 [Source:ZFIN;Acc:ZDB-GENE-160728-23]	3.14372	6.12907
ENSDARG00000032285	1.01077	0.00364585	0.0397582	zgc:113294	zgc:113294 [Source:ZFIN;Acc:ZDB-GENE-050320-124]	1.5089	2.93403
ENSDARG00000010625	1.00995	0.00131253	0.0192335	clic2	chloride intracellular channel 2 [Source:ZFIN;Acc:ZDB-GENE-040718-299]	7.38517	14.3238
ENSDARG00000018010	1.00821	9.62589e-05	0.00257767	crtap	cartilage associated protein [Source:ZFIN;Acc:ZDB-GENE-040426-2619]	5.90552	11.4428
ENSDARG00000097346	1.00782	0.00100522	0.0157665	ten1	TEN1 subunit of CST complex [Source:ZFIN;Acc:ZDB-GENE-030131-8755]	7.78801	15.0809
ENSDARG00000033466	1.00706	1.00417e-05	0.000397725	tagln2	transgelin 2 [Source:ZFIN;Acc:ZDB-GENE-020802-2]	23.8618	46.239
ENSDARG00000056830	1.0058	1.96617e-07	1.37322e-05	si:ch211-107m4.1	si:ch211-107m4.1 [Source:ZFIN;Acc:ZDB-GENE-081107-3]	10.7399	20.8394
ENSDARG00000058302	1.00446	0.00042798	0.00824943	sh3bgrl	SH3 domain binding glutamate-rich protein like [Source:ZFIN;Acc:ZDB-GENE-040426-1376]	2.75591	5.31928
ENSDARG00000079462	1.0007	0.00414303	0.0436035	si:ch211-131k2.3	si:ch211-131k2.3 [Source:ZFIN;Acc:ZDB-GENE-121214-210]	2.61464	5.05097
ENSDARG00000057334	0.999581	0.000523111	0.009598	cmasa	cytidine monophosphate N-acetylneuraminic acid synthetase a [Source:NCBI gene;Acc:561018]	30.6128	59.0167
ENSDARG00000015822	0.999385	0.000491374	0.00920002	sesn3	sestrin 3 [Source:ZFIN;Acc:ZDB-GENE-040426-2924]	1.94059	3.73206
ENSDARG00000043511	0.998877	0.00449341	0.0458154	prdx6	peroxiredoxin 6 [Source:ZFIN;Acc:ZDB-GENE-040426-1778]	34.3671	66.1461
ENSDARG00000099543	0.998504	8.79096e-05	0.00239142	CR388156.1		5.80515	11.2158
ENSDARG00000089868	0.998333	0.00312428	0.035776	si:ch211-112c15.8	si:ch211-112c15.8 [Source:ZFIN;Acc:ZDB-GENE-141211-78]	2.218	4.27262
ENSDARG00000026236	0.997038	2.46934e-05	0.000838843	zgc:56585	zgc:56585 [Source:ZFIN;Acc:ZDB-GENE-040426-1084]	4.69891	9.0609
ENSDARG00000075930	0.996684	0.00164265	0.0224988	adamts2	ADAM metallopeptidase with thrombospondin type 1 motif, 2 [Source:ZFIN;Acc:ZDB-GENE-070816-3]	2.30004	4.4102
ENSDARG00000020085	0.995067	2.91603e-05	0.000955914	slc33a1	solute carrier family 33 member 1 [Source:ZFIN;Acc:ZDB-GENE-040426-1241]	3.65364	7.03606
ENSDARG00000017794	0.994587	0.000116801	0.00299902	sdr16c5b	short chain dehydrogenase/reductase family 16C, member 5b [Source:ZFIN;Acc:ZDB-GENE-040426-2861]	4.81553	9.24374
ENSDARG00000074223	0.994579	5.6725e-08	4.487e-06	MDFIC	si:ch211-262n1.4 [Source:ZFIN;Acc:ZDB-GENE-070705-162]	8.18756	15.7622
ENSDARG00000093030	0.991833	0.00353146	0.0388037	BX950184.1		1.9705	3.78811
ENSDARG00000092602	0.990887	0.00120481	0.0180807	BX546499.1		16.3395	31.3542
ENSDARG00000044264	0.990655	0.00428875	0.0445305	pimr71	Pim proto-oncogene, serine/threonine kinase, related 71 [Source:ZFIN;Acc:ZDB-GENE-120215-21]	6.20626	11.8685
ENSDARG00000019861	0.989063	0.00435886	0.0449275	fgl2a	fibrinogen-like 2a [Source:ZFIN;Acc:ZDB-GENE-030131-9506]	2.0919	3.99235
ENSDARG00000044015	0.988752	0.00217741	0.0278238	gfra2b	GDNF family receptor alpha 2b [Source:ZFIN;Acc:ZDB-GENE-091204-26]	2.32166	4.448
ENSDARG00000063905	0.988722	6.26737e-09	6.10024e-07	mt-co1	cytochrome c oxidase subunit I [Source:NCBI gene;Acc:140539]	2740.55	5243.79
ENSDARG00000011407	0.987133	0.00445527	0.0456148	col2a1b	collagen, type II, alpha 1b [Source:ZFIN;Acc:ZDB-GENE-050302-9]	0.787348	1.50321
ENSDARG00000089564	0.98556	0.00399232	0.0426718	MDFI	si:dkey-91m3.1 [Source:ZFIN;Acc:ZDB-GENE-060810-84]	0.640965	1.22259
ENSDARG00000106565	0.984951	0.00189877	0.0251047	CABZ01066720.1		4.36792	8.3437
ENSDARG00000070702	0.98417	0.00303525	0.035084	s100v2	S100 calcium binding protein V2 [Source:ZFIN;Acc:ZDB-GENE-030131-8909]	4.27002	8.10665
ENSDARG00000102665	0.983517	0.00220506	0.0280466	CABZ01033180.1	gastrula zinc finger protein XlCGF8.2DB-like [Source:NCBI gene;Acc:101882575]	1.50056	2.87051
ENSDARG00000062217	0.983386	4.8813e-05	0.00147071	kcnj3b	potassium inwardly rectifying channel subfamily J member 3b [Source:ZFIN;Acc:ZDB-GENE-120215-38]	2.32581	4.44202
ENSDARG00000060397	0.982901	0.000234881	0.0051535	hhip	hedgehog interacting protein [Source:ZFIN;Acc:ZDB-GENE-030131-4827]	3.74296	7.14128
ENSDARG00000018146	0.979608	0.00398486	0.0426335	gpx1a	glutathione peroxidase 1a [Source:ZFIN;Acc:ZDB-GENE-030410-1]	13.3334	25.2783
ENSDARG00000045038	0.976322	0.00174611	0.0235168	tekt3	tektin 3 [Source:ZFIN;Acc:ZDB-GENE-080130-2]	4.58072	8.71265
ENSDARG00000001234	0.975937	0.000373143	0.00741801	map4k2	mitogen-activated protein kinase kinase kinase kinase 2 [Source:ZFIN;Acc:ZDB-GENE-030616-163]	1.95711	3.71063
ENSDARG00000002347	0.974742	0.000294742	0.00617563	cyp11a1	cytochrome P450, family 11, subfamily A, polypeptide 1 [Source:ZFIN;Acc:ZDB-GENE-010306-1]	3.36708	6.37459
ENSDARG00000103026	0.974504	0.00389709	0.0420304	p3h2	prolyl 3-hydroxylase 2 [Source:ZFIN;Acc:ZDB-GENE-061207-44]	1.44042	2.72343
ENSDARG00000103098	0.972945	9.64891e-08	7.23616e-06	si:ch211-280a23.2	si:ch211-280a23.2 [Source:ZFIN;Acc:ZDB-GENE-131119-11]	24.2785	45.8947
ENSDARG00000058502	0.972147	1.66245e-06	8.8261e-05	olah	oleoyl-ACP hydrolase [Source:ZFIN;Acc:ZDB-GENE-060312-17]	31.2308	59.1333
ENSDARG00000086815	0.971099	0.000352263	0.00709385	MYADM	si:dkeyp-67a8.2 [Source:ZFIN;Acc:ZDB-GENE-070912-664]	1.55889	2.93858
ENSDARG00000012244	0.968309	0.000171884	0.00405665	ube2e3	ubiquitin-conjugating enzyme E2E 3 (UBC4/5 homolog, yeast) [Source:ZFIN;Acc:ZDB-GENE-030131-408]	1.77857	3.34867
ENSDARG00000069376	0.96663	0.0050226	0.0495544	tnfsf12	TNF superfamily member 12 [Source:ZFIN;Acc:ZDB-GENE-060929-376]	1.3568	2.55703
ENSDARG00000095920	0.965913	0.00383147	0.041453	AL929171.1		4.34759	8.21421
ENSDARG00000104885	0.963952	0.00273767	0.0326647	CABZ01033178.1		1.43608	2.69709
ENSDARG00000115489	0.963259	0.000295707	0.0061864	klhl10b.1	kelch-like family member 10b, tandem duplicate 1 [Source:ZFIN;Acc:ZDB-GENE-131015-2]	8.1442	15.2886
ENSDARG00000059933	0.96311	3.15514e-07	2.102e-05	plpp3	phospholipid phosphatase 3 [Source:ZFIN;Acc:ZDB-GENE-060526-241]	5.04102	9.46565
ENSDARG00000075943	0.962202	0.00235741	0.0293985	si:ch211-250c4.5	si:ch211-250c4.5 [Source:ZFIN;Acc:ZDB-GENE-081107-33]	2.14335	4.02925
ENSDARG00000075817	0.962163	0.00037518	0.0074463	mettl24	methyltransferase like 24 [Source:ZFIN;Acc:ZDB-GENE-070424-138]	5.09672	9.57822
ENSDARG00000095884	0.961963	5.42219e-05	0.00160548	si:ch211-57m13.9	si:ch211-57m13.9 [Source:ZFIN;Acc:ZDB-GENE-110411-61]	7.4256	13.9284
ENSDARG00000092255	0.961065	5.96424e-06	0.000255791	si:dkey-102f14.7	si:dkey-102f14.7 [Source:ZFIN;Acc:ZDB-GENE-060503-895]	16.3429	30.6779
ENSDARG00000029388	0.959876	5.65928e-08	4.487e-06	si:dkey-90m5.4	si:dkey-90m5.4 [Source:ZFIN;Acc:ZDB-GENE-041014-250]	29.2395	54.7888
ENSDARG00000036036	0.959613	7.60773e-07	4.48105e-05	mdka	midkine a [Source:ZFIN;Acc:ZDB-GENE-990621-1]	6.40853	12.0384
ENSDARG00000076713	0.957735	0.00134506	0.0196169		si:dkey-265c15.6 [Source:ZFIN;Acc:ZDB-GENE-081028-25]	4.37411	8.18821
ENSDARG00000054164	0.956032	0.000681551	0.0119382	mrps17	mitochondrial ribosomal protein S17 [Source:ZFIN;Acc:ZDB-GENE-050522-390]	12.4246	23.2871
ENSDARG00000086223	0.95586	0.000514098	0.00950874	si:ch73-144d13.4	si:ch73-144d13.4 [Source:ZFIN;Acc:ZDB-GENE-131120-182]	3.94616	7.38644
ENSDARG00000014303	0.954206	1.13813e-09	1.31258e-07	vac14	vac14 homolog (S. cerevisiae) [Source:NCBI gene;Acc:447912]	6.4706	12.0781
ENSDARG00000071183	0.953514	0.00450973	0.0459634	pimr73	Pim proto-oncogene, serine/threonine kinase, related 73 [Source:ZFIN;Acc:ZDB-GENE-120215-17]	5.20634	9.72973
ENSDARG00000095586	0.951292	0.00479579	0.0480063	si:dkey-11e23.9	si:dkey-11e23.9 [Source:ZFIN;Acc:ZDB-GENE-041014-301]	7.48532	13.9928
ENSDARG00000014587	0.950846	0.00027607	0.00586046	slc38a5b	solute carrier family 38 member 5b [Source:ZFIN;Acc:ZDB-GENE-040718-395]	2.60984	4.85574
ENSDARG00000016789	0.949575	1.19853e-05	0.000458178	zgc:152891	zgc:152891 [Source:ZFIN;Acc:ZDB-GENE-061013-229]	2.03324	3.78916
ENSDARG00000061066	0.948234	1.97998e-05	0.000694968	c2cd2l	c2cd2 like [Source:ZFIN;Acc:ZDB-GENE-041019-1]	63.3837	117.837
ENSDARG00000010816	0.947673	0.00461892	0.046733	slc7a14a	solute carrier family 7 member 14a [Source:NCBI gene;Acc:566270]	1.80622	3.34386
ENSDARG00000102066	0.94618	0.000232831	0.0051167	ntn4	netrin 4 [Source:ZFIN;Acc:ZDB-GENE-050310-1]	3.70426	6.87522
ENSDARG00000007753	0.944818	0.000735124	0.0126585	cpne2	copine II [Source:ZFIN;Acc:ZDB-GENE-030131-7896]	2.51705	4.68537
ENSDARG00000006901	0.942919	0.00172576	0.0232962	si:ch1073-459j12.1	si:ch1073-459j12.1 [Source:ZFIN;Acc:ZDB-GENE-030131-8546]	4.65207	8.6271
ENSDARG00000007774	0.942497	2.34513e-09	2.47574e-07	vash2	vasohibin 2 [Source:ZFIN;Acc:ZDB-GENE-041014-355]	7.32066	13.5643
ENSDARG00000078247	0.939973	0.00289801	0.0339064	vip	vasoactive intestinal peptide [Source:ZFIN;Acc:ZDB-GENE-080204-3]	3.8829	7.19688
ENSDARG00000043182	0.939718	0.00120017	0.0180407	hhla2a.1	HERV-H LTR-associating 2a, tandem duplicate 1 [Source:ZFIN;Acc:ZDB-GENE-050327-45]	2.7335	5.06491
ENSDARG00000099655	0.939168	0.00108483	0.0166848	pimr207	Pim proto-oncogene, serine/threonine kinase, related 207 [Source:ZFIN;Acc:ZDB-GENE-131127-80]	6.17455	11.4238
ENSDARG00000059060	0.938706	0.000266387	0.00571234	lgalsla	lectin, galactoside-binding-like a [Source:NCBI gene;Acc:723995]	2.17136	4.01754
ENSDARG00000097441	0.938176	0.00423049	0.0441348	CU855930.2		1.47893	2.7278
ENSDARG00000063056	0.93803	5.11248e-06	0.00022597	tulp4b	TUB like protein 4b [Source:ZFIN;Acc:ZDB-GENE-130530-708]	2.33012	4.30154
ENSDARG00000075567	0.937068	0.00117506	0.0177409	fbxl20	F-box and leucine-rich repeat protein 20 [Source:ZFIN;Acc:ZDB-GENE-081031-27]	10.6742	19.7174
ENSDARG00000105258	0.934175	0.00226118	0.0285094	cep72	centrosomal protein 72 [Source:NCBI gene;Acc:553488]	39.1356	72.4295
ENSDARG00000021140	0.934064	7.60773e-07	4.48105e-05	pabpc1b	poly A binding protein, cytoplasmic 1 b [Source:ZFIN;Acc:ZDB-GENE-050308-1]	216.54	397.999
ENSDARG00000024160	0.932997	0.00220486	0.0280466	hao1	hydroxyacid oxidase (glycolate oxidase) 1 [Source:ZFIN;Acc:ZDB-GENE-060519-2]	2.55132	4.70146
ENSDARG00000096947	0.932082	0.00485875	0.0484656	CR545469.1		7.8092	14.3861
ENSDARG00000078970	0.932061	0.000662013	0.0116257	il7r	interleukin 7 receptor [Source:ZFIN;Acc:ZDB-GENE-080110-7]	3.65154	6.72037
ENSDARG00000046013	0.931167	0.00127443	0.0187866	rasl11a	RAS-like, family 11, member A [Source:NCBI gene;Acc:550538]	7.53978	13.8127
ENSDARG00000022995	0.930813	7.1787e-07	4.2835e-05	clic4	chloride intracellular channel 4 [Source:ZFIN;Acc:ZDB-GENE-030326-3]	39.4722	72.7351
ENSDARG00000057125	0.930666	0.000865112	0.0142189	pld1b	phospholipase D1b [Source:ZFIN;Acc:ZDB-GENE-070510-3]	2.48491	4.59263
ENSDARG00000058180	0.930366	0.00289038	0.033846	exoc3l4	exocyst complex component 3-like 4 [Source:ZFIN;Acc:ZDB-GENE-081028-71]	1.09234	2.01016
ENSDARG00000059916	0.930078	0.00288027	0.0337854	hyal1	hyaluronidase 1 [Source:ZFIN;Acc:ZDB-GENE-060312-42]	3.59283	6.62458
ENSDARG00000101690	0.929267	0.000615374	0.0109752	si:ch73-158p21.2	si:ch73-158p21.2 [Source:ZFIN;Acc:ZDB-GENE-161017-23]	2.51019	4.612
ENSDARG00000104682	0.929246	4.62277e-05	0.00141086	tpm2	tropomyosin 2 (beta) [Source:ZFIN;Acc:ZDB-GENE-040625-114]	7.67987	14.0884
ENSDARG00000036695	0.928108	1.77541e-05	0.000632888	calcoco1a	calcium binding and coiled-coil domain 1a [Source:NCBI gene;Acc:334971]	2.80002	5.13649
ENSDARG00000088593	0.927417	0.00311633	0.0357148	chst1	carbohydrate (keratan sulfate Gal-6) sulfotransferase 1 [Source:NCBI gene;Acc:445124]	1.31732	2.41287
ENSDARG00000016256	0.925348	4.90209e-06	0.000219394	nudt3a	nudix (nucleoside diphosphate linked moiety X)-type motif 3a [Source:ZFIN;Acc:ZDB-GENE-040426-792]	5.72861	10.5199
ENSDARG00000023484	0.924669	3.20843e-05	0.0010288	rflna	refilin A [Source:ZFIN;Acc:ZDB-GENE-030616-80]	19.2906	35.4184
ENSDARG00000092104	0.924031	0.0042947	0.0445338	BX571955.1		15.9469	29.1392
ENSDARG00000008014	0.92175	1.31637e-05	0.000499056	nudt17	nudix (nucleoside diphosphate linked moiety X)-type motif 17 [Source:NCBI gene;Acc:556651]	17.6293	32.1869
ENSDARG00000055759	0.920908	0.00335701	0.037601	efhd2	EF-hand domain family, member D2 [Source:ZFIN;Acc:ZDB-GENE-060531-152]	10.3952	18.9388
ENSDARG00000092491	0.920298	0.000515338	0.00952525	si:dkey-149i17.8	si:dkey-149i17.8 [Source:ZFIN;Acc:ZDB-GENE-070912-375]	11.1655	20.3817
ENSDARG00000015947	0.919716	0.00272735	0.0325763	matn4	matrilin 4 [Source:ZFIN;Acc:ZDB-GENE-050208-64]	1.95538	3.56861
ENSDARG00000058287	0.919211	1.38981e-06	7.59911e-05	gpalpp1	GPALPP motifs containing 1 [Source:ZFIN;Acc:ZDB-GENE-040801-212]	10.8727	19.8522
ENSDARG00000040362	0.918604	3.61694e-05	0.00113981	ehd2b	EH-domain containing 2b [Source:ZFIN;Acc:ZDB-GENE-030131-9347]	12.3513	22.4517
ENSDARG00000034643	0.916881	0.000387259	0.00762516	fhl3a	four and a half LIM domains 3a [Source:ZFIN;Acc:ZDB-GENE-030131-4741]	2.51071	4.57042
ENSDARG00000042660	0.91685	3.77958e-07	2.46812e-05	fam32a	family with sequence similarity 32 member A [Source:NCBI gene;Acc:431750]	55.7291	101.526
ENSDARG00000007125	0.915988	1.5581e-06	8.40213e-05	asb6	ankyrin repeat and SOCS box containing 6 [Source:ZFIN;Acc:ZDB-GENE-050522-338]	95.0987	172.811
ENSDARG00000042807	0.9103	2.62483e-07	1.77892e-05	slc16a4	solute carrier family 16 member 4 [Source:ZFIN;Acc:ZDB-GENE-070112-602]	9.99297	18.1076
ENSDARG00000061226	0.909266	5.98775e-07	3.70162e-05	timp2a	TIMP metallopeptidase inhibitor 2a [Source:ZFIN;Acc:ZDB-GENE-030612-1]	14.2786	25.822
ENSDARG00000076153	0.907785	9.35485e-10	1.10202e-07	lca5	lebercilin LCA5 [Source:ZFIN;Acc:ZDB-GENE-090313-268]	52.5061	94.9713
ENSDARG00000026369	0.9073	6.95017e-06	0.000289921	dbi	diazepam binding inhibitor (GABA receptor modulator, acyl-CoA binding protein) [Source:ZFIN;Acc:ZDB-GENE-040426-1861]	23.4798	42.3451
ENSDARG00000015531	0.906524	4.42153e-11	6.56011e-09	slc4a8	solute carrier family 4 member 8 [Source:ZFIN;Acc:ZDB-GENE-131119-88]	18.3911	33.2486
ENSDARG00000053518	0.9065	2.74035e-08	2.30388e-06	adhfe1	alcohol dehydrogenase iron containing 1 [Source:ZFIN;Acc:ZDB-GENE-040426-2070]	12.283	22.2052
ENSDARG00000075718	0.905806	3.77663e-05	0.001182	rpz5	rapunzel 5 [Source:ZFIN;Acc:ZDB-GENE-030131-4678]	16.8338	30.2922
ENSDARG00000019353	0.905181	0.000487048	0.00913149	sparc	secreted protein, acidic, cysteine-rich (osteonectin) [Source:ZFIN;Acc:ZDB-GENE-030131-9]	20.3029	36.5362
ENSDARG00000093367	0.904256	5.47356e-11	8.03414e-09	si:ch1073-272j17.3	si:ch1073-272j17.3 [Source:ZFIN;Acc:ZDB-GENE-100922-135]	148.349	267.727
ENSDARG00000095001	0.903802	0.000210786	0.00477364	si:dkey-194e6.2	si:dkey-194e6.2 [Source:ZFIN;Acc:ZDB-GENE-100921-54]	3.95609	7.13396
ENSDARG00000098923	0.903722	0.000419039	0.00809985	zgc:173577	zgc:173577 [Source:ZFIN;Acc:ZDB-GENE-071004-55]	7.11548	12.8315
ENSDARG00000015887	0.902966	0.000756845	0.0129264	b2ml	beta-2-microglobulin, like [Source:ZFIN;Acc:ZDB-GENE-040426-2136]	49.8394	89.5029
ENSDARG00000002666	0.901317	0.00447558	0.0457304	kcnj1b	potassium inwardly rectifying channel subfamily J member 1b [Source:ZFIN;Acc:ZDB-GENE-070620-9]	2.51283	4.52711
ENSDARG00000034457	0.900921	7.6398e-10	9.23776e-08	si:ch211-163l21.7	si:ch211-163l21.7 [Source:NCBI gene;Acc:567726]	55.1689	99.3294
ENSDARG00000104078	0.89979	0.00180545	0.0241384	zgc:113336	zgc:113336 [Source:ZFIN;Acc:ZDB-GENE-050320-55]	5.56134	9.98539
ENSDARG00000009133	0.896788	9.96569e-05	0.00265056	myo1eb	myosin IEb [Source:ZFIN;Acc:ZDB-GENE-040426-1347]	4.43545	7.94574
ENSDARG00000013976	0.896245	0.000888585	0.0145178	anxa13	annexin A13 [Source:ZFIN;Acc:ZDB-GENE-010406-1]	5.37961	9.63645
ENSDARG00000093413	0.894917	0.00432694	0.0447329	edil3a	EGF-like repeats and discoidin I-like domains 3a [Source:ZFIN;Acc:ZDB-GENE-060503-366]	1.04293	1.8699
ENSDARG00000110160	0.893482	0.00427151	0.044394	SBSPON	somatomedin B and thrombospondin type 1 domain containing [Source:NCBI gene;Acc:100151218]	2.65915	4.76787
ENSDARG00000102249	0.893306	0.000118778	0.0030441	pepd	peptidase D [Source:ZFIN;Acc:ZDB-GENE-030131-9444]	8.79981	15.7154
ENSDARG00000117552	0.892731	0.00356247	0.0390506	CABZ01078607.1		4.31325	7.71277
ENSDARG00000005926	0.892165	1.4001e-08	1.23118e-06	ak2	adenylate kinase 2 [Source:NCBI gene;Acc:321793]	63.9492	114.337
ENSDARG00000061854	0.890917	1.81733e-09	2.00741e-07	lman2	lectin, mannose-binding 2 [Source:ZFIN;Acc:ZDB-GENE-070209-149]	22.2782	39.8681
ENSDARG00000095743	0.889874	0.00188892	0.0250227	sox11b	SRY-box transcription factor 11b [Source:ZFIN;Acc:ZDB-GENE-980526-466]	3.00817	5.36609
ENSDARG00000033172	0.889725	0.00335762	0.037601	nr2f5	nuclear receptor subfamily 2, group F, member 5 [Source:NCBI gene;Acc:30427]	1.2462	2.2254
ENSDARG00000006545	0.888264	0.000446204	0.0085229	rgp1	GP1 homolog, RAB6A GEF complex partner 1 [Source:ZFIN;Acc:ZDB-GENE-040718-352]	11.2413	20.0868
ENSDARG00000104758	0.888167	0.00212904	0.0274099	zgc:194981	zgc:194981 [Source:ZFIN;Acc:ZDB-GENE-081022-170]	19.1224	34.052
ENSDARG00000044125	0.884543	3.30695e-05	0.00105668	txn	thioredoxin [Source:ZFIN;Acc:ZDB-GENE-040718-162]	9.23775	16.4288
ENSDARG00000054172	0.884389	3.99689e-06	0.000183763	pgrmc1	progesterone receptor membrane component 1 [Source:ZFIN;Acc:ZDB-GENE-041114-91]	19.7741	35.1201
ENSDARG00000004621	0.882898	0.00107476	0.0165638	gpm6ab	glycoprotein M6Ab [Source:ZFIN;Acc:ZDB-GENE-030710-8]	8.24189	14.6135
ENSDARG00000037108	0.878606	6.29198e-06	0.000266928	pfdn6	prefoldin subunit 6 [Source:ZFIN;Acc:ZDB-GENE-040426-1589]	27.5357	48.7986
ENSDARG00000089627	0.877978	0.000231218	0.0050978	si:ch211-160d20.5	si:ch211-160d20.5 [Source:ZFIN;Acc:ZDB-GENE-050420-242]	3.63611	6.43799
ENSDARG00000069100	0.876776	3.23183e-08	2.6881e-06	aldh9a1a.1	aldehyde dehydrogenase 9 family, member A1a, tandem duplicate 1 [Source:NCBI gene;Acc:100005587]	45.3502	80.2425
ENSDARG00000045150	0.876765	3.21922e-06	0.00015261	csnk1e	casein kinase 1, epsilon [Source:ZFIN;Acc:ZDB-GENE-030131-7873]	3.07427	5.44104
ENSDARG00000034718	0.875647	0.000930829	0.014985	tfpia	tissue factor pathway inhibitor a [Source:ZFIN;Acc:ZDB-GENE-030711-1]	3.8358	6.78093
ENSDARG00000041734	0.874438	4.43637e-08	3.6241e-06	tbc1d32	TBC1 domain family, member 32 [Source:NCBI gene;Acc:566474]	20.2797	35.9083
ENSDARG00000093087	0.873393	0.00155431	0.0216715	BX649388.3		13.605	24.1054
ENSDARG00000079317	0.871842	0.00405796	0.0431383	dlc1	DLC1 Rho GTPase activating protein [Source:ZFIN;Acc:ZDB-GENE-130206-12]	3.02624	5.34063
ENSDARG00000104065	0.870802	0.0028151	0.0332521	znf1154	zinc finger protein 1154 [Source:ZFIN;Acc:ZDB-GENE-080218-28]	2.10048	3.69845
ENSDARG00000090002	0.870588	0.000142319	0.00348784	cln6b	CLN6 transmembrane ER protein b [Source:ZFIN;Acc:ZDB-GENE-110623-6]	14.1822	25.0291
ENSDARG00000100534	0.869527	6.77451e-07	4.09574e-05	irak4	interleukin-1 receptor-associated kinase 4 [Source:ZFIN;Acc:ZDB-GENE-040426-738]	23.0423	40.5286
ENSDARG00000052695	0.868644	0.000418528	0.00809985	nr2f1a	nuclear receptor subfamily 2, group F, member 1a [Source:NCBI gene;Acc:30418]	4.68058	8.22906
ENSDARG00000014556	0.867292	3.23787e-05	0.00103703	serpinb1l3	serpin peptidase inhibitor, clade B (ovalbumin), member 1, like 3 [Source:ZFIN;Acc:ZDB-GENE-030131-7059]	9.32763	16.388
ENSDARG00000060830	0.86697	0.00409699	0.0433584	fam83hb	family with sequence similarity 83 member Hb [Source:NCBI gene;Acc:565918]	1.4837	2.60544
ENSDARG00000039913	0.866925	7.85921e-05	0.00217679	tmem147	transmembrane protein 147 [Source:NCBI gene;Acc:436757]	18.4017	32.3553
ENSDARG00000082753	0.864655	1.81263e-06	9.49487e-05	NC_002333.17		244.964	429.383
ENSDARG00000069733	0.863517	0.00378064	0.0409676	mavs	mitochondrial antiviral signaling protein [Source:ZFIN;Acc:ZDB-GENE-070112-1402]	1.81936	3.18198
ENSDARG00000003373	0.863306	1.28685e-05	0.000489218	commd2	COMM domain containing 2 [Source:ZFIN;Acc:ZDB-GENE-040718-118]	25.2564	44.3685
ENSDARG00000101563	0.862759	0.00320031	0.0363165	CR354430.4		17.5492	30.8181
ENSDARG00000063924	0.861045	0.000990153	0.0156374	mt-cyb	cytochrome b [Source:NCBI gene;Acc:140512]	632.644	1110.46
ENSDARG00000043710	0.858552	0.00142595	0.0203852	parvaa	parvin, alpha a [Source:ZFIN;Acc:ZDB-GENE-040721-2]	6.40736	11.2213
ENSDARG00000067718	0.855168	4.98565e-05	0.00149395	si:dkey-3h3.3	si:dkey-3h3.3 [Source:ZFIN;Acc:ZDB-GENE-060526-299]	6.2378	10.8805
ENSDARG00000097920	0.85394	5.27907e-06	0.00023184	tex36	testis expressed 36 [Source:ZFIN;Acc:ZDB-GENE-131127-586]	49.5181	86.167
ENSDARG00000011727	0.850636	3.96376e-05	0.00123774	b9d1	B9 protein domain 1 [Source:NCBI gene;Acc:554150]	24.211	42.0076
ENSDARG00000044588	0.850278	0.000750389	0.0128569	emp2	epithelial membrane protein 2 [Source:NCBI gene;Acc:445506]	2.67066	4.63904
ENSDARG00000091619	0.849826	6.57314e-06	0.000275578	mvb12ba	multivesicular body subunit 12Ba [Source:NCBI gene;Acc:767667]	8.82983	15.3465
ENSDARG00000063911	0.849472	6.41633e-06	0.000271364	mt-atp6	ATP synthase 6 [Source:NCBI gene;Acc:140519]	978.934	1702.3
ENSDARG00000030644	0.849406	1.71083e-05	0.000613041	gnai3	guanine nucleotide binding protein (G protein), alpha inhibiting activity polypeptide 3 [Source:ZFIN;Acc:ZDB-GENE-070713-6]	9.10277	15.8342
ENSDARG00000061764	0.849273	2.73483e-06	0.000133735	ahnak	AHNAK nucleoprotein [Source:ZFIN;Acc:ZDB-GENE-030131-8719]	5.11873	8.88058
ENSDARG00000016936	0.846888	2.88244e-05	0.000948648	hmcn1	hemicentin 1 [Source:ZFIN;Acc:ZDB-GENE-041014-322]	1.78758	3.09394
ENSDARG00000103910	0.846107	0.000345715	0.00697735	pimr202	Pim proto-oncogene, serine/threonine kinase, related 202 [Source:ZFIN;Acc:ZDB-GENE-141222-84]	9.17817	15.8557
ENSDARG00000067646	0.843736	0.00240886	0.0297294	tmem232	transmembrane protein 232 [Source:ZFIN;Acc:ZDB-GENE-070705-434]	41.4535	71.4202
ENSDARG00000089368	0.843351	0.00474789	0.0476839	hopx	HOP homeobox [Source:NCBI gene;Acc:386589]	5.02206	8.66583
ENSDARG00000039863	0.842368	0.00338064	0.0378133	lifrb	LIF receptor subunit alpha b [Source:ZFIN;Acc:ZDB-GENE-080107-2]	4.00654	6.92324
ENSDARG00000090366	0.841741	0.0042598	0.0443394	znf1065	zinc finger protein 1065 [Source:ZFIN;Acc:ZDB-GENE-071004-94]	2.49662	4.30969
ENSDARG00000090489	0.839225	1.67418e-05	0.000603056	ANKRD66	si:ch211-189e2.2 [Source:ZFIN;Acc:ZDB-GENE-131121-624]	46.6806	80.771
ENSDARG00000070890	0.835242	5.85427e-05	0.00171127	BX510941.1		7.3816	12.7055
ENSDARG00000035715	0.83408	1.60297e-05	0.00058276	marcksl1b	MARCKS-like 1b [Source:NCBI gene;Acc:406504]	72.2363	124.212
ENSDARG00000021113	0.833792	0.000124454	0.00314839	ptmaa	prothymosin alpha a [Source:NCBI gene;Acc:335707]	71.4557	122.799
ENSDARG00000045978	0.833407	8.78407e-06	0.000356664	chchd6b	coiled-coil-helix-coiled-coil-helix domain containing 6b [Source:ZFIN;Acc:ZDB-GENE-041114-95]	30.9139	53.047
ENSDARG00000015902	0.833261	0.000160539	0.00385542	stat6	signal transducer and activator of transcription 6, interleukin-4 induced [Source:ZFIN;Acc:ZDB-GENE-030131-9359]	6.39495	11.0034
ENSDARG00000051975	0.832058	0.00477846	0.0479208	cd99	CD99 molecule [Source:ZFIN;Acc:ZDB-GENE-061103-391]	2.16981	3.72228
ENSDARG00000017312	0.830858	8.12794e-05	0.00223992	lmbrd2b	LMBR1 domain containing 2b [Source:NCBI gene;Acc:335257]	7.75036	13.3126
ENSDARG00000099093	0.829436	0.00113832	0.0173392	dock1	dedicator of cytokinesis 1 [Source:ZFIN;Acc:ZDB-GENE-080108-5]	2.00688	3.43241
ENSDARG00000056510	0.823757	0.00226439	0.0285106	gstk1	glutathione S-transferase kappa 1 [Source:ZFIN;Acc:ZDB-GENE-040718-298]	5.89841	10.0442
ENSDARG00000063912	0.823309	0.000153314	0.0037109	mt-co3	cytochrome c oxidase subunit III [Source:NCBI gene;Acc:140541]	1384.25	2365.93
ENSDARG00000032496	0.821136	0.00313758	0.0358685	pon1	paraoxonase 1 [Source:ZFIN;Acc:ZDB-GENE-040912-6]	3.00019	5.11692
ENSDARG00000115435	0.82059	0.00156676	0.0218075	pimr198	Pim proto-oncogene, serine/threonine kinase, related 198 [Source:ZFIN;Acc:ZDB-GENE-131119-89]	12.7804	21.7194
ENSDARG00000016607	0.819447	4.11901e-06	0.000188745	echdc2	enoyl CoA hydratase domain containing 2 [Source:ZFIN;Acc:ZDB-GENE-030219-147]	37.0683	63.0457
ENSDARG00000026630	0.819026	0.00114998	0.0174777	mark3b	MAP/microtubule affinity-regulating kinase 3b [Source:ZFIN;Acc:ZDB-GENE-060929-80]	2.6143	4.44014
ENSDARG00000103740	0.816666	3.66734e-05	0.00115305	fundc2	fun14 domain containing 2 [Source:ZFIN;Acc:ZDB-GENE-041010-26]	7.34395	12.4516
ENSDARG00000058358	0.813899	0.000227858	0.00504625	krt8	keratin 8 [Source:NCBI gene;Acc:797433]	194.384	328.778
ENSDARG00000023724	0.813024	2.18121e-06	0.00011087	cdc42se1	CDC42 small effector 1 [Source:NCBI gene;Acc:791998]	11.6839	19.8117
ENSDARG00000044968	0.812113	0.000371663	0.0074128	vcla	vinculin a [Source:ZFIN;Acc:ZDB-GENE-050506-61]	4.35974	7.40253
ENSDARG00000045524	0.807905	0.00283748	0.0334549	lamb1b	laminin, beta 1b [Source:ZFIN;Acc:ZDB-GENE-041210-197]	2.21496	3.74129
ENSDARG00000008867	0.807237	0.00231181	0.0289351	rap1b	RAP1B, member of RAS oncogene family [Source:NCBI gene;Acc:321107]	3.75277	6.32372
ENSDARG00000025269	0.806067	5.52534e-10	6.77051e-08	pdcd6ip	programmed cell death 6 interacting protein [Source:ZFIN;Acc:ZDB-GENE-040426-2678]	40.2864	67.9114
ENSDARG00000075714	0.804858	8.05655e-07	4.69504e-05	si:dkey-27p23.3	si:dkey-27p23.3 [Source:NCBI gene;Acc:566423]	59.7493	100.705
ENSDARG00000091699	0.803746	0.00346403	0.038339	capn2a	calpain 2, (m/II) large subunit a [Source:ZFIN;Acc:ZDB-GENE-050320-69]	4.53654	7.61377
ENSDARG00000026348	0.803633	0.00243659	0.0299908	csad	cysteine sulfinic acid decarboxylase [Source:ZFIN;Acc:ZDB-GENE-041114-36]	3.32355	5.60056
ENSDARG00000074703	0.80357	3.00549e-06	0.000144222	ccdc97	coiled-coil domain containing 97 [Source:ZFIN;Acc:ZDB-GENE-131127-366]	22.4145	37.6804
ENSDARG00000063908	0.802845	1.3697e-05	0.000512899	mt-co2	cytochrome c oxidase subunit II [Source:NCBI gene;Acc:140540]	1789.13	3013.37
ENSDARG00000020328	0.800334	1.97008e-05	0.000693266	plekha6	pleckstrin homology domain containing, family A member 6 [Source:ZFIN;Acc:ZDB-GENE-140106-14]	8.23571	13.8254
ENSDARG00000039477	0.799609	1.22714e-07	9.0081e-06	terb2	telomere repeat binding bouquet formation protein 2 [Source:NCBI gene;Acc:541341]	34.3019	57.6474
ENSDARG00000040338	0.799201	0.00476621	0.0478504	hvcn1	hydrogen voltage-gated channel 1 [Source:NCBI gene;Acc:436618]	5.36794	8.98279
ENSDARG00000051925	0.799173	0.00366284	0.0399117	cyb5r2	cytochrome b5 reductase 2 [Source:NCBI gene;Acc:751641]	3.18315	5.34647
ENSDARG00000030367	0.798762	5.41165e-08	4.318e-06	metrn	meteorin, glial cell differentiation regulator [Source:ZFIN;Acc:ZDB-GENE-050102-1]	14.1117	23.6881
ENSDARG00000023963	0.797728	0.000254081	0.00547842	tpm4a	tropomyosin 4a [Source:ZFIN;Acc:ZDB-GENE-040426-2185]	7.9934	13.408
ENSDARG00000087402	0.797677	0.000107454	0.00281431	tpm1	tropomyosin 1 (alpha) [Source:ZFIN;Acc:ZDB-GENE-040426-854]	4.18441	7.00252
ENSDARG00000095266	0.797574	0.00245094	0.0300732	AL928866.1		16.8657	28.2671
ENSDARG00000031720	0.795448	0.00149783	0.0211484	clstn1	calsyntenin 1 [Source:ZFIN;Acc:ZDB-GENE-040426-1064]	8.25147	13.7783
ENSDARG00000067566	0.795042	0.00434093	0.0448438	sftpbb	surfactant protein Bb [Source:NCBI gene;Acc:100001978]	4.00665	6.6973
ENSDARG00000053340	0.794123	0.00190708	0.0251991	si:ch211-138g9.3	si:ch211-138g9.3 [Source:ZFIN;Acc:ZDB-GENE-090311-27]	8.92947	14.9453
ENSDARG00000100321	0.790888	0.000641656	0.011342	BX248331.1		10.2107	16.9891
ENSDARG00000098944	0.790187	1.49006e-05	0.000546782	nme8	NME/NM23 family member 8 [Source:ZFIN;Acc:ZDB-GENE-070410-39]	79.0803	132.003
ENSDARG00000078520	0.789178	0.000355832	0.00714999	ikbip	IKBKB interacting protein [Source:ZFIN;Acc:ZDB-GENE-131122-26]	14.64	24.4
ENSDARG00000004059	0.787953	0.00246376	0.0301495	galk2	galactokinase 2 [Source:ZFIN;Acc:ZDB-GENE-041114-143]	5.67414	9.42768
ENSDARG00000034568	0.786087	3.35959e-07	2.22202e-05	fitm2	fat storage inducing transmembrane protein 2 [Source:NCBI gene;Acc:552928]	40.8387	67.9434
ENSDARG00000076290	0.784816	0.00152486	0.021387	calr	calreticulin [Source:ZFIN;Acc:ZDB-GENE-030131-4042]	14.3591	23.756
ENSDARG00000094224	0.784766	0.00173181	0.0233436	si:dkey-219e20.2	si:dkey-219e20.2 [Source:ZFIN;Acc:ZDB-GENE-041001-105]	11.6082	19.2969
ENSDARG00000069093	0.784584	4.5905e-07	2.92343e-05	col2a1a	collagen, type II, alpha 1a [Source:ZFIN;Acc:ZDB-GENE-980526-192]	7.21736	12.004
ENSDARG00000018529	0.783977	0.00162981	0.0223675	lipf	lipase, gastric [Source:ZFIN;Acc:ZDB-GENE-040426-2737]	6.18171	10.2512
ENSDARG00000080019	0.783295	0.000417686	0.00809079	UBA6	si:dkey-82j4.2 [Source:ZFIN;Acc:ZDB-GENE-090312-139]	4.20208	6.98682
ENSDARG00000113659	0.781945	0.00398718	0.0426335	CU928063.1		16.8977	27.9918
ENSDARG00000000887	0.778153	2.66443e-06	0.000131063	zgc:56699	zgc:56699 [Source:ZFIN;Acc:ZDB-GENE-040426-2099]	133.981	221.208
ENSDARG00000090153	0.77757	0.00150805	0.0212598	cyldl	cylindromatosis (turban tumor syndrome), like [Source:ZFIN;Acc:ZDB-GENE-131127-190]	9.31455	15.3648
ENSDARG00000073786	0.776864	0.000542493	0.00989391	cmbl	carboxymethylenebutenolidase homolog (Pseudomonas) [Source:ZFIN;Acc:ZDB-GENE-071004-21]	5.73256	9.47533
ENSDARG00000101743	0.776434	3.12929e-05	0.00100813	C5H11orf1	expressed sequence EH456644 [Source:ZFIN;Acc:ZDB-GENE-170331-1]	42.5057	70.3674
ENSDARG00000070692	0.775215	0.00322015	0.0364631	si:dkey-80c24.1	si:dkey-80c24.1 [Source:ZFIN;Acc:ZDB-GENE-061207-69]	7.18898	11.8763
ENSDARG00000039872	0.775047	9.58176e-05	0.00256836	lamtor2	late endosomal/lysosomal adaptor, MAPK and MTOR activator 2 [Source:NCBI gene;Acc:445155]	24.9117	41.1526
ENSDARG00000105458	0.773222	0.00100419	0.0157593	si:dkeyp-81f3.4	si:dkeyp-81f3.4 [Source:ZFIN;Acc:ZDB-GENE-160113-129]	75.3815	124.551
ENSDARG00000006491	0.772376	0.00254356	0.0309056	agpat9l	1-acylglycerol-3-phosphate O-acyltransferase 9, like [Source:NCBI gene;Acc:567414]	4.34301	7.1719
ENSDARG00000006474	0.771734	4.93046e-05	0.00148389	saxo2	stabilizer of axonemal microtubules 2 [Source:ZFIN;Acc:ZDB-GENE-051127-27]	170.655	280.03
ENSDARG00000088801	0.771725	0.000446525	0.00852311	fgd5a	FYVE, RhoGEF and PH domain containing 5a [Source:ZFIN;Acc:ZDB-GENE-090428-3]	1.82003	3.00077
ENSDARG00000098408	0.770826	0.00429827	0.044554	stbd1	starch binding domain 1 [Source:ZFIN;Acc:ZDB-GENE-120817-2]	2.64716	4.36629
ENSDARG00000052652	0.769106	0.00227549	0.0286371	fermt1	fermitin family member 1 [Source:ZFIN;Acc:ZDB-GENE-030131-3264]	7.52789	12.3876
ENSDARG00000058162	0.768978	9.93502e-07	5.63323e-05	pcyt1ba	phosphate cytidylyltransferase 1, choline, beta a [Source:ZFIN;Acc:ZDB-GENE-061220-4]	43.5032	71.583
ENSDARG00000051746	0.7679	0.00157094	0.0218203	ada2a	adenosine deaminase 2a [Source:NCBI gene;Acc:373884]	37.079	61.2213
ENSDARG00000069009	0.765567	0.00277289	0.0329197	si:ch211-147a11.3	si:ch211-147a11.3 [Source:NCBI gene;Acc:795658]	4.88326	8.00599
ENSDARG00000056803	0.765147	8.41747e-06	0.000345356	ap1s1	adaptor related protein complex 1 subunit sigma 1 [Source:ZFIN;Acc:ZDB-GENE-040426-1119]	25.8502	42.4079
ENSDARG00000056438	0.761765	0.00243128	0.0299646	her9	hairy-related 9 [Source:ZFIN;Acc:ZDB-GENE-011213-1]	15.5755	25.5169
ENSDARG00000097281	0.761565	0.00286791	0.03369	zgc:174574	zgc:174574 [Source:ZFIN;Acc:ZDB-GENE-030131-1529]	1.41226	2.30805
ENSDARG00000036888	0.761547	0.00492162	0.048892	zgc:153935	zgc:153935 [Source:ZFIN;Acc:ZDB-GENE-061103-148]	11.0931	18.2164
ENSDARG00000104118	0.761078	0.00264535	0.0318742	antxr2a	ANTXR cell adhesion molecule 2a [Source:ZFIN;Acc:ZDB-GENE-060526-14]	2.01674	3.29412
ENSDARG00000090753	0.755207	1.10746e-05	0.00043056	si:dkey-13p1.3	si:dkey-13p1.3 [Source:ZFIN;Acc:ZDB-GENE-131121-470]	26.8499	43.7989
ENSDARG00000112234	0.755059	0.00373388	0.040557	endouc	endonuclease, polyU-specific C [Source:NCBI gene;Acc:562040]	9.98454	16.2125
ENSDARG00000067711	0.754956	0.00507574	0.0499889	parvg	parvin, gamma [Source:ZFIN;Acc:ZDB-GENE-070410-67]	6.04573	9.83471
ENSDARG00000013526	0.754953	0.000245549	0.0053406	svep1	sushi, von Willebrand factor type A, EGF and pentraxin domain containing 1 [Source:ZFIN;Acc:ZDB-GENE-110726-1]	2.58428	4.20898
ENSDARG00000060980	0.754594	2.00523e-05	0.000702933	atp8b1	ATPase phospholipid transporting 8B1 [Source:ZFIN;Acc:ZDB-GENE-091116-14]	9.70266	15.7909
ENSDARG00000097635	0.753166	0.00303412	0.035084	wu:fb18f06	wu:fb18f06 [Source:ZFIN;Acc:ZDB-GENE-030131-261]	5.01897	8.1484
ENSDARG00000014907	0.751326	0.000875624	0.0143745	htra1b	HtrA serine peptidase 1b [Source:NCBI gene;Acc:565082]	2.99605	4.86266
ENSDARG00000016253	0.749977	1.76457e-06	9.27851e-05	ralab	v-ral simian leukemia viral oncogene homolog Ab (ras related) [Source:ZFIN;Acc:ZDB-GENE-041114-195]	19.5262	31.7114
ENSDARG00000043635	0.747621	0.00139384	0.0201413	cmc2	C-x(9)-C motif containing 2 [Source:NCBI gene;Acc:368857]	2.8193	4.56414
ENSDARG00000071013	0.747383	4.90774e-06	0.000219394	arl6ip6	ADP-ribosylation factor-like 6 interacting protein 6 [Source:ZFIN;Acc:ZDB-GENE-070410-117]	29.9302	48.383
ENSDARG00000070959	0.746164	8.52476e-07	4.93645e-05	si:ch211-288g17.3	si:ch211-288g17.3 [Source:ZFIN;Acc:ZDB-GENE-030131-461]	100.663	163.07
ENSDARG00000079578	0.745552	0.00481422	0.0481387	rbpms2b	RNA binding protein, mRNA processing factor 2b [Source:ZFIN;Acc:ZDB-GENE-040426-741]	2.7977	4.52533
ENSDARG00000096415	0.742826	0.000326636	0.00671573	raf1a	Raf-1 proto-oncogene, serine/threonine kinase a [Source:ZFIN;Acc:ZDB-GENE-990415-41]	5.4541	8.79852
ENSDARG00000063899	0.742737	1.3895e-05	0.000517027	mt-nd2	NADH dehydrogenase subunit 2 [Source:NCBI gene;Acc:140532]	354.981	572.786
ENSDARG00000039626	0.74147	0.00172443	0.0232933	nrgna	neurogranin (protein kinase C substrate, RC3) a [Source:ZFIN;Acc:ZDB-GENE-090710-4]	41.4026	66.4823
ENSDARG00000095459	0.73956	0.00139422	0.0201413	si:ch211-191j22.3	si:ch211-191j22.3 [Source:ZFIN;Acc:ZDB-GENE-030131-4242]	15.6342	25.1326
ENSDARG00000015156	0.739257	0.0016999	0.0230871	fbln2	fibulin 2 [Source:ZFIN;Acc:ZDB-GENE-060711-1]	3.58648	5.7557
ENSDARG00000016357	0.739086	0.00491169	0.0488288	fmo5	flavin containing dimethylaniline monoxygenase 5 [Source:ZFIN;Acc:ZDB-GENE-030131-6606]	4.78617	7.69444
ENSDARG00000055746	0.738189	0.0021637	0.0277131	si:ch211-238g23.1	si:ch211-238g23.1 [Source:ZFIN;Acc:ZDB-GENE-050420-173]	4.83734	7.78001
ENSDARG00000021677	0.73773	8.47711e-05	0.00231753	phf11	PHD finger protein 11 [Source:ZFIN;Acc:ZDB-GENE-081104-417]	16.677	26.7915
ENSDARG00000042837	0.737182	0.000343094	0.00694486	atp1b3b	ATPase Na+/K+ transporting subunit beta 3b [Source:ZFIN;Acc:ZDB-GENE-001127-1]	24.4217	39.1755
ENSDARG00000023181	0.736783	8.84602e-07	5.10096e-05	pcp4l1	Purkinje cell protein 4 like 1 [Source:ZFIN;Acc:ZDB-GENE-040724-35]	56.3248	90.5503
ENSDARG00000003517	0.736376	0.000842605	0.0139577	impa1	inositol monophosphatase 1 [Source:ZFIN;Acc:ZDB-GENE-040718-245]	18.6922	30.0173
ENSDARG00000040674	0.729719	0.00306827	0.0353856	ctdsp1	CTD (carboxy-terminal domain, RNA polymerase II, polypeptide A) small phosphatase 1 [Source:ZFIN;Acc:ZDB-GENE-050522-523]	2.7315	4.36827
ENSDARG00000025513	0.729488	0.000721405	0.0125007	dip2cb	disco-interacting protein 2 homolog Cb [Source:ZFIN;Acc:ZDB-GENE-070912-589]	3.46071	5.52469
ENSDARG00000011373	0.728953	0.000110142	0.00286286	mknk2a	MAPK interacting serine/threonine kinase 2a [Source:ZFIN;Acc:ZDB-GENE-030131-6099]	6.54044	10.4613
ENSDARG00000054300	0.726918	0.00203267	0.0264671	dhrs1	dehydrogenase/reductase (SDR family) member 1 [Source:ZFIN;Acc:ZDB-GENE-030616-591]	8.6312	13.7646
ENSDARG00000025904	0.72443	0.000165357	0.00394819	tecrb	trans-2,3-enoyl-CoA reductase b [Source:ZFIN;Acc:ZDB-GENE-030131-5154]	9.06611	14.4599
ENSDARG00000071196	0.724024	0.000519327	0.00956219	cavin2b	caveolae associated protein 2b [Source:ZFIN;Acc:ZDB-GENE-040912-149]	16.039	25.4679
ENSDARG00000024681	0.723304	0.000121371	0.00309609	pane1	proliferation associated nuclear element [Source:NCBI gene;Acc:402852]	91.7302	146.278
ENSDARG00000076779	0.721173	1.48453e-07	1.07797e-05	fam13b	family with sequence similarity 13 member B [Source:ZFIN;Acc:ZDB-GENE-030131-4913]	21.3667	33.9781
ENSDARG00000102033	0.721097	0.000729134	0.012587	zgc:193790	zgc:193790 [Source:ZFIN;Acc:ZDB-GENE-080723-55]	23.4439	37.2975
ENSDARG00000063375	0.7192	0.000248282	0.00537449	pter	phosphotriesterase related [Source:NCBI gene;Acc:751664]	10.7693	17.0722
ENSDARG00000023814	0.719093	0.00398484	0.0426335	dyrk1ab	dual-specificity tyrosine-(Y)-phosphorylation regulated kinase 1A, b [Source:ZFIN;Acc:ZDB-GENE-030131-5677]	36.6268	58.4496
ENSDARG00000030781	0.71896	0.00234119	0.0292494	acads	acyl-CoA dehydrogenase short chain [Source:ZFIN;Acc:ZDB-GENE-040808-64]	5.69815	9.0491
ENSDARG00000086645	0.717422	0.000881689	0.0144526	hs3st3b1b	heparan sulfate (glucosamine) 3-O-sulfotransferase 3B1b [Source:ZFIN;Acc:ZDB-GENE-070202-5]	3.08041	4.87762
ENSDARG00000077962	0.716897	0.00238875	0.029561	gltpb	glycolipid transfer protein b [Source:ZFIN;Acc:ZDB-GENE-091118-80]	13.2636	21.0087
ENSDARG00000004377	0.714373	0.00461916	0.046733	ppp1r13ba	protein phosphatase 1, regulatory subunit 13Ba [Source:ZFIN;Acc:ZDB-GENE-030131-9805]	1.46148	2.31318
ENSDARG00000026582	0.712881	0.00141788	0.020312	iscub	iron-sulfur cluster assembly enzyme b [Source:ZFIN;Acc:ZDB-GENE-050417-332]	19.8361	31.2845
ENSDARG00000099527	0.712808	0.00327948	0.0369825	nkiras1	NFKB inhibitor interacting Ras-like 1 [Source:NCBI gene;Acc:100002175]	11.1076	17.6257
ENSDARG00000007098	0.712107	1.55024e-06	8.3807e-05	itm2ba	integral membrane protein 2Ba [Source:ZFIN;Acc:ZDB-GENE-030131-2352]	116.858	184.367
ENSDARG00000062593	0.709274	3.58265e-06	0.00016781	stox1	storkhead box 1 [Source:ZFIN;Acc:ZDB-GENE-030925-2]	13.4548	21.2217
ENSDARG00000105834	0.707766	5.14234e-05	0.00153254	znf971	zinc finger protein 971 [Source:ZFIN;Acc:ZDB-GENE-050306-52]	8.03269	12.6413
ENSDARG00000030265	0.706288	0.00215965	0.0276871	scdb	stearoyl-CoA desaturase b [Source:ZFIN;Acc:ZDB-GENE-050522-12]	2.54924	4.01037
ENSDARG00000012030	0.706236	1.59748e-06	8.51408e-05	dnaaf1	dynein, axonemal, assembly factor 1 [Source:NCBI gene;Acc:386722]	57.196	90.1331
ENSDARG00000091834	0.705186	0.000729821	0.0125909	si:ch211-198m17.1	si:ch211-198m17.1 [Source:ZFIN;Acc:ZDB-GENE-131127-451]	5.14747	8.08714
ENSDARG00000076609	0.704896	0.000152392	0.00369185	si:ch211-199g17.9	si:ch211-199g17.9 [Source:ZFIN;Acc:ZDB-GENE-120214-17]	104.347	164.132
ENSDARG00000074950	0.70334	0.00417591	0.0437045	zgc:194114	zgc:194114 [Source:ZFIN;Acc:ZDB-GENE-081022-56]	72.923	114.271
ENSDARG00000063690	0.70156	7.14319e-05	0.00200477	nrm	nurim [Source:NCBI gene;Acc:570027]	10.515	16.4963
ENSDARG00000103132	0.700955	0.000404217	0.00788987	dnaaf2	dynein, axonemal, assembly factor 2 [Source:NCBI gene;Acc:606664]	52.8875	82.6547
ENSDARG00000008363	0.699536	0.00223226	0.0282386	mcl1b	MCL1 apoptosis regulator, BCL2 family member b [Source:ZFIN;Acc:ZDB-GENE-030825-1]	33.7771	52.8068
ENSDARG00000023927	0.69741	0.000109107	0.00284675	dnajc24	DnaJ (Hsp40) homolog, subfamily C, member 24 [Source:ZFIN;Acc:ZDB-GENE-040426-1153]	11.2208	17.5569
ENSDARG00000042396	0.696631	2.73822e-06	0.000133735	odf3b	tripartite motif containing 35-30 [Source:ZFIN;Acc:ZDB-GENE-060503-557]	48.7292	76.0576
ENSDARG00000019328	0.696626	0.00123313	0.0183951	plxna4	plexin A4 [Source:NCBI gene;Acc:325938]	2.602	4.06294
ENSDARG00000088753	0.695405	6.98319e-08	5.41454e-06	cfap299	cilia and flagella associated protein 299 [Source:NCBI gene;Acc:558475]	282.983	442.035
ENSDARG00000045074	0.695312	0.0020232	0.0263563	arl4d	ADP-ribosylation factor-like 4D [Source:ZFIN;Acc:ZDB-GENE-030131-2293]	17.8996	27.8824
ENSDARG00000090039	0.69469	0.00487856	0.0485697	reck	reversion-inducing-cysteine-rich protein with kazal motifs [Source:NCBI gene;Acc:100334698]	2.34831	3.65994
ENSDARG00000054572	0.694146	1.98339e-07	1.38173e-05	wdr95	WD40 repeat domain 95 [Source:ZFIN;Acc:ZDB-GENE-131127-243]	70.824	110.484
ENSDARG00000068262	0.691181	7.81285e-05	0.00216972	vamp5	vesicle-associated membrane protein 5 [Source:ZFIN;Acc:ZDB-GENE-030131-4209]	16.822	26.1633
ENSDARG00000058683	0.686324	0.00404518	0.0430357	pimr204	Pim proto-oncogene, serine/threonine kinase, related 204 [Source:ZFIN;Acc:ZDB-GENE-141216-237]	6.88695	10.669
ENSDARG00000012932	0.686134	0.00063974	0.0113288	mat2b	methionine adenosyltransferase II, beta [Source:NCBI gene;Acc:541347]	8.96397	13.9228
ENSDARG00000017388	0.686024	0.000116455	0.00299294	gstt1b	glutathione S-transferase theta 1b [Source:ZFIN;Acc:ZDB-GENE-040426-1491]	17.902	27.7515
ENSDARG00000094685	0.68357	0.000225045	0.0050095	si:dkey-267j14.7	si:dkey-267j14.7 [Source:ZFIN;Acc:ZDB-GENE-081104-401]	74.4519	115.204
ENSDARG00000089747	0.682739	0.00214378	0.0275222	si:zfos-754c12.2	si:zfos-754c12.2 [Source:ZFIN;Acc:ZDB-GENE-130531-27]	13.8931	21.5215
ENSDARG00000098348	0.682665	0.00040723	0.00793192	znf326	zinc finger protein 326 [Source:NCBI gene;Acc:571228]	9.73342	15.0428
ENSDARG00000090219	0.68136	0.00162945	0.0223675	wdr45	WD repeat domain 45 [Source:NCBI gene;Acc:393200]	14.6188	22.61
ENSDARG00000095223	0.679968	0.000701584	0.0122345	si:ch211-242f23.3	si:ch211-242f23.3 [Source:ZFIN;Acc:ZDB-GENE-091204-367]	223.845	345.156
ENSDARG00000009106	0.678907	0.00176813	0.0237204	serinc1	serine incorporator 1 [Source:ZFIN;Acc:ZDB-GENE-030131-4415]	39.2778	60.5262
ENSDARG00000077777	0.678323	0.000966373	0.0153679	tmsb4x	thymosin beta 4 X-linked [Source:ZFIN;Acc:ZDB-GENE-030131-8304]	244.526	376.024
ENSDARG00000006981	0.677559	0.00175335	0.0236001	ccdc113	coiled-coil domain containing 113 [Source:NCBI gene;Acc:450041]	167.163	257.678
ENSDARG00000038788	0.677369	4.64513e-05	0.00141352	dnai1.2	dynein, axonemal, intermediate chain 1, paralog 2 [Source:ZFIN;Acc:ZDB-GENE-070112-1302]	66.0156	101.961
ENSDARG00000089340	0.676609	0.00223251	0.0282386	rhobtb2b	Rho related BTB domain containing 2b [Source:ZFIN;Acc:ZDB-GENE-071125-1]	8.26215	12.7356
ENSDARG00000024479	0.676177	1.34976e-05	0.000506817	pigk	phosphatidylinositol glycan anchor biosynthesis, class K [Source:ZFIN;Acc:ZDB-GENE-040625-162]	20.4023	31.4554
ENSDARG00000052405	0.675983	8.7477e-05	0.00238201	pak6b	p21 protein (Cdc42/Rac)-activated kinase 6b [Source:ZFIN;Acc:ZDB-GENE-041014-121]	11.5138	17.7445
ENSDARG00000008494	0.675725	0.000342318	0.00693427	myl6	myosin, light chain 6, alkali, smooth muscle and non-muscle [Source:ZFIN;Acc:ZDB-GENE-041010-28]	8.60276	13.2396
ENSDARG00000013804	0.673441	0.000227971	0.00504625	capns1b	calpain, small subunit 1 b [Source:ZFIN;Acc:ZDB-GENE-030131-5206]	37.6957	58.1048
ENSDARG00000103715	0.673255	0.00178984	0.023988	BX510949.1		8.05936	12.3894
ENSDARG00000075881	0.67317	0.000423942	0.00818759	SERF2	si:ch211-39k3.2 [Source:ZFIN;Acc:ZDB-GENE-070705-180]	32.6639	50.2485
ENSDARG00000059801	0.672998	0.00444296	0.0455906	pdzd2	PDZ domain containing 2 [Source:ZFIN;Acc:ZDB-GENE-060526-297]	2.92915	4.51646
ENSDARG00000076997	0.671141	0.000646492	0.0114042	stxbp4	syntaxin binding protein 4 [Source:ZFIN;Acc:ZDB-GENE-110420-5]	6.74581	10.3719
ENSDARG00000016594	0.670173	2.23546e-06	0.000113	haus4	HAUS augmin-like complex, subunit 4 [Source:NCBI gene;Acc:436698]	39.4763	60.6403
ENSDARG00000018312	0.669977	8.60728e-06	0.000351566	rell1	RELT like 1 [Source:ZFIN;Acc:ZDB-GENE-161213-2]	22.763	34.9706
ENSDARG00000034700	0.668361	0.000460643	0.00873136	vegfab	vascular endothelial growth factor Ab [Source:ZFIN;Acc:ZDB-GENE-030131-4605]	8.2006	12.5571
ENSDARG00000097155	0.667943	0.00400797	0.0427604	GDPGP1	zgc:153343 [Source:NCBI gene;Acc:560896]	5.64862	8.65423
ENSDARG00000063190	0.667303	4.36807e-05	0.00134411	zranb1b	zinc finger, RAN-binding domain containing 1b [Source:NCBI gene;Acc:777720]	25.0016	38.3623
ENSDARG00000068939	0.66629	0.00186428	0.0247752	xaf1	XIAP associated factor 1 [Source:ZFIN;Acc:ZDB-GENE-060929-840]	31.0306	47.5136
ENSDARG00000077409	0.664713	1.87192e-05	0.000661266	cby1	chibby homolog 1 (Drosophila) [Source:ZFIN;Acc:ZDB-GENE-030131-5074]	31.3403	47.9536
ENSDARG00000036252	0.663868	0.00333518	0.0374566	rras2	RAS related 2 [Source:ZFIN;Acc:ZDB-GENE-050417-352]	5.86585	8.9432
ENSDARG00000111759	0.663309	1.91908e-05	0.000677055	ccdc62	coiled-coil domain containing 62 [Source:ZFIN;Acc:ZDB-GENE-040718-71]	49.3158	75.1674
ENSDARG00000054136	0.662944	7.81064e-07	4.56141e-05	ccdc105	coiled-coil domain containing 105 [Source:ZFIN;Acc:ZDB-GENE-131121-219]	170.646	260.454
ENSDARG00000068130	0.661982	9.57582e-06	0.000383144	spaca9	sperm acrosome associated 9 [Source:ZFIN;Acc:ZDB-GENE-060825-33]	73.146	111.492
ENSDARG00000077815	0.661855	0.00386169	0.0416978	cdc26	cell division cycle 26 homolog [Source:NCBI gene;Acc:445501]	29.6705	45.1818
ENSDARG00000100294	0.661755	0.00279024	0.0330971	zgc:113209	zgc:113209 [Source:ZFIN;Acc:ZDB-GENE-050410-8]	4.18714	6.39485
ENSDARG00000036299	0.65947	0.000122278	0.00310767	nucb2a	nucleobindin 2a [Source:ZFIN;Acc:ZDB-GENE-030826-14]	9.24715	14.092
ENSDARG00000105412	0.659128	0.00105915	0.0163876	si:ch211-276i12.11	si:ch211-276i12.11 [Source:ZFIN;Acc:ZDB-GENE-160628-5]	28.0103	42.7458
ENSDARG00000040668	0.65881	0.00111936	0.0171166	lrrc51	leucine rich repeat containing 51 [Source:ZFIN;Acc:ZDB-GENE-060929-962]	70.4641	106.959
ENSDARG00000034956	0.658625	0.000890441	0.0145308	myclb	MYCL proto-oncogene, bHLH transcription factor b [Source:NCBI gene;Acc:567762]	13.1374	19.9936
ENSDARG00000089183	0.657495	3.4964e-05	0.00110691	ppp1r32	protein phosphatase 1, regulatory subunit 32 [Source:ZFIN;Acc:ZDB-GENE-120913-1]	76.4472	116.107
ENSDARG00000041511	0.657207	0.000424175	0.00818759	pex10	peroxisomal biogenesis factor 10 [Source:ZFIN;Acc:ZDB-GENE-041010-71]	12.1709	18.5146
ENSDARG00000070513	0.657023	3.94998e-07	2.5631e-05	brpf3a	bromodomain and PHD finger containing, 3a [Source:ZFIN;Acc:ZDB-GENE-130530-730]	42.2347	64.2788
ENSDARG00000079705	0.656609	7.82625e-06	0.00032412	si:ch211-152p11.4	si:ch211-152p11.4 [Source:ZFIN;Acc:ZDB-GENE-060503-764]	20.2553	30.7927
ENSDARG00000060010	0.656387	0.000121866	0.00310006	iqgap2	IQ motif containing GTPase activating protein 2 [Source:ZFIN;Acc:ZDB-GENE-030131-2878]	7.71014	11.6929
ENSDARG00000004204	0.654949	3.30108e-06	0.000155952	efhc2	EF-hand domain (C-terminal) containing 2 [Source:NCBI gene;Acc:567323]	188.228	285.974
ENSDARG00000045306	0.654286	0.00485182	0.048434	slc51a	solute carrier family 51 alpha subunit [Source:NCBI gene;Acc:447807]	7.30037	11.0888
ENSDARG00000037794	0.652327	0.000605523	0.0108347	nptx2a	neuronal pentraxin 2a [Source:ZFIN;Acc:ZDB-GENE-060707-1]	65.581	99.5613
ENSDARG00000021853	0.64874	0.00332735	0.0373993	ntpcr	nucleoside-triphosphatase, cancer-related [Source:ZFIN;Acc:ZDB-GENE-040801-200]	13.4226	20.3377
ENSDARG00000020235	0.648528	0.000839613	0.0139417	sept9a	septin 9a [Source:ZFIN;Acc:ZDB-GENE-030131-9187]	5.63399	8.50069
ENSDARG00000014058	0.648396	4.28305e-06	0.00019496	rab36	RAB36, member RAS oncogene family [Source:ZFIN;Acc:ZDB-GENE-040910-5]	223.938	338.688
ENSDARG00000023495	0.647122	0.000342147	0.00693427	ift74	intraflagellar transport 74 [Source:NCBI gene;Acc:436658]	76.2559	115.133
ENSDARG00000076060	0.64613	6.07391e-06	0.000259279	diaph2	diaphanous-related formin 2 [Source:ZFIN;Acc:ZDB-GENE-090115-1]	10.49	15.8312
ENSDARG00000033928	0.645272	0.00417651	0.0437045	ndfip2	Nedd4 family interacting protein 2 [Source:ZFIN;Acc:ZDB-GENE-040426-2662]	6.08811	9.17171
ENSDARG00000100916	0.644962	0.000564137	0.0102073	uvssa	UV-stimulated scaffold protein A [Source:NCBI gene;Acc:402864]	10.6601	16.057
ENSDARG00000018966	0.642424	1.42723e-05	0.000526542	cyb5r1	cytochrome b5 reductase 1 [Source:ZFIN;Acc:ZDB-GENE-030131-8497]	68.6679	103.584
ENSDARG00000058128	0.642281	0.00068483	0.0119817	msna	moesin a [Source:ZFIN;Acc:ZDB-GENE-021211-2]	15.703	23.605
ENSDARG00000053070	0.64103	0.00062986	0.0112044	gosr2	golgi SNAP receptor complex member 2 [Source:ZFIN;Acc:ZDB-GENE-030131-3290]	21.4205	32.2088
ENSDARG00000036080	0.638781	4.62612e-05	0.00141086	cd81a	CD81 molecule a [Source:ZFIN;Acc:ZDB-GENE-000831-5]	23.8315	35.7457
ENSDARG00000036787	0.636515	0.00203429	0.0264756	tap2a	transporter associated with antigen processing, subunit type a [Source:ZFIN;Acc:ZDB-GENE-030616-245]	11.6678	17.436
ENSDARG00000059906	0.635733	0.00348953	0.0385435	sdc4	syndecan 4 [Source:ZFIN;Acc:ZDB-GENE-061111-1]	24.8087	37.0529
ENSDARG00000039657	0.635699	1.16078e-06	6.48903e-05	fank1	fibronectin type III and ankyrin repeat domains 1 [Source:ZFIN;Acc:ZDB-GENE-130613-3]	212.533	318.41
ENSDARG00000102640	0.635634	0.000565992	0.0102341	pdia3	protein disulfide isomerase family A, member 3 [Source:ZFIN;Acc:ZDB-GENE-031002-9]	33.8366	50.6164
ENSDARG00000056532	0.634845	0.00164577	0.0225077	serinc2	serine incorporator 2 [Source:ZFIN;Acc:ZDB-GENE-041111-296]	21.3925	31.9588
ENSDARG00000013144	0.634687	0.00114146	0.017377	atp1b1a	ATPase Na+/K+ transporting subunit beta 1a [Source:ZFIN;Acc:ZDB-GENE-001127-3]	121.4	181.433
ENSDARG00000001880	0.63445	0.00234872	0.0293168	stx3a	syntaxin 3A [Source:ZFIN;Acc:ZDB-GENE-040426-1489]	5.46313	8.18297
ENSDARG00000003290	0.634417	0.00264378	0.0318694	dab1b	DAB adaptor protein 1b [Source:ZFIN;Acc:ZDB-GENE-060421-7958]	53.1651	79.2625
ENSDARG00000112527	0.63222	0.00429249	0.0445305	FP325130.1		28.124	42.0204
ENSDARG00000035963	0.630749	2.702e-05	0.000897589	ccdc96	coiled-coil domain containing 96 [Source:ZFIN;Acc:ZDB-GENE-081022-156]	37.7442	56.3532
ENSDARG00000014793	0.630601	2.35365e-05	0.000805522	ehd1b	EH-domain containing 1b [Source:ZFIN;Acc:ZDB-GENE-030131-2069]	119.196	178.066
ENSDARG00000021022	0.630594	4.86162e-05	0.00146639	ift57	intraflagellar transport 57 homolog (Chlamydomonas) [Source:NCBI gene;Acc:414929]	117.103	174.773
ENSDARG00000032005	0.630575	0.000173638	0.00409101	ccdc65	coiled-coil domain containing 65 [Source:NCBI gene;Acc:368824]	72.9456	109.06
ENSDARG00000091932	0.630462	0.00106844	0.0164941	si:ch73-25f10.6	si:ch73-25f10.6 [Source:ZFIN;Acc:ZDB-GENE-100922-192]	15.2072	22.6284
ENSDARG00000005799	0.629756	0.00412886	0.0435713	smim14	small integral membrane protein 14 [Source:ZFIN;Acc:ZDB-GENE-040426-22]	8.42856	12.5614
ENSDARG00000077069	0.629273	1.28302e-06	7.04327e-05	srgn	serglycin [Source:ZFIN;Acc:ZDB-GENE-030131-7127]	182.854	272.936
ENSDARG00000011769	0.626384	4.55474e-05	0.00139219	cpm	carboxypeptidase M [Source:ZFIN;Acc:ZDB-GENE-041210-191]	16.1982	24.1354
ENSDARG00000007560	0.625245	0.000202251	0.00463387	sema3bl	sema domain, immunoglobulin domain (Ig), short basic domain, secreted, (semaphorin) 3bl [Source:ZFIN;Acc:ZDB-GENE-030131-2956]	25.344	37.6284
ENSDARG00000040657	0.623622	0.00167919	0.0228624	wipi1	WD repeat domain, phosphoinositide interacting 1 [Source:ZFIN;Acc:ZDB-GENE-040426-1404]	8.81578	13.081
ENSDARG00000019420	0.621814	0.00223633	0.0282739	etnk1	ethanolamine kinase 1 [Source:ZFIN;Acc:ZDB-GENE-030328-21]	10.3145	15.2661
ENSDARG00000092889	0.621498	6.05762e-05	0.00176133	zgc:194246	zgc:194246 [Source:ZFIN;Acc:ZDB-GENE-081022-85]	62.0313	92.0488
ENSDARG00000069698	0.619797	1.48291e-05	0.000545168	lrguk	leucine-rich repeats and guanylate kinase domain containing [Source:ZFIN;Acc:ZDB-GENE-050419-232]	59.7978	88.6075
ENSDARG00000102101	0.619425	0.000210747	0.00477364	si:ch73-174h16.5	si:ch73-174h16.5 [Source:ZFIN;Acc:ZDB-GENE-160728-123]	45.7728	67.9923
ENSDARG00000044597	0.619035	0.000980115	0.0154967	ncbp3	nuclear cap binding subunit 3 [Source:NCBI gene;Acc:393112]	132.995	196.411
ENSDARG00000038577	0.61868	5.7778e-05	0.00169252	cox6c	cytochrome c oxidase subunit 6C [Source:ZFIN;Acc:ZDB-GENE-040724-95]	163.223	241.524
ENSDARG00000040111	0.618425	0.00494452	0.0489776	pi4kb	phosphatidylinositol 4-kinase, catalytic, beta [Source:NCBI gene;Acc:563201]	14.1797	20.9606
ENSDARG00000052827	0.615671	0.000271627	0.00579753	top3a	DNA topoisomerase III alpha [Source:ZFIN;Acc:ZDB-GENE-071212-2]	10.6567	15.7345
ENSDARG00000087262	0.615471	0.00279682	0.0331178	zgc:63568	zgc:63568 [Source:ZFIN;Acc:ZDB-GENE-040426-1165]	34.1969	50.5127
ENSDARG00000101331	0.615171	0.00124056	0.0184758	tekt1	tektin 1 [Source:ZFIN;Acc:ZDB-GENE-041114-99]	328.833	485.009
ENSDARG00000009046	0.614644	0.00115311	0.0175059	nphp1	nephronophthisis 1 [Source:ZFIN;Acc:ZDB-GENE-060929-1234]	39.7912	58.9251
ENSDARG00000021443	0.614609	0.00250033	0.0304623	zfp36l1b	zinc finger protein 36, C3H type-like 1b [Source:ZFIN;Acc:ZDB-GENE-030131-2391]	30.1519	44.4595
ENSDARG00000037403	0.614305	0.000112425	0.00291117	hspa8b	heat shock protein family A (Hsp70) member 8b [Source:ZFIN;Acc:ZDB-GENE-121214-31]	101.607	150.306
ENSDARG00000098017	0.61402	0.00455779	0.046317	pet100	PET100 cytochrome c oxidase chaperone [Source:ZFIN;Acc:ZDB-GENE-131121-608]	22.0465	32.6002
ENSDARG00000100470	0.611782	7.90742e-05	0.00218793	BX004768.1		31.671	46.6875
ENSDARG00000014244	0.610608	1.01065e-05	0.000399167	rbmx	RNA binding motif protein X-linked [Source:NCBI gene;Acc:321860]	52.6336	77.6129
ENSDARG00000036966	0.607337	0.000195394	0.00451446	hsd3b7	hydroxy-delta-5-steroid dehydrogenase, 3 beta- and steroid delta-isomerase [Source:ZFIN;Acc:ZDB-GENE-030131-5673]	50.1498	73.8524
ENSDARG00000033551	0.607158	0.000846739	0.0140092	fbxw4	F-box and WD repeat domain containing 4 [Source:ZFIN;Acc:ZDB-GENE-000516-1]	10.6423	15.629
ENSDARG00000097057	0.605914	0.00228695	0.028755	fxyd6l	FXYD domain containing ion transport regulator 6 like [Source:ZFIN;Acc:ZDB-GENE-071205-8]	90.2478	132.66
ENSDARG00000031796	0.604367	0.00298048	0.0345766	ache	acetylcholinesterase [Source:NCBI gene;Acc:114549]	3.58521	5.252
ENSDARG00000051762	0.603684	0.000704499	0.0122697	CABZ01080568.1		51.5645	75.5897
ENSDARG00000056369	0.602742	0.000109288	0.00284876	ufsp2	ufm1-specific peptidase 2 [Source:NCBI gene;Acc:336782]	30.8507	45.2105
ENSDARG00000086699	0.601306	0.000431057	0.00829127	smim15	small integral membrane protein 15 [Source:NCBI gene;Acc:556945]	34.5698	50.6051
ENSDARG00000087424	0.600131	0.000956537	0.0152557	si:dkey-187j14.6	si:dkey-187j14.6 [Source:ZFIN;Acc:ZDB-GENE-131121-572]	11.9303	17.4578
ENSDARG00000030573	0.599038	0.000466216	0.00880708	nudt1	nudix (nucleoside diphosphate linked moiety X)-type motif 1 [Source:ZFIN;Acc:ZDB-GENE-040426-2757]	23.0464	33.7151
ENSDARG00000105237	0.598767	0.000344596	0.00696501	mcc	MCC regulator of WNT signaling pathway [Source:ZFIN;Acc:ZDB-GENE-141210-1]	9.6177	14.0451
ENSDARG00000004525	0.598288	0.000546194	0.00994382	C2H1orf35	zgc:63882 [Source:ZFIN;Acc:ZDB-GENE-040426-1286]	16.5572	24.2119
ENSDARG00000059600	0.595638	0.00232437	0.0290525	rabep1	rabaptin, RAB GTPase binding effector protein 1 [Source:ZFIN;Acc:ZDB-GENE-060526-165]	3.22039	4.68556
ENSDARG00000015829	0.595607	0.000104884	0.00275487	mov10a	Mov10 RISC complex RNA helicase a [Source:ZFIN;Acc:ZDB-GENE-091230-8]	166.584	242.648
ENSDARG00000043157	0.594935	0.00222936	0.0282386	dnajb13	DnaJ heat shock protein family (Hsp40) member B13 [Source:ZFIN;Acc:ZDB-GENE-040910-4]	137.283	199.569
ENSDARG00000037870	0.594307	8.57514e-05	0.00233967	actb2	actin, beta 2 [Source:NCBI gene;Acc:57935]	602.222	875.582
ENSDARG00000058562	0.594164	0.00175401	0.0236001	znf991	zinc finger protein 991 [Source:ZFIN;Acc:ZDB-GENE-050208-409]	8.86255	12.9056
ENSDARG00000054849	0.594101	0.00109196	0.0167723	bcat2	branched chain amino-acid transaminase 2, mitochondrial [Source:ZFIN;Acc:ZDB-GENE-040718-425]	17.053	24.8079
ENSDARG00000043820	0.592987	0.00505327	0.0498033	nme2a	NME/NM23 nucleoside diphosphate kinase 2a [Source:ZFIN;Acc:ZDB-GENE-030131-7656]	13.2156	19.2118
ENSDARG00000017329	0.592608	3.30189e-05	0.0010563	cdkl1	cyclin-dependent kinase-like 1 (CDC2-related kinase) [Source:NCBI gene;Acc:445316]	87.143	126.669
ENSDARG00000074340	0.59203	0.000281901	0.00597039	serf2	small EDRK-rich factor 2 [Source:ZFIN;Acc:ZDB-GENE-041108-1]	26.7438	38.8421
ENSDARG00000034883	0.591598	0.000223002	0.00498676	acbd5a	acyl-CoA binding domain containing 5a [Source:NCBI gene;Acc:553674]	11.2456	16.3702
ENSDARG00000055639	0.591261	0.000137051	0.00339705	ruvbl2	RuvB-like AAA ATPase 2 [Source:NCBI gene;Acc:317678]	213.79	311.248
ENSDARG00000023394	0.58998	0.000122588	0.00311267	slc37a2	solute carrier family 37 member 2 [Source:NCBI gene;Acc:406287]	12.8191	18.6106
ENSDARG00000008403	0.589275	0.00104991	0.0162721	phospho1	phosphoethanolamine/phosphocholine phosphatase 1 [Source:NCBI gene;Acc:100002812]	19.8603	28.7525
ENSDARG00000038225	0.587358	0.00157165	0.0218203	nras	NRAS proto-oncogene, GTPase [Source:NCBI gene;Acc:30380]	17.3899	25.1636
ENSDARG00000068098	0.586763	0.000390266	0.00767707	si:ch211-198o12.4	si:ch211-198o12.4 [Source:ZFIN;Acc:ZDB-GENE-060503-300]	88.0716	127.935
ENSDARG00000098289	0.586355	0.00409763	0.0433584	vstm2l	V-set and transmembrane domain containing 2 like [Source:ZFIN;Acc:ZDB-GENE-040426-1548]	7.4781	10.8587
ENSDARG00000071670	0.586141	0.000194469	0.00450447	tma7	translation machinery associated 7 homolog [Source:NCBI gene;Acc:768290]	39.7555	57.5575
ENSDARG00000039943	0.585278	0.000842443	0.0139577	tent5ba	terminal nucleotidyltransferase 5ba [Source:ZFIN;Acc:ZDB-GENE-061110-129]	8.63709	12.4954
ENSDARG00000114704	0.583673	0.00048556	0.00913149	KCTD20	potassium channel tetramerization domain containing 20 [Source:NCBI gene;Acc:570693]	43.3267	62.5642
ENSDARG00000044852	0.582989	0.00245138	0.0300732	wbp2nl	WBP2 N-terminal like [Source:ZFIN;Acc:ZDB-GENE-030131-4012]	64.5641	93.1472
ENSDARG00000105479	0.582269	0.000128486	0.00322072	si:ch211-126c2.4	si:ch211-126c2.4 [Source:ZFIN;Acc:ZDB-GENE-030131-3087]	44.9762	65.075
ENSDARG00000041750	0.580781	0.000351591	0.00708551	ccdc92	coiled-coil domain containing 92 [Source:ZFIN;Acc:ZDB-GENE-051113-120]	28.8837	41.5779
ENSDARG00000038500	0.579163	0.000130321	0.00325779	cep41	centrosomal protein 41 [Source:NCBI gene;Acc:431741]	72.683	104.543
ENSDARG00000093760	0.576695	0.00317347	0.0361406	si:ch211-197h24.9	si:ch211-197h24.9 [Source:ZFIN;Acc:ZDB-GENE-031116-15]	17.6123	25.2761
ENSDARG00000088316	0.576196	3.76796e-05	0.00118063	si:ch73-302o18.2	si:ch73-302o18.2 [Source:ZFIN;Acc:ZDB-GENE-120215-213]	98.3503	141.595
ENSDARG00000018637	0.575548	0.00224808	0.0283833	sec61g	SEC61 translocon gamma subunit [Source:ZFIN;Acc:ZDB-GENE-040718-203]	36.3204	52.0924
ENSDARG00000068863	0.575015	0.0013113	0.0192268	si:dkey-98f17.5	si:dkey-98f17.5 [Source:ZFIN;Acc:ZDB-GENE-060526-354]	45.4669	65.166
ENSDARG00000089243	0.574858	0.00158603	0.0219422	r3hcc1l	R3H domain and coiled-coil containing 1-like [Source:ZFIN;Acc:ZDB-GENE-030131-4156]	39.4077	56.5947
ENSDARG00000055770	0.573668	0.000109437	0.00284992	dffa	DNA fragmentation factor, alpha polypeptide [Source:ZFIN;Acc:ZDB-GENE-040718-376]	47.3754	68.0771
ENSDARG00000068678	0.572733	0.00267624	0.0321476	iqcg	IQ motif containing G [Source:NCBI gene;Acc:100322600]	77.4727	111.287
ENSDARG00000104516	0.572384	0.00270402	0.0323398	polr3d	polymerase (RNA) III (DNA directed) polypeptide D [Source:ZFIN;Acc:ZDB-GENE-040426-1017]	5.29087	7.58328
ENSDARG00000091348	0.568412	0.00272414	0.0325522	rtn3	reticulon 3 [Source:ZFIN;Acc:ZDB-GENE-030710-5]	7.14484	10.2094
ENSDARG00000077928	0.566575	0.00355624	0.0390135	ccdc173	coiled-coil domain containing 173 [Source:ZFIN;Acc:ZDB-GENE-081104-457]	141.969	202.577
ENSDARG00000092873	0.564864	0.00213014	0.0274112	zgc:193541	zgc:193541 [Source:ZFIN;Acc:ZDB-GENE-081022-15]	56.9944	81.0944
ENSDARG00000101799	0.564358	0.000107849	0.00282196	si:ch1073-82l19.1	si:ch1073-82l19.1 [Source:ZFIN;Acc:ZDB-GENE-030131-5941]	51.6201	73.7013
ENSDARG00000039682	0.563327	1.67042e-05	0.000602492	si:ch211-121a2.2	si:ch211-121a2.2 [Source:ZFIN;Acc:ZDB-GENE-070705-21]	251.648	358.526
ENSDARG00000020107	0.562184	4.13454e-05	0.0012801	usp2a	ubiquitin specific peptidase 2a [Source:ZFIN;Acc:ZDB-GENE-041212-59]	72.2866	102.883
ENSDARG00000035136	0.560517	0.000140344	0.00345168	selenow1	selenoprotein W, 1 [Source:NCBI gene;Acc:352915]	97.6018	138.736
ENSDARG00000101626	0.559211	0.00079746	0.0134204	arf6a	ADP-ribosylation factor 6a [Source:ZFIN;Acc:ZDB-GENE-030131-8007]	19.6343	27.8781
ENSDARG00000062053	0.558853	5.33779e-05	0.00158391	kifbp	kinesin family binding protein [Source:NCBI gene;Acc:100002194]	24.8066	35.2505
ENSDARG00000001889	0.557407	0.00311183	0.035708	tuba1a	tubulin, alpha 1a [Source:ZFIN;Acc:ZDB-GENE-090507-4]	19.7681	28.0365
ENSDARG00000100011	0.555907	0.000461212	0.00873136	strn	striatin, calmodulin binding protein [Source:ZFIN;Acc:ZDB-GENE-070112-1172]	7.95175	11.2792
ENSDARG00000078611	0.555094	0.00058881	0.0105701	lrriq3	leucine-rich repeats and IQ motif containing 3 [Source:ZFIN;Acc:ZDB-GENE-081104-400]	62.3724	88.4051
ENSDARG00000008480	0.555024	0.00152292	0.021387	trmt61a	tRNA methyltransferase 61A [Source:ZFIN;Acc:ZDB-GENE-040718-5]	22.5923	32.0017
ENSDARG00000069331	0.554772	0.00129381	0.0190212	trip6	thyroid hormone receptor interactor 6 [Source:ZFIN;Acc:ZDB-GENE-140106-91]	5.59662	7.92538
ENSDARG00000070958	0.55467	0.00249012	0.0303907	pex6	peroxisomal biogenesis factor 6 [Source:ZFIN;Acc:ZDB-GENE-081104-252]	7.40308	10.501
ENSDARG00000086425	0.554337	0.000559646	0.0101528	prpf3	PRP3 pre-mRNA processing factor 3 homolog (yeast) [Source:ZFIN;Acc:ZDB-GENE-040823-3]	46.5278	65.9447
ENSDARG00000020232	0.554291	5.69816e-05	0.00167635	eif6	eukaryotic translation initiation factor 6 [Source:NCBI gene;Acc:386850]	110.004	155.759
ENSDARG00000005463	0.553613	0.00114505	0.017422	slc30a1a	solute carrier family 30 member 1a [Source:ZFIN;Acc:ZDB-GENE-040426-1840]	15.9612	22.5864
ENSDARG00000045567	0.553568	0.00167217	0.0228145	phpt1	phosphohistidine phosphatase 1 [Source:ZFIN;Acc:ZDB-GENE-040801-85]	15.347	21.7336
ENSDARG00000044083	0.552631	0.00027137	0.00579655	peli1b	pellino E3 ubiquitin protein ligase 1b [Source:ZFIN;Acc:ZDB-GENE-061027-372]	64.1429	90.8236
ENSDARG00000071506	0.551971	0.00131378	0.0192335	mgat5	alpha-1,6-mannosylglycoprotein 6-beta-N-acetylglucosaminyltransferase [Source:ZFIN;Acc:ZDB-GENE-060616-238]	4.72207	6.67367
ENSDARG00000105503	0.551531	0.00229357	0.0288017	fndc3a	fibronectin type III domain containing 3A [Source:ZFIN;Acc:ZDB-GENE-030131-7015]	7.88174	11.1326
ENSDARG00000105261	0.551211	0.0014128	0.0202845	nfkb1	nuclear factor of kappa light polypeptide gene enhancer in B-cells 1 [Source:ZFIN;Acc:ZDB-GENE-121204-3]	23.1268	32.6097
ENSDARG00000007323	0.549656	0.000119326	0.00305242	chmp4bb	charged multivesicular body protein 4Bb [Source:NCBI gene;Acc:406766]	29.8322	42.1532
ENSDARG00000016699	0.549587	0.00328131	0.036986	trpa1a	transient receptor potential cation channel, subfamily A, member 1a [Source:ZFIN;Acc:ZDB-GENE-050105-6]	4.70594	6.65124
ENSDARG00000058940	0.54939	6.65204e-05	0.00189145	si:ch211-248e11.2	si:ch211-248e11.2 [Source:NCBI gene;Acc:557793]	108.298	152.673
ENSDARG00000099014	0.54924	0.000289632	0.00608853	fxyd1	FXYD domain containing ion transport regulator 1 (phospholemman) [Source:ZFIN;Acc:ZDB-GENE-050309-14]	61.469	86.6922
ENSDARG00000027750	0.547888	0.00361925	0.0395624	dpp7	dipeptidyl-peptidase 7 [Source:ZFIN;Acc:ZDB-GENE-050306-16]	12.053	16.961
ENSDARG00000054864	0.547576	0.000318314	0.0065803	aplp2	amyloid beta (A4) precursor-like protein 2 [Source:ZFIN;Acc:ZDB-GENE-061009-28]	24.5394	34.5488
ENSDARG00000042544	0.547409	0.000486608	0.00913149	degs2	delta(4)-desaturase, sphingolipid 2 [Source:ZFIN;Acc:ZDB-GENE-080228-1]	58.7912	82.8017
ENSDARG00000021973	0.546488	1.84561e-05	0.000652815	st13	ST13 Hsp70 interacting protein [Source:ZFIN;Acc:ZDB-GENE-030131-5395]	89.2918	125.863
ENSDARG00000052113	0.545977	0.0022181	0.0281733	hexa	hexosaminidase A (alpha polypeptide) [Source:ZFIN;Acc:ZDB-GENE-050417-283]	19.6753	27.7522
ENSDARG00000038834	0.543463	0.00367077	0.0399822	etfdh	electron transfer flavoprotein dehydrogenase [Source:ZFIN;Acc:ZDB-GENE-040912-168]	11.0522	15.5275
ENSDARG00000101235	0.542963	0.000998091	0.015708	ccdc166	coiled-coil domain containing 166 [Source:ZFIN;Acc:ZDB-GENE-160114-85]	61.5872	86.6176
ENSDARG00000090634	0.542534	0.00200388	0.0261792	smim29	small integral membrane protein 29 [Source:ZFIN;Acc:ZDB-GENE-031118-211]	17.9152	25.2028
ENSDARG00000004794	0.541973	0.000996379	0.0156905	ccdc146	coiled-coil domain containing 146 [Source:ZFIN;Acc:ZDB-GENE-041210-217]	46.213	65.0408
ENSDARG00000019924	0.541166	0.00076928	0.0130663	cmpk	cytidylate kinase [Source:NCBI gene;Acc:406383]	26.6994	37.5228
ENSDARG00000061377	0.540376	0.00126875	0.018733	efcab1	EF-hand calcium binding domain 1 [Source:ZFIN;Acc:ZDB-GENE-040914-40]	149.592	209.698
ENSDARG00000037860	0.539818	0.000238915	0.00522113	cox6b2	cytochrome c oxidase subunit 6B2 [Source:ZFIN;Acc:ZDB-GENE-040426-1566]	82.5347	115.643
ENSDARG00000097753	0.537832	0.00281308	0.0332521	slirp	SRA stem-loop interacting RNA binding protein [Source:ZFIN;Acc:ZDB-GENE-030729-30]	54.1485	75.9372
ENSDARG00000070868	0.535967	0.000369383	0.0073737	cfap126	cilia and flagella associated protein 126 [Source:NCBI gene;Acc:751706]	134.518	187.855
ENSDARG00000068868	0.535535	0.000177525	0.00416115	nap1l4b	nucleosome assembly protein 1-like 4b [Source:ZFIN;Acc:ZDB-GENE-041114-168]	75.3725	105.486
ENSDARG00000013122	0.535162	0.000176828	0.00415353	maf1	MAF1 homolog, negative regulator of RNA polymerase III [Source:NCBI gene;Acc:406750]	169.042	236.684
ENSDARG00000002165	0.535105	0.000517913	0.00954713	psme1	proteasome activator subunit 1 [Source:ZFIN;Acc:ZDB-GENE-991110-17]	55.9462	78.0652
ENSDARG00000069853	0.534157	0.000381003	0.00753984	txndc9	thioredoxin domain containing 9 [Source:ZFIN;Acc:ZDB-GENE-030131-8569]	37.9682	53.0442
ENSDARG00000041394	0.533937	0.00152234	0.021387	dnajb1b	DnaJ heat shock protein family (Hsp40) member B1b [Source:ZFIN;Acc:ZDB-GENE-030131-5455]	74.1201	103.608
ENSDARG00000090447	0.533281	0.00151964	0.0213815	mtbp	MDM2 binding protein [Source:ZFIN;Acc:ZDB-GENE-120724-1]	28.0233	39.13
ENSDARG00000093058	0.532573	0.000140425	0.00345168	STMP1	si:dkey-13i19.8 [Source:NCBI gene;Acc:100170826]	55.396	77.3164
ENSDARG00000068214	0.531704	0.00144581	0.020576	ccni	cyclin I [Source:ZFIN;Acc:ZDB-GENE-040426-2898]	141.088	196.574
ENSDARG00000089570	0.531236	0.00111578	0.0170809	ccdc169	coiled-coil domain containing 169 [Source:ZFIN;Acc:ZDB-GENE-091204-29]	96.8402	134.896
ENSDARG00000001578	0.531066	0.000716095	0.0124197	echs1	enoyl CoA hydratase, short chain, 1, mitochondrial [Source:ZFIN;Acc:ZDB-GENE-030616-617]	25.5677	35.6277
ENSDARG00000033029	0.530739	0.00231324	0.0289398	pkd1b	polycystic kidney disease 1b [Source:ZFIN;Acc:ZDB-GENE-100707-2]	2.60436	3.63609
ENSDARG00000096515	0.529676	6.46837e-05	0.00185241	si:dkey-58j15.10	si:dkey-58j15.10 [Source:ZFIN;Acc:ZDB-GENE-100922-196]	109.164	151.888
ENSDARG00000063711	0.528466	0.000517282	0.00954239	trim3a	tripartite motif containing 3a [Source:ZFIN;Acc:ZDB-GENE-080522-4]	8.99764	12.5034
ENSDARG00000013078	0.528357	0.00021896	0.00491416	ywhaba	tyrosine 3-monooxygenase/tryptophan 5-monooxygenase activation protein, beta polypeptide a [Source:NCBI gene;Acc:323055]	130.729	181.613
ENSDARG00000052343	0.527788	0.00403959	0.0429929	spata18	spermatogenesis associated 18 [Source:NCBI gene;Acc:497395]	8.99118	12.5218
ENSDARG00000039649	0.527694	0.000275472	0.00585681	mtif3	mitochondrial translational initiation factor 3 [Source:ZFIN;Acc:ZDB-GENE-060228-1]	96.6708	134.211
ENSDARG00000035557	0.526704	0.000209848	0.00476418	gabarapa	GABA(A) receptor-associated protein a [Source:ZFIN;Acc:ZDB-GENE-030131-5174]	68.5832	95.1624
ENSDARG00000035546	0.526201	0.00461579	0.046733	jmjd7	jumonji domain containing 7 [Source:ZFIN;Acc:ZDB-GENE-050417-86]	16.7966	23.3236
ENSDARG00000075206	0.522569	0.000848573	0.0140311	si:dkey-100n19.2	si:dkey-100n19.2 [Source:ZFIN;Acc:ZDB-GENE-120711-2]	82.1134	114.036
ENSDARG00000012603	0.52256	0.00437193	0.0450285	eif3ja	eukaryotic translation initiation factor 3, subunit Ja [Source:NCBI gene;Acc:394189]	32.7584	45.436
ENSDARG00000003867	0.522487	0.000972	0.0153957	cdk20	cyclin-dependent kinase 20 [Source:NCBI gene;Acc:494112]	54.8189	76.0429
ENSDARG00000004757	0.522417	0.000820055	0.0137082	ybx1	Y box binding protein 1 [Source:ZFIN;Acc:ZDB-GENE-000629-3]	311.539	431.399
ENSDARG00000054414	0.521857	0.00382548	0.0414104	spata17	spermatogenesis associated 17 [Source:ZFIN;Acc:ZDB-GENE-111214-1]	61.4694	85.2508
ENSDARG00000012848	0.521586	0.000160549	0.00385542	arih2	ariadne homolog 2 (Drosophila) [Source:ZFIN;Acc:ZDB-GENE-040426-2158]	59.1553	81.8679
ENSDARG00000000019	0.519701	0.000244838	0.00533357	ube2h	ubiquitin-conjugating enzyme E2H (UBC8 homolog, yeast) [Source:ZFIN;Acc:ZDB-GENE-030616-67]	77.8773	107.575
ENSDARG00000027046	0.519683	0.00316806	0.0360967	scyl3	SCY1-like, kinase-like 3 [Source:ZFIN;Acc:ZDB-GENE-030131-2559]	17.2286	23.8257
ENSDARG00000038076	0.518543	0.0017935	0.0240254	romo1	reactive oxygen species modulator 1 [Source:NCBI gene;Acc:393770]	72.7541	100.434
ENSDARG00000052567	0.518156	0.00284583	0.0335267	tmem35	transmembrane protein 35 [Source:NCBI gene;Acc:791920]	14.7266	20.3356
ENSDARG00000103907	0.517623	0.000929132	0.0149752	sgo1	shugoshin 1 [Source:ZFIN;Acc:ZDB-GENE-070112-422]	39.594	54.6283
ENSDARG00000021739	0.515933	0.000998633	0.015708	klhl24a	kelch-like family member 24a [Source:ZFIN;Acc:ZDB-GENE-061013-572]	26.3142	36.2314
ENSDARG00000074796	0.515701	0.000336909	0.00686418	dbf4	DBF4 zinc finger [Source:ZFIN;Acc:ZDB-GENE-091020-13]	127.271	175.781
ENSDARG00000011370	0.515637	0.00171019	0.0231808	fyna	FYN proto-oncogene, Src family tyrosine kinase a [Source:NCBI gene;Acc:373872]	28.9141	39.789
ENSDARG00000075421	0.515349	0.000260766	0.00560055	pttg1	PTTG1 regulator of sister chromatid separation, securin [Source:ZFIN;Acc:ZDB-GENE-081104-345]	114.896	158.358
ENSDARG00000011326	0.514851	0.00250397	0.030492	ankrd45	ankyrin repeat domain 45 [Source:ZFIN;Acc:ZDB-GENE-050522-311]	16.2364	22.3875
ENSDARG00000069507	0.514501	0.00141654	0.020312	mettl27	methyltransferase like 27 [Source:ZFIN;Acc:ZDB-GENE-060421-5918]	25.564	35.2788
ENSDARG00000011824	0.513802	0.00407022	0.0431849	pbxip1b	pre-B-cell leukemia homeobox interacting protein 1b [Source:ZFIN;Acc:ZDB-GENE-070112-2032]	6.64353	9.13668
ENSDARG00000037537	0.512116	0.00398602	0.0426335	ccnq	cyclin Q [Source:NCBI gene;Acc:553650]	20.7897	28.6206
ENSDARG00000014770	0.512053	0.000126329	0.00317803	usp4	ubiquitin specific peptidase 4 (proto-oncogene) [Source:ZFIN;Acc:ZDB-GENE-041008-187]	74.7632	102.847
ENSDARG00000023546	0.510871	0.00188295	0.0249678	kcnn1b	potassium intermediate/small conductance calcium-activated channel, subfamily N, member 1b [Source:ZFIN;Acc:ZDB-GENE-060503-397]	49.9372	68.5728
ENSDARG00000097421	0.51075	0.000701099	0.0122338	si:dkeyp-50b9.1	si:dkeyp-50b9.1 [Source:ZFIN;Acc:ZDB-GENE-131127-254]	247.572	340.603
ENSDARG00000059855	0.510615	0.00176814	0.0237204	wdr66	WD repeat domain 66 [Source:ZFIN;Acc:ZDB-GENE-060526-328]	118.624	163.116
ENSDARG00000077092	0.508688	0.00125158	0.0185694	elk4	ETS transcription factor ELK4 [Source:ZFIN;Acc:ZDB-GENE-030716-1]	15.2877	21.0177
ENSDARG00000089529	0.508572	0.000926325	0.0149471	desi1b	desumoylating isopeptidase 1b [Source:ZFIN;Acc:ZDB-GENE-040426-936]	28.42	38.9804
ENSDARG00000061174	0.508465	0.000962206	0.0153372	znf740b	zinc finger protein 740b [Source:ZFIN;Acc:ZDB-GENE-060929-660]	12.7959	17.5492
ENSDARG00000102624	0.507761	0.00291059	0.0340102	kif22	kinesin family member 22 [Source:NCBI gene;Acc:561788]	96.1327	131.839
ENSDARG00000097877	0.507695	0.00321401	0.0364087	si:ch211-167b20.8	si:ch211-167b20.8 [Source:ZFIN;Acc:ZDB-GENE-081104-147]	11.1975	15.3899
ENSDARG00000042620	0.507437	0.00106949	0.016501	gstr	glutathione S-transferase rho [Source:ZFIN;Acc:ZDB-GENE-090507-1]	145.768	199.885
ENSDARG00000103612	0.506144	0.000818164	0.0136849	akt2l	v-akt murine thymoma viral oncogene homolog 2, like [Source:ZFIN;Acc:ZDB-GENE-040121-5]	74.5844	101.952
ENSDARG00000090543	0.504261	0.00413261	0.0435887	tmem138	transmembrane protein 138 [Source:NCBI gene;Acc:100332440]	8.77036	11.9821
ENSDARG00000100822	0.503643	0.000521087	0.00957989	mapk15	mitogen-activated protein kinase 15 [Source:ZFIN;Acc:ZDB-GENE-050522-307]	48.387	66.2102
ENSDARG00000102228	0.503485	0.00102575	0.0160243	si:dkey-171c9.3	si:dkey-171c9.3 [Source:ZFIN;Acc:ZDB-GENE-141216-372]	73.2107	99.887
ENSDARG00000015010	0.502485	0.00128659	0.0189454	ccdc114	coiled-coil domain containing 114 [Source:ZFIN;Acc:ZDB-GENE-041114-110]	99.51	136.011
ENSDARG00000105293	0.502197	0.000134814	0.00335179	srsf4	serine and arginine rich splicing factor 4 [Source:ZFIN;Acc:ZDB-GENE-030131-591]	48.107	65.7539
ENSDARG00000039969	0.501978	0.00161449	0.0222351	akirin1	akirin 1 [Source:ZFIN;Acc:ZDB-GENE-040426-2178]	35.9697	49.0684
ENSDARG00000102265	0.501476	0.00022406	0.00499999	smarcal1		39.2897	53.6265
ENSDARG00000044092	0.501203	0.00100704	0.0157769	atp5if1b	ATP synthase inhibitory factor subunit 1b [Source:NCBI gene;Acc:558368]	57.6424	78.662
ENSDARG00000001888	0.499987	0.0013491	0.0196654	ppm1ba	protein phosphatase, Mg2+/Mn2+ dependent, 1Ba [Source:ZFIN;Acc:ZDB-GENE-991102-16]	119.948	163.705
ENSDARG00000019156	0.497766	0.00111556	0.0170809	haus5	HAUS augmin-like complex, subunit 5 [Source:ZFIN;Acc:ZDB-GENE-041114-150]	37.48	51.0767
ENSDARG00000041350	0.497565	0.00497648	0.04917	ankrd39	ankyrin repeat domain 39 [Source:ZFIN;Acc:ZDB-GENE-081104-153]	52.0183	70.7654
ENSDARG00000116058	0.497023	0.000274571	0.00584218	rhoac	ras homolog gene family, member Ac [Source:NCBI gene;Acc:406659]	19.6191	26.7102
ENSDARG00000036721	0.496994	0.00495197	0.0490338	tomm40l	translocase of outer mitochondrial membrane 40 homolog, like [Source:ZFIN;Acc:ZDB-GENE-040426-2319]	14.864	20.2584
ENSDARG00000044169	0.495984	0.00236145	0.0294158	prelid1b	PRELI domain containing 1b [Source:ZFIN;Acc:ZDB-GENE-050522-169]	59.6554	81.0206
ENSDARG00000061216	0.494331	0.00123761	0.0184418	hexdc	hexosaminidase (glycosyl hydrolase family 20, catalytic domain) containing [Source:ZFIN;Acc:ZDB-GENE-060929-448]	80.0467	108.908
ENSDARG00000003109	0.494211	0.00415438	0.0436727	rcan1a	regulator of calcineurin 1a [Source:ZFIN;Acc:ZDB-GENE-040801-135]	5.93999	8.07026
ENSDARG00000099510	0.493917	0.00213233	0.0274126	cnn3a	calponin 3, acidic a [Source:ZFIN;Acc:ZDB-GENE-030131-5130]	17.4957	23.7515
ENSDARG00000045929	0.492604	0.00311418	0.0357148	oaz2a	ornithine decarboxylase antizyme 2a [Source:ZFIN;Acc:ZDB-GENE-121005-1]	7.14226	9.68497
ENSDARG00000039931	0.492172	0.00136668	0.0198406	slc25a33	solute carrier family 25 member 33 [Source:NCBI gene;Acc:406436]	59.9053	81.1522
ENSDARG00000035332	0.490606	0.00133149	0.0194708	cfap298	cilia and flagella associated protein 298 [Source:NCBI gene;Acc:792532]	87.365	118.571
ENSDARG00000014945	0.489527	0.000111918	0.00290077	znf598	zinc finger protein 598 [Source:NCBI gene;Acc:407728]	104.116	141.013
ENSDARG00000009743	0.487331	0.000738347	0.0126822	efhc1	EF-hand domain (C-terminal) containing 1 [Source:ZFIN;Acc:ZDB-GENE-040426-1300]	188.803	255.232
ENSDARG00000102887	0.486776	0.000380586	0.00753703	abhd4	abhydrolase domain containing 4 [Source:ZFIN;Acc:ZDB-GENE-050417-83]	49.6061	66.9913
ENSDARG00000001557	0.486359	0.00221438	0.028139	tomm34	translocase of outer mitochondrial membrane 34 [Source:ZFIN;Acc:ZDB-GENE-030131-2081]	11.9663	16.1542
ENSDARG00000004251	0.484166	0.00295468	0.0343499	dhfr	dihydrofolate reductase [Source:ZFIN;Acc:ZDB-GENE-010406-5]	27.6309	37.2111
ENSDARG00000067606	0.484065	0.00471967	0.0474526	rsph4a	radial spoke head component 4A [Source:ZFIN;Acc:ZDB-GENE-030131-7437]	224.548	303.15
ENSDARG00000056077	0.483359	0.000950502	0.0151947	dcst1	DC-STAMP domain containing 1 [Source:ZFIN;Acc:ZDB-GENE-070809-5]	70.8566	95.6245
ENSDARG00000001447	0.482493	0.000391346	0.00768779	mier1b	mesoderm induction early response 1b, transcriptional regulator [Source:ZFIN;Acc:ZDB-GENE-070705-170]	32.6197	43.9601
ENSDARG00000079110	0.481097	0.00082693	0.0137979	cluap1	clusterin associated protein 1 [Source:NCBI gene;Acc:406281]	42.0796	56.643
ENSDARG00000021697	0.48061	0.00157605	0.0218583	morn3	MORN repeat containing 3 [Source:ZFIN;Acc:ZDB-GENE-050417-152]	124.51	167.338
ENSDARG00000078759	0.480241	0.000760719	0.0129691	dna2	DNA replication helicase/nuclease 2 [Source:ZFIN;Acc:ZDB-GENE-090313-71]	21.7771	29.3412
ENSDARG00000101888	0.479181	0.00144943	0.0206135	OSCP1	organic solute carrier partner 1b [Source:NCBI gene;Acc:100334608]	14.4093	19.3911
ENSDARG00000063588	0.478159	0.00219639	0.0280012	uba5	ubiquitin-like modifier activating enzyme 5 [Source:NCBI gene;Acc:386712]	26.8963	36.1472
ENSDARG00000069262	0.477992	0.00217648	0.0278238	erich3	glutamate-rich 3 [Source:ZFIN;Acc:ZDB-GENE-070209-295]	80.9667	108.669
ENSDARG00000062978	0.477808	0.00044465	0.00849914	ccdc151	coiled-coil domain containing 151 [Source:ZFIN;Acc:ZDB-GENE-061013-787]	121.835	163.5
ENSDARG00000045367	0.47733	0.00291909	0.0340713	tuba1b	tubulin, alpha 1b [Source:ZFIN;Acc:ZDB-GENE-030822-1]	48.0968	64.5398
ENSDARG00000098780	0.477322	0.00184992	0.0246608	nsmce1	NSE1 homolog, SMC5-SMC6 complex component [Source:NCBI gene;Acc:436824]	51.3908	69.0189
ENSDARG00000076847	0.476652	0.002498	0.0304623	tnrc6c1	trinucleotide repeat containing adaptor 6C1 [Source:ZFIN;Acc:ZDB-GENE-030131-7440]	2.99465	4.01674
ENSDARG00000054539	0.4744	0.00370402	0.0402486	lrp10	low density lipoprotein receptor-related protein 10 [Source:ZFIN;Acc:ZDB-GENE-140418-2]	16.1835	21.6607
ENSDARG00000103994	0.474257	0.00155462	0.0216715	ppiab	peptidylprolyl isomerase Ab (cyclophilin A) [Source:ZFIN;Acc:ZDB-GENE-030131-7459]	196.258	262.659
ENSDARG00000056479	0.472696	0.00237891	0.029498	rab1bb	RAB1B, member RAS oncogene family b [Source:ZFIN;Acc:ZDB-GENE-040625-133]	20.4881	27.4117
ENSDARG00000059246	0.472017	0.00156494	0.0217933	hnrnpd	heterogeneous nuclear ribonucleoprotein D [Source:ZFIN;Acc:ZDB-GENE-070424-97]	87.8043	117.531
ENSDARG00000063895	0.471095	0.00416952	0.0437045	mt-nd1	NADH dehydrogenase subunit 1 [Source:NCBI gene;Acc:140531]	440.808	589.115
ENSDARG00000115108	0.470292	0.00391367	0.04211	C19H5orf49	si:dkeyp-46h3.1 [Source:ZFIN;Acc:ZDB-GENE-060503-559]	25.9041	34.5411
ENSDARG00000103718	0.468759	0.00172242	0.0232892	chmp5b	charged multivesicular body protein 5b [Source:NCBI gene;Acc:393351]	140.197	187.273
ENSDARG00000103746	0.467386	0.0043684	0.0450089	mapkbp1	mitogen-activated protein kinase binding protein 1 [Source:ZFIN;Acc:ZDB-GENE-120207-1]	65.2767	86.9089
ENSDARG00000091836	0.466791	0.000880811	0.014451	casp7	caspase 7, apoptosis-related cysteine peptidase [Source:ZFIN;Acc:ZDB-GENE-050522-506]	27.7749	37.0276
ENSDARG00000031985	0.466185	0.00295275	0.034342	ptpa	protein phosphatase 2 phosphatase activator [Source:ZFIN;Acc:ZDB-GENE-040801-11]	5.60705	7.47846
ENSDARG00000030887	0.465088	0.00147998	0.020961	phf23a	PHD finger protein 23a [Source:NCBI gene;Acc:541372]	26.0835	34.7631
ENSDARG00000098681	0.464612	0.00273546	0.0326589	CU207221.1		17.2302	22.9355
ENSDARG00000074201	0.462348	0.00483291	0.0482904	flna	filamin A, alpha (actin binding protein 280) [Source:ZFIN;Acc:ZDB-GENE-030131-2145]	29.9847	39.7891
ENSDARG00000010956	0.462301	0.00140094	0.0201958	sh3glb1b	SH3-domain GRB2-like endophilin B1b [Source:ZFIN;Acc:ZDB-GENE-030131-6851]	23.849	31.7186
ENSDARG00000035852	0.461689	0.00237825	0.029498	cart3	cocaine- and amphetamine-regulated transcript 3 [Source:ZFIN;Acc:ZDB-GENE-120223-5]	82.7536	110.079
ENSDARG00000073696	0.45987	0.00339991	0.037973	frmd8	FERM domain containing 8 [Source:NCBI gene;Acc:559410]	10.9676	14.5358
ENSDARG00000036136	0.458714	0.00146839	0.0208292	tipin	timeless interacting protein [Source:NCBI gene;Acc:445058]	10.2218	13.5537
ENSDARG00000041243	0.45721	0.00215113	0.0276037	setdb1a	SET domain bifurcated histone lysine methyltransferase 1a [Source:NCBI gene;Acc:553292]	18.8994	25.0756
ENSDARG00000055350	0.456009	0.000966245	0.0153679	sun1	Sad1 and UNC84 domain containing 1 [Source:ZFIN;Acc:ZDB-GENE-050522-551]	47.3189	62.5448
ENSDARG00000070824	0.454993	0.00366175	0.0399117	ndufb5	NADH:ubiquinone oxidoreductase subunit B5 [Source:ZFIN;Acc:ZDB-GENE-011010-1]	51.7507	68.3508
ENSDARG00000057151	0.454305	0.000887317	0.0145117	prep	prolyl endopeptidase [Source:ZFIN;Acc:ZDB-GENE-050522-14]	94.5883	124.895
ENSDARG00000037980	0.454289	0.000654888	0.0115153	elob	elongin B [Source:ZFIN;Acc:ZDB-GENE-020415-1]	78.669	103.976
ENSDARG00000041921	0.452715	0.000991209	0.015645	hsbp1b	heat shock factor binding protein 1b [Source:ZFIN;Acc:ZDB-GENE-040426-1721]	51.1465	67.5333
ENSDARG00000100892	0.452139	0.00287479	0.0337355	cfap53	cilia and flagella associated protein 53 [Source:NCBI gene;Acc:567344]	148.564	196.018
ENSDARG00000035771	0.451948	0.00152939	0.0214396	MEPCE	si:ch1073-157b13.1 [Source:ZFIN;Acc:ZDB-GENE-110411-13]	20.2069	26.6901
ENSDARG00000075172	0.451592	0.0014539	0.0206664	fbxo25	F-box protein 25 [Source:ZFIN;Acc:ZDB-GENE-040801-19]	76.3532	100.744
ENSDARG00000037929	0.451244	0.00456371	0.0463429	strada	STE20 related adaptor alpha [Source:ZFIN;Acc:ZDB-GENE-030131-6482]	38.1952	50.4492
ENSDARG00000054007	0.448419	0.00140241	0.0201958	ppp1r2	protein phosphatase 1, regulatory (inhibitor) subunit 2 [Source:ZFIN;Acc:ZDB-GENE-040426-1814]	46.2945	60.9594
ENSDARG00000088841	0.447953	0.00143321	0.0204413	dnal4b	dynein, axonemal, light chain 4b [Source:ZFIN;Acc:ZDB-GENE-050208-510]	37.6885	49.6751
ENSDARG00000016238	0.44751	0.00116757	0.0176764	arl6ip5b	ADP-ribosylation factor-like 6 interacting protein 5b [Source:ZFIN;Acc:ZDB-GENE-040718-223]	81.8136	107.542
ENSDARG00000088178	0.447236	0.00386038	0.0416978	tp53inp2	tumor protein p53 inducible nuclear protein 2 [Source:ZFIN;Acc:ZDB-GENE-120420-1]	104.451	137.082
ENSDARG00000059357	0.445211	0.00467547	0.047181	sarnp	SAP domain containing ribonucleoprotein [Source:ZFIN;Acc:ZDB-GENE-050522-161]	121.456	159.587
ENSDARG00000043795	0.444716	0.00137098	0.0198684	arhgdia	Rho GDP dissociation inhibitor (GDI) alpha [Source:ZFIN;Acc:ZDB-GENE-040426-2816]	67.6811	88.8201
ENSDARG00000019033	0.444005	0.00340191	0.037973	tmem59	transmembrane protein 59 [Source:ZFIN;Acc:ZDB-GENE-070912-397]	59.7393	78.2969
ENSDARG00000026820	0.443663	0.00101121	0.0158243	gucy2d	guanylate cyclase 2D, retinal [Source:ZFIN;Acc:ZDB-GENE-011128-9]	16.8389	22.101
ENSDARG00000069269	0.441998	0.00363024	0.0396352	wdr35	WD repeat domain 35 [Source:ZFIN;Acc:ZDB-GENE-060810-148]	51.8066	67.9913
ENSDARG00000103843	0.440739	0.00480076	0.0480216	spag8	sperm associated antigen 8 [Source:ZFIN;Acc:ZDB-GENE-170411-2]	61.8149	80.8212
ENSDARG00000063672	0.439574	0.00305197	0.0352273	zmp:0000000711	zmp:0000000711 [Source:ZFIN;Acc:ZDB-GENE-130530-714]	28.0471	36.691
ENSDARG00000055839	0.439495	0.00462167	0.04674	march4l	membrane-associated ring finger (C3HC4) 4, like [Source:NCBI gene;Acc:100000640]	87.5113	114.276
ENSDARG00000077179	0.439416	0.00116449	0.0176493	ccdc83	coiled-coil domain containing 83 [Source:ZFIN;Acc:ZDB-GENE-130723-1]	197.263	258.15
ENSDARG00000010085	0.439142	0.00414163	0.0436035	p4ha2	procollagen-proline, 2-oxoglutarate 4-dioxygenase (proline 4-hydroxylase), alpha polypeptide 2 [Source:ZFIN;Acc:ZDB-GENE-030827-1]	42.2119	55.2589
ENSDARG00000104105	0.437264	0.00295151	0.034342	ttf2	transcription termination factor, RNA polymerase II [Source:ZFIN;Acc:ZDB-GENE-110411-73]	31.6644	41.325
ENSDARG00000060501	0.437196	0.00453349	0.0461213	dpcd	deleted in primary ciliary dyskinesia homolog (mouse) [Source:NCBI gene;Acc:751660]	107.176	139.964
ENSDARG00000070097	0.435794	0.00286846	0.03369	selenos	selenoprotein S [Source:NCBI gene;Acc:735249]	12.8281	16.7377
ENSDARG00000029818	0.430686	0.00167375	0.022817	srsf5a	serine and arginine rich splicing factor 5a [Source:ZFIN;Acc:ZDB-GENE-030131-7336]	57.4038	74.6447
ENSDARG00000044491	0.429324	0.00107318	0.0165487	kif20a	kinesin family member 20A [Source:ZFIN;Acc:ZDB-GENE-050522-252]	70.0878	90.9456
ENSDARG00000087893	0.428906	0.00156215	0.0217654	rnf216	ring finger protein 216 [Source:ZFIN;Acc:ZDB-GENE-081104-199]	38.7937	50.4073
ENSDARG00000100363	0.428634	0.0014584	0.0207196	dcun1d5	DCN1, defective in cullin neddylation 1, domain containing 5 (S. cerevisiae) [Source:ZFIN;Acc:ZDB-GENE-040426-2603]	55.1491	71.6275
ENSDARG00000005451	0.425816	0.00225681	0.0284674	gdi2	GDP dissociation inhibitor 2 [Source:ZFIN;Acc:ZDB-GENE-030131-2485]	85.1467	110.297
ENSDARG00000029011	0.423558	0.00113834	0.0173392	xpnpep1	X-prolyl aminopeptidase (aminopeptidase P) 1, soluble [Source:ZFIN;Acc:ZDB-GENE-040426-999]	64.1373	82.9314
ENSDARG00000062674	0.423382	0.00271298	0.0324328	btbd10a	BTB (POZ) domain containing 10a [Source:ZFIN;Acc:ZDB-GENE-070410-41]	25.6016	33.0814
ENSDARG00000043485	0.422102	0.00146012	0.0207332	si:ch211-22i13.2	si:ch211-22i13.2 [Source:ZFIN;Acc:ZDB-GENE-041014-143]	58.9224	76.1839
ENSDARG00000075898	0.421448	0.00478155	0.0479343	spata7	spermatogenesis associated 7 [Source:ZFIN;Acc:ZDB-GENE-050419-61]	8.48511	10.9775
ENSDARG00000077950	0.421398	0.00260211	0.0314361	tor1	torsin family 1 [Source:ZFIN;Acc:ZDB-GENE-080917-50]	37.8369	48.8294
ENSDARG00000076563	0.419279	0.00394141	0.0423444	rarres3l	retinoic acid receptor responder 3-like [Source:ZFIN;Acc:ZDB-GENE-040718-368]	326.436	421.777
ENSDARG00000055365	0.419151	0.00416713	0.0437045	si:dkey-25e12.3	si:dkey-25e12.3 [Source:NCBI gene;Acc:678527]	25.7728	33.2618
ENSDARG00000114549	0.418511	0.00368791	0.0401212	fis1	fission, mitochondrial 1 [Source:ZFIN;Acc:ZDB-GENE-050506-92]	51.462	66.3103
ENSDARG00000104686	0.415719	0.00186482	0.0247752	hsf5	heat shock transcription factor family member 5 [Source:NCBI gene;Acc:100004222]	278.824	358.877
ENSDARG00000009950	0.413505	0.00238684	0.0295507	edf1	endothelial differentiation-related factor 1 [Source:NCBI gene;Acc:793036]	114.05	146.349
ENSDARG00000003642	0.412021	0.00401986	0.0428161	zfyve19	zinc finger, FYVE domain containing 19 [Source:ZFIN;Acc:ZDB-GENE-040718-109]	71.0273	91.1741
ENSDARG00000071396	0.41047	0.00245956	0.0301249	timm23a	translocase of inner mitochondrial membrane 23 homolog a (yeast) [Source:NCBI gene;Acc:798429]	111.486	142.976
ENSDARG00000089646	0.409732	0.00164828	0.0225309	ctdspl3	CTD (carboxy-terminal domain, RNA polymerase II, polypeptide A) small phosphatase like 3 [Source:ZFIN;Acc:ZDB-GENE-141215-56]	150.883	193.372
ENSDARG00000026519	0.408756	0.00295052	0.034342	ralgps2	Ral GEF with PH domain and SH3 binding motif 2 [Source:ZFIN;Acc:ZDB-GENE-040426-1212]	11.9165	15.2685
ENSDARG00000058041	0.407588	0.0047144	0.0474402	ndufa8	NADH:ubiquinone oxidoreductase subunit A8 [Source:ZFIN;Acc:ZDB-GENE-040426-1688]	130.372	166.665
ENSDARG00000052082	0.407258	0.00422528	0.0440971	gabarapb	GABA(A) receptor-associated protein b [Source:ZFIN;Acc:ZDB-GENE-101102-9]	111.411	142.478
ENSDARG00000059412	0.40712	0.00171804	0.0232529	zgc:111976	zgc:111976 [Source:ZFIN;Acc:ZDB-GENE-050522-332]	51.0932	65.3344
ENSDARG00000093783	0.406842	0.00471498	0.0474402	si:dkey-70b23.2	si:dkey-70b23.2 [Source:ZFIN;Acc:ZDB-GENE-100922-241]	41.8317	53.4916
ENSDARG00000061048	0.402479	0.00257432	0.0312102	ranbp9	RAN binding protein 9 [Source:NCBI gene;Acc:558976]	37.1408	47.3876
ENSDARG00000078644	0.401575	0.00189659	0.025088	theg	theg spermatid protein [Source:ZFIN;Acc:ZDB-GENE-070912-59]	104.321	132.951
ENSDARG00000097203	0.39894	0.00246959	0.0302043	si:ch211-176l24.4	si:ch211-176l24.4 [Source:ZFIN;Acc:ZDB-GENE-131126-55]	49.4805	62.9409
ENSDARG00000097876	0.39702	0.00163744	0.0224498	si:dkey-40g16.5	si:dkey-40g16.5 [Source:ZFIN;Acc:ZDB-GENE-131127-636]	401.462	510.122
ENSDARG00000019651	0.395582	0.00344132	0.0382025	zgc:162239	zgc:162239 [Source:ZFIN;Acc:ZDB-GENE-070424-28]	532.647	675.772
ENSDARG00000019001	0.387017	0.00469902	0.0473664	ak7a	adenylate kinase 7a [Source:ZFIN;Acc:ZDB-GENE-040724-122]	120.66	152.158
ENSDARG00000002082	0.386012	0.00462401	0.04674	csnk2a1	casein kinase 2, alpha 1 polypeptide [Source:ZFIN;Acc:ZDB-GENE-990415-27]	144.955	182.673
ENSDARG00000037009	0.37884	0.00288813	0.0338341	banf1	barrier to autointegration factor 1 [Source:NCBI gene;Acc:334717]	150.537	188.846
ENSDARG00000008706	0.37371	0.00495777	0.0490606	paip2b	poly(A) binding protein interacting protein 2B [Source:ZFIN;Acc:ZDB-GENE-040426-1736]	59.3569	74.228
ENSDARG00000001803	0.358102	0.00457949	0.0464516	kcnh6a	potassium voltage-gated channel, subfamily H (eag-related), member 6a [Source:ZFIN;Acc:ZDB-GENE-040702-5]	37.8126	46.7364
ENSDARG00000003032	0.352299	0.00443279	0.0455186	eif4a1b	eukaryotic translation initiation factor 4A1B [Source:ZFIN;Acc:ZDB-GENE-040120-6]	248.976	306.543

## Sheet: downregulated
Gene ID	logFC	P-value	FDR	Gene name	Gene description	Mean FPKM reference	Mean FPKM query
ENSDARG00000097429	-9.1153	7.2376e-12	1.28166e-09	BX005461.3		3.26011	0
ENSDARG00000110860	-8.37533	1.12849e-17	4.69315e-15	si:dkey-9i5.2	si:dkey-9i5.2 [Source:ZFIN;Acc:ZDB-GENE-110914-61]	2.04997	0
ENSDARG00000095038	-7.90418	6.7712e-17	2.54597e-14	CR388189.5		1.78642	0
ENSDARG00000067517	-7.84365	6.81396e-149	1.8703e-144	ccdc15	coiled-coil domain containing 15 [Source:ZFIN;Acc:ZDB-GENE-120411-25]	57.0229	0.235851
ENSDARG00000038979	-7.76462	7.24096e-16	2.33823e-13	si:dkey-24c2.9	si:dkey-24c2.9 [Source:ZFIN;Acc:ZDB-GENE-070912-476]	1.04255	0
ENSDARG00000104309	-7.40806	7.63518e-05	0.00212978	CT573245.1		2.43735	0
ENSDARG00000095776	-6.7662	1.07247e-10	1.5019e-08	hccsa.2	holocytochrome c synthase a, tandem duplicate 2 [Source:ZFIN;Acc:ZDB-GENE-090501-4]	1.28064	0
ENSDARG00000100090	-6.72167	3.73483e-10	4.65971e-08	si:dkey-11d20.1	si:dkey-11d20.1 [Source:ZFIN;Acc:ZDB-GENE-070705-291]	1.16636	0
ENSDARG00000116123	-6.66309	3.34757e-10	4.26735e-08	CR626884.5		0.283256	0
ENSDARG00000104629	-6.64416	8.10451e-16	2.58666e-13	SLC16A6	monocarboxylate transporter 7-like [Source:NCBI gene;Acc:103911912]	0.425923	0.00290861
ENSDARG00000110114	-6.57426	1.59986e-07	1.14955e-05	CU929414.1		0.473095	0
ENSDARG00000099293	-6.55201	1.5665e-09	1.76673e-07	BX914214.2		1.24905	0
ENSDARG00000105413	-6.54563	1.10073e-09	1.28021e-07	si:dkey-83f18.8	si:dkey-83f18.8 [Source:ZFIN;Acc:ZDB-GENE-070705-507]	0.439128	0
ENSDARG00000093084	-6.33308	2.29059e-05	0.000788859	BX323543.2		0.866139	0
ENSDARG00000102151	-6.28867	1.40396e-08	1.23118e-06	si:ch211-249o11.5	si:ch211-249o11.5 [Source:ZFIN;Acc:ZDB-GENE-131127-165]	0.846575	0
ENSDARG00000055332	-6.21382	2.74471e-08	2.30388e-06	si:dkey-28d5.11	si:dkey-28d5.11 [Source:ZFIN;Acc:ZDB-GENE-060503-448]	0.323269	0
ENSDARG00000096350	-6.16576	9.4046e-05	0.00253076	ighv1-2	immunoglobulin heavy variable 1-2 [Source:ZFIN;Acc:ZDB-GENE-030924-2]	0.960963	0
ENSDARG00000093392	-6.13133	4.00283e-14	9.98816e-12	CT583651.1		1.71687	0.0149868
ENSDARG00000093852	-6.03432	1.94139e-06	0.000100164	si:dkey-19a16.1	si:dkey-19a16.1 [Source:ZFIN;Acc:ZDB-GENE-050208-333]	0.857952	0
ENSDARG00000094615	-6.01764	6.46458e-11	9.38835e-09	si:dkey-9p20.18	si:dkey-9p20.18 [Source:ZFIN;Acc:ZDB-GENE-070705-515]	1.20198	0.0114057
ENSDARG00000076191	-5.98885	4.2816e-05	0.00132047	fbxl13	F-box and leucine-rich repeat protein 13 [Source:ZFIN;Acc:ZDB-GENE-140106-120]	6.6674	0.0978352
ENSDARG00000093576	-5.91906	1.15856e-16	4.18423e-14	BX000981.2		10.1387	0.156997
ENSDARG00000070709	-5.88845	1.21498e-14	3.33488e-12	wu:fi42e03	wu:fi42e03 [Source:ZFIN;Acc:ZDB-GENE-030131-6284]	0.7258	0.00950691
ENSDARG00000109390	-5.80785	2.91234e-15	8.68889e-13	si:ch211-66i15.5	si:ch211-66i15.5 [Source:ZFIN;Acc:ZDB-GENE-090313-122]	2.09687	0.0282064
ENSDARG00000105419	-5.77743	1.16528e-06	6.50091e-05	CR318599.2	si:dkey-28d5.7 [Source:NCBI gene;Acc:100000161]	0.244042	0
ENSDARG00000102968	-5.66357	5.63178e-06	0.00024459	cnga2a	cyclic nucleotide gated channel subunit alpha 2a [Source:ZFIN;Acc:ZDB-GENE-061005-1]	0.121758	0
ENSDARG00000089901	-5.49477	1.88101e-13	4.33864e-11	si:ch211-261n11.8	si:ch211-261n11.8 [Source:ZFIN;Acc:ZDB-GENE-081105-75]	2.43632	0.0471849
ENSDARG00000104440	-5.42957	5.73049e-05	0.00168405	cdh30	cadherin 30 [Source:ZFIN;Acc:ZDB-GENE-110406-4]	3.56551	0.0797539
ENSDARG00000105375	-5.27204	0.000269644	0.00576866	si:ch211-285c6.5	si:ch211-285c6.5 [Source:ZFIN;Acc:ZDB-GENE-160113-125]	0.136197	0
ENSDARG00000102693	-5.26575	2.1791e-42	9.96865e-39	BX005336.1		7.95128	0.197612
ENSDARG00000086358	-5.19277	0.00039906	0.00780714	si:dkey-83f18.9	si:dkey-83f18.9 [Source:ZFIN;Acc:ZDB-GENE-070705-508]	0.152378	0
ENSDARG00000057769	-5.17524	3.76325e-31	5.73853e-28	pimr55	Pim proto-oncogene, serine/threonine kinase, related 55 [Source:ZFIN;Acc:ZDB-GENE-070912-349]	5.88809	0.152191
ENSDARG00000106267	-5.16928	5.69403e-09	5.60178e-07	CR388042.1		0.419328	0.00756
ENSDARG00000117586	-5.15587	5.86253e-05	0.00171186	CR589944.3		0.802044	0
ENSDARG00000094270	-5.14024	0.000141134	0.00346498	CR855393.2		0.986325	0
ENSDARG00000046091	-5.06278	6.1095e-17	2.36188e-14	si:ch211-283g2.1	si:ch211-283g2.1 [Source:ZFIN;Acc:ZDB-GENE-060531-57]	3.50235	0.100879
ENSDARG00000070991	-5.03813	2.29208e-22	1.61316e-19	mlpha	melanophilin a [Source:ZFIN;Acc:ZDB-GENE-050208-724]	4.25289	0.123267
ENSDARG00000081218	-5.02418	0.000562418	0.0101829	AL935186.2		1.04455	0
ENSDARG00000093173	-5.01764	4.03813e-09	4.09754e-07	si:dkey-93m18.6	si:dkey-93m18.6 [Source:ZFIN;Acc:ZDB-GENE-091204-133]	0.404725	0.0097735
ENSDARG00000099780	-4.96588	0.000520578	0.00957696	CT737196.1		0.332707	0
ENSDARG00000088658	-4.85943	3.57988e-17	1.44501e-14	si:ch211-209f22.3	si:ch211-209f22.3 [Source:ZFIN;Acc:ZDB-GENE-141216-48]	2.61894	0.080703
ENSDARG00000076901	-4.85592	0.0035448	0.0389035	CR376751.1		0.222619	0
ENSDARG00000095011	-4.83356	0.000851965	0.0140618	si:ch211-67n3.9	si:ch211-67n3.9 [Source:ZFIN;Acc:ZDB-GENE-060526-179]	0.272347	0
ENSDARG00000095101	-4.83356	0.000851965	0.0140618	si:ch211-229g14.3	si:ch211-229g14.3 [Source:ZFIN;Acc:ZDB-GENE-081104-187]	0.176502	0
ENSDARG00000099319	-4.83356	0.000851965	0.0140618	CU651657.1		0.0852409	0
ENSDARG00000076257	-4.8195	0.000452892	0.00859681	si:ch211-285c6.1	si:ch211-285c6.1 [Source:ZFIN;Acc:ZDB-GENE-041001-89]	0.0833052	0
ENSDARG00000085711	-4.8195	0.000452892	0.00859681	CABZ01079347.1		1.02381	0
ENSDARG00000093639	-4.8195	0.000452892	0.00859681	BX537282.1		0.163715	0
ENSDARG00000096798	-4.8195	0.000452892	0.00859681	BX322665.3		0.372785	0
ENSDARG00000081303	-4.81074	0.000338972	0.00688174	MIR363	microRNA 363 [Source:HGNC Symbol;Acc:HGNC:32023]	1.2512	0
ENSDARG00000116002	-4.80428	0.00033347	0.00680527	si:dkey-23f9.6	si:dkey-23f9.6 [Source:ZFIN;Acc:ZDB-GENE-141216-98]	0.182871	0
ENSDARG00000097798	-4.79653	0.000430528	0.0082869	CU929037.3		0.191431	0
ENSDARG00000114502	-4.79653	0.000430528	0.0082869	CR388079.3		0.0968589	0
ENSDARG00000071590	-4.78387	0.000802189	0.0134835	si:ch211-236g6.1	si:ch211-236g6.1 [Source:ZFIN;Acc:ZDB-GENE-050208-448]	0.141489	0
ENSDARG00000115978	-4.70337	0.000400447	0.00782869	AL935186.10		4.02808	0.139508
ENSDARG00000117770	-4.69042	4.52632e-16	1.53381e-13	FQ323163.1		3.93197	0.141049
ENSDARG00000036773	-4.65647	8.53398e-06	0.000349092	s100s	S100 calcium binding protein S [Source:ZFIN;Acc:ZDB-GENE-040822-31]	2.90068	0.106273
ENSDARG00000094621	-4.63843	0.00446893	0.0456846	BX323543.4		0.703294	0
ENSDARG00000089385	-4.61454	0.00141976	0.0203179	CABZ01023253.1		1.02458	0
ENSDARG00000094593	-4.61454	0.00141976	0.0203179	BX890572.1		0.200864	0
ENSDARG00000041159	-4.61264	7.66016e-07	4.49265e-05	si:ch211-63p21.4	si:ch211-63p21.4 [Source:ZFIN;Acc:ZDB-GENE-160113-20]	0.0817252	0.00206279
ENSDARG00000094471	-4.60138	0.000915829	0.014813	CU137648.1		0.147105	0
ENSDARG00000097035	-4.59354	0.000805789	0.0135274	CR450813.1		0.0526038	0
ENSDARG00000097872	-4.58628	0.000898594	0.0146291	si:ch211-137j23.6	si:ch211-137j23.6 [Source:ZFIN;Acc:ZDB-GENE-131127-548]	0.0547708	0
ENSDARG00000052609	-4.55821	1.09337e-62	1.50054e-58	CU468164.1	uncharacterized LOC100005318 [Source:NCBI gene;Acc:100005318]	29.7882	1.21376
ENSDARG00000075963	-4.54731	2.41093e-30	3.30876e-27	mhc1uba	major histocompatibility complex class I UBA [Source:ZFIN;Acc:ZDB-GENE-990415-145]	8.37117	0.341134
ENSDARG00000096933	-4.53695	1.86126e-12	3.57258e-10	si:ch211-135n15.2	si:ch211-135n15.2 [Source:ZFIN;Acc:ZDB-GENE-131121-526]	1.04398	0.0389198
ENSDARG00000076974	-4.51292	3.41699e-27	3.60729e-24	pdzd7a	PDZ domain containing 7a [Source:ZFIN;Acc:ZDB-GENE-090313-191]	5.21111	0.218706
ENSDARG00000113834	-4.41851	0.00129697	0.0190574	BX537305.1		5.68666	0.258551
ENSDARG00000114350	-4.37563	1.3668e-05	0.000512512	AL840638.3		0.645167	0.021435
ENSDARG00000040955	-4.35772	0.00269203	0.0322637	dharma	dharma [Source:ZFIN;Acc:ZDB-GENE-990415-22]	0.131704	0
ENSDARG00000082008	-4.35772	0.00269203	0.0322637		small nucleolar RNA, C/D box 14C [Source:HGNC Symbol;Acc:HGNC:30352]	1.05637	0
ENSDARG00000094497	-4.35295	4.1031e-16	1.40777e-13	BX548075.3		2.08019	0.0944566
ENSDARG00000058259	-4.35118	0.000527979	0.00968068	celsr1b	cadherin EGF LAG seven-pass G-type receptor 1b [Source:ZFIN;Acc:ZDB-GENE-050823-4]	20.1014	0.935461
ENSDARG00000034330	-4.34621	0.00211021	0.0272313	si:dkey-88n24.7	si:dkey-88n24.7 [Source:ZFIN;Acc:ZDB-GENE-041014-91]	0.0835501	0
ENSDARG00000088029	-4.34621	0.00211021	0.0272313	FP016180.1	olfactory receptor C family, n1 [Source:NCBI gene;Acc:793310]	0.0221178	0
ENSDARG00000097748	-4.34621	0.00211021	0.0272313	CR381621.1		0.10632	0
ENSDARG00000075500	-4.3386	0.00210492	0.0272014	smim1	small integral membrane protein 1 [Source:NCBI gene;Acc:799079]	0.144684	0
ENSDARG00000114855	-4.3386	0.00210492	0.0272014	CABZ01012382.1		0.832843	0
ENSDARG00000102411	-4.33639	1.68941e-11	2.74385e-09	CR847850.1	zinc finger protein 271-like [Source:NCBI gene;Acc:100534733]	2.04867	0.0934568
ENSDARG00000093867	-4.32841	0.00266228	0.031994	BX004840.1		0.206224	0
ENSDARG00000095732	-4.32841	0.00266228	0.031994	znf423	zinc finger protein 423 [Source:ZFIN;Acc:ZDB-GENE-030131-4368]	0.0612995	0
ENSDARG00000116672	-4.32841	0.00266228	0.031994	CABZ01001434.2		0.288957	0
ENSDARG00000117775	-4.3166	8.68928e-08	6.58849e-06	FO744838.1		0.39724	0.0153051
ENSDARG00000101284	-4.28904	1.27531e-10	1.75023e-08	CT737129.1		1.09771	0.0491208
ENSDARG00000089248	-4.20822	5.82319e-09	5.68808e-07	AMZ2	archaemetzincin-2-like [Source:NCBI gene;Acc:103911930]	0.912275	0.0423407
ENSDARG00000093861	-4.18168	3.07684e-05	0.000997086	BX957345.1		0.501373	0.0190959
ENSDARG00000095439	-4.18021	7.92226e-08	6.05711e-06	BX649490.3		0.692658	0.032332
ENSDARG00000114992	-4.13542	2.41075e-07	1.64603e-05	BX769173.3	finTRIM family, member 42 [Source:NCBI gene;Acc:567166]	1.66064	0.0867681
ENSDARG00000095263	-4.08319	1.07804e-06	6.06356e-05	si:dkey-145c18.4	si:dkey-145c18.4 [Source:ZFIN;Acc:ZDB-GENE-081104-309]	0.687107	0.0355031
ENSDARG00000097931	-4.04852	2.3764e-07	1.63555e-05	BX323557.1		1.68379	0.089659
ENSDARG00000055459	-4.03054	8.51391e-10	1.014e-07	dlgap3	discs, large (Drosophila) homolog-associated protein 3 [Source:ZFIN;Acc:ZDB-GENE-060503-413]	17.1953	1.02405
ENSDARG00000096946	-4.01388	3.07792e-06	0.000146927	BX897682.1		0.298855	0.0144175
ENSDARG00000087767	-4.00412	0.000468422	0.00883659	CABZ01074298.1	uncharacterized LOC100334396 [Source:NCBI gene;Acc:100334396]	1.35525	0.0769752
ENSDARG00000095757	-3.96821	0.000122819	0.00311565	si:dkey-28d5.1	si:dkey-28d5.1 [Source:ZFIN;Acc:ZDB-GENE-060503-258]	0.199167	0.00790936
ENSDARG00000056166	-3.94846	3.14963e-06	0.000149828	jac2	jacalin 2 [Source:ZFIN;Acc:ZDB-GENE-160114-69]	3.67205	0.225908
ENSDARG00000098316	-3.92269	5.75229e-06	0.000248644	BX908386.1	sterile alpha motif domain-containing protein 3-like [Source:NCBI gene;Acc:110438099]	0.159803	0.00862835
ENSDARG00000075980	-3.88702	6.92906e-07	4.17081e-05	tmem125b	transmembrane protein 125b [Source:ZFIN;Acc:ZDB-GENE-080220-54]	0.406348	0.0256748
ENSDARG00000091992	-3.86505	1.11603e-05	0.00043328	mrap	melanocortin 2 receptor accessory protein [Source:ZFIN;Acc:ZDB-GENE-060503-387]	0.962637	0.0561118
ENSDARG00000037097	-3.86453	1.4775e-27	1.62218e-24	slc7a2	solute carrier family 7 member 2 [Source:NCBI gene;Acc:494041]	4.44594	0.293743
ENSDARG00000097052	-3.84944	0.000307362	0.00639127	FP236594.1		0.622628	0.0268918
ENSDARG00000068966	-3.84591	1.59021e-26	1.55886e-23	si:ch211-261n11.7	si:ch211-261n11.7 [Source:ZFIN;Acc:ZDB-GENE-081105-144]	5.30392	0.353317
ENSDARG00000094189	-3.77834	3.42161e-10	4.32794e-08	CU207281.3		2.51859	0.164999
ENSDARG00000069978	-3.75566	1.80522e-09	2.00606e-07	cd28l	cd28-like molecule [Source:ZFIN;Acc:ZDB-GENE-070912-309]	6.79217	0.484262
ENSDARG00000078963	-3.733	0.00156915	0.0218142	BX901881.1		0.118541	0.00557954
ENSDARG00000059719	-3.72501	1.17055e-08	1.05342e-06	fam169aa	family with sequence similarity 169 member Aa [Source:ZFIN;Acc:ZDB-GENE-060825-117]	1.31197	0.0939256
ENSDARG00000117270	-3.71013	9.24911e-06	0.000372789	BX649558.1		0.811434	0.0499627
ENSDARG00000010701	-3.70419	3.22142e-09	3.32411e-07	crygs4	crystallin, gamma S4 [Source:ZFIN;Acc:ZDB-GENE-050223-2]	6.35523	0.463368
ENSDARG00000081196	-3.70191	0.000451303	0.00859137	AL935141.1		1.68956	0.0904628
ENSDARG00000104074	-3.66455	0.00352136	0.0388018	znf1052	zinc finger protein 1052 [Source:ZFIN;Acc:ZDB-GENE-110913-94]	0.12067	0.00661376
ENSDARG00000075527	-3.64638	6.50443e-06	0.000273825	zgc:174154	zgc:174154 [Source:ZFIN;Acc:ZDB-GENE-071004-116]	0.35378	0.0244055
ENSDARG00000086585	-3.6195	2.59589e-29	3.39295e-26	nrg2b	neuregulin 2b [Source:ZFIN;Acc:ZDB-GENE-090205-2]	4.78702	0.37407
ENSDARG00000094331	-3.60562	0.000365161	0.00730534	BX901918.2		1.11932	0.0828412
ENSDARG00000103486	-3.59463	8.73802e-07	5.04929e-05	CT573799.1		2.37171	0.178136
ENSDARG00000105581	-3.54921	0.00121955	0.018242	MSMP	si:ch211-69e13.6 [Source:ZFIN;Acc:ZDB-GENE-160728-117]	0.223246	0.0119932
ENSDARG00000099926	-3.54698	0.00123059	0.0183772	si:dkey-26m3.1	si:dkey-26m3.1 [Source:ZFIN;Acc:ZDB-GENE-060526-281]	0.22075	0.012528
ENSDARG00000098740	-3.5444	0.0012435	0.0184929	CABZ01046427.2		0.148087	0.00889551
ENSDARG00000079155	-3.50605	7.10471e-07	4.24871e-05	si:ch211-67f13.8	si:ch211-67f13.8 [Source:ZFIN;Acc:ZDB-GENE-090312-114]	1.92521	0.155708
ENSDARG00000087517	-3.46995	3.97269e-07	2.57176e-05	btbd3b	BTB (POZ) domain containing 3b [Source:ZFIN;Acc:ZDB-GENE-041210-282]	0.39653	0.0321651
ENSDARG00000095820	-3.45843	8.05571e-06	0.000332501	BX649485.4		2.40693	0.206534
ENSDARG00000056180	-3.45758	2.22314e-09	2.37436e-07	olfck1	olfactory receptor C family, k1 [Source:ZFIN;Acc:ZDB-GENE-050419-130]	0.514686	0.0435504
ENSDARG00000039891	-3.41744	1.33872e-05	0.000504051	BX323555.2	proteinase-activated receptor 1-like [Source:NCBI gene;Acc:108180716]	0.839339	0.0725388
ENSDARG00000087087	-3.41724	6.0835e-22	4.07966e-19	col28a1b	collagen, type XXVIII, alpha 1b [Source:ZFIN;Acc:ZDB-GENE-160503-1]	3.05921	0.27611
ENSDARG00000009482	-3.40863	0.000183566	0.00428081	slc38a8a	solute carrier family 38 member 8a [Source:ZFIN;Acc:ZDB-GENE-121005-5]	0.259448	0.0204772
ENSDARG00000077741	-3.40071	0.000171334	0.00405062	zgc:175135	zgc:175135 [Source:ZFIN;Acc:ZDB-GENE-080214-1]	0.264204	0.0213222
ENSDARG00000045612	-3.39525	0.00239822	0.0296248	lrrc10	leucine rich repeat containing 10 [Source:ZFIN;Acc:ZDB-GENE-071119-6]	0.165104	0.0109708
ENSDARG00000040594	-3.39456	0.0024043	0.0296866	olfcq3	olfactory receptor C family, q3 [Source:ZFIN;Acc:ZDB-GENE-050419-41]	0.0598981	0.0038705
ENSDARG00000105923	-3.39107	0.00207058	0.0268461	CR387979.1		1.37496	0.08694
ENSDARG00000077638	-3.38307	2.21052e-06	0.000111946		zgc:171965 [Source:ZFIN;Acc:ZDB-GENE-070820-20]	0.879533	0.0772184
ENSDARG00000113498	-3.37957	0.00325993	0.0368376	CABZ01049773.1		1.36688	0.0830138
ENSDARG00000101049	-3.37821	9.14519e-12	1.60908e-09	CABZ01075274.1		0.705157	0.0644614
ENSDARG00000077090	-3.36787	0.00152375	0.021387	si:ch211-127b11.1	si:ch211-127b11.1 [Source:ZFIN;Acc:ZDB-GENE-041210-159]	0.30518	0.0265261
ENSDARG00000098621	-3.34871	1.94907e-11	3.12855e-09	CR759843.1		5.33071	0.501252
ENSDARG00000117613	-3.33209	0.000273593	0.0058259	CABZ01030033.1		0.067294	0.00545474
ENSDARG00000097307	-3.3213	0.000501416	0.00933076	si:dkey-238d18.7	si:dkey-238d18.7 [Source:ZFIN;Acc:ZDB-GENE-131120-34]	0.251521	0.0198442
ENSDARG00000112530	-3.31615	0.000111206	0.00288505	CU207343.3		2.65564	0.227175
ENSDARG00000096563	-3.31148	6.88523e-05	0.00193832	BX322603.1		0.344842	0.0295937
ENSDARG00000096726	-3.29177	4.95441e-09	4.92712e-07	hspa12a.2	heat shock protein family A (Hsp70) member 12A.2 [Source:ZFIN;Acc:ZDB-GENE-061009-20]	0.584855	0.0552076
ENSDARG00000061221	-3.27191	1.20648e-18	5.42876e-16	si:ch211-157j23.2	si:ch211-157j23.2 [Source:ZFIN;Acc:ZDB-GENE-030131-5686]	2.62199	0.259401
ENSDARG00000057728	-3.2524	1.81281e-07	1.28242e-05	slc17a8	solute carrier family 17 member 8 [Source:NCBI gene;Acc:563467]	1.10458	0.109163
ENSDARG00000099444	-3.24471	0.00153026	0.0214409	znf1122	zinc finger protein 1122 [Source:ZFIN;Acc:ZDB-GENE-141211-60]	0.153703	0.012433
ENSDARG00000092381	-3.23519	2.32161e-06	0.00011671	zgc:153759	zgc:153759 [Source:ZFIN;Acc:ZDB-GENE-060825-148]	1.4446	0.146735
ENSDARG00000109460	-3.23337	3.35613e-07	2.22202e-05	CR762420.1		9.17139	0.951512
ENSDARG00000094643	-3.22959	7.97888e-11	1.14662e-08	ms4a17c.1	membrane-spanning 4-domains, subfamily A, member 17C.1 [Source:ZFIN;Acc:ZDB-GENE-080829-9]	2.40533	0.241388
ENSDARG00000073935	-3.22945	6.35237e-05	0.00182959	wnt6b	wingless-type MMTV integration site family, member 6b [Source:ZFIN;Acc:ZDB-GENE-070912-513]	0.173127	0.0154545
ENSDARG00000117751	-3.21152	5.39918e-12	9.87978e-10	CABZ01112025.1	si:cabz01112025.1 [Source:NCBI gene;Acc:101886804]	2.43328	0.247841
ENSDARG00000093575	-3.20817	0.00469205	0.04732	AL929493.1		0.257126	0.0185047
ENSDARG00000095155	-3.20516	0.00473833	0.0476053	CR388363.1		0.36117	0.0267543
ENSDARG00000104804	-3.18879	0.000169173	0.00400989	si:ch211-238e22.8	si:ch211-238e22.8 [Source:ZFIN;Acc:ZDB-GENE-050419-231]	0.35741	0.0366285
ENSDARG00000036186	-3.15818	0.000972045	0.0153957	mbpa	myelin basic protein a [Source:ZFIN;Acc:ZDB-GENE-030128-2]	1.25146	0.13551
ENSDARG00000105499	-3.15648	4.00477e-05	0.00124629	zgc:175135	zgc:175135 [Source:ZFIN;Acc:ZDB-GENE-080214-1]	0.292607	0.0282537
ENSDARG00000109688	-3.15585	0.000140147	0.00345168	CU459012.3		1.06162	0.111429
ENSDARG00000113065	-3.15	0.00303828	0.035084	AL929276.1		0.325682	0.033759
ENSDARG00000098723	-3.13024	3.74342e-05	0.00117428	dre-mir-2189	dre-mir-2189 [Source:miRBase;Acc:MI0010851]	5.40591	0.566172
ENSDARG00000063088	-3.12953	0.00299863	0.0347431	si:dkey-211g8.6	si:dkey-211g8.6 [Source:ZFIN;Acc:ZDB-GENE-060503-813]	5.30954	0.574525
ENSDARG00000023797	-3.10999	9.87952e-33	1.69483e-29	ryr1b	ryanodine receptor 1b (skeletal) [Source:ZFIN;Acc:ZDB-GENE-070705-417]	2.60019	0.290494
ENSDARG00000061903	-3.09989	0.00136668	0.0198406	BX908736.1	olfactory receptor C family, k3 [Source:NCBI gene;Acc:569011]	0.0862838	0.00753183
ENSDARG00000058535	-3.03786	0.00103782	0.0161577	si:dkey-211g8.7	si:dkey-211g8.7 [Source:ZFIN;Acc:ZDB-GENE-060503-907]	0.164088	0.0171204
ENSDARG00000092718	-3.02723	1.24292e-10	1.72301e-08	gbgt1l2	globoside alpha-1,3-N-acetylgalactosaminyltransferase 1, like 2 [Source:ZFIN;Acc:ZDB-GENE-060531-71]	3.47629	0.411202
ENSDARG00000004243	-3.0229	3.25043e-12	6.02822e-10	asic4b	acid-sensing (proton-gated) ion channel family member 4b [Source:NCBI gene;Acc:407667]	1.27403	0.149844
ENSDARG00000100348	-3.02224	2.65226e-10	3.41781e-08	si:dkey-71l4.1	si:dkey-71l4.1 [Source:ZFIN;Acc:ZDB-GENE-060526-331]	0.650271	0.0760323
ENSDARG00000103844	-3.00084	1.57288e-16	5.60682e-14	si:ch211-266c8.1	si:ch211-266c8.1 [Source:ZFIN;Acc:ZDB-GENE-070424-173]	1.96529	0.235592
ENSDARG00000010758	-3.00073	6.69306e-07	4.05543e-05	capn12	calpain 12 [Source:ZFIN;Acc:ZDB-GENE-050419-245]	1.57661	0.190231
ENSDARG00000099437	-2.98322	4.73595e-09	4.727e-07	si:ch1073-268j14.1	si:ch1073-268j14.1 [Source:ZFIN;Acc:ZDB-GENE-141216-172]	0.744452	0.0886094
ENSDARG00000088552	-2.9794	3.94866e-13	8.46741e-11	si:dkey-23f9.13	si:dkey-23f9.13 [Source:ZFIN;Acc:ZDB-GENE-141216-15]	5.13573	0.624093
ENSDARG00000117717	-2.97582	3.08512e-06	0.000147014	CABZ01079276.1		0.955088	0.111469
ENSDARG00000094070	-2.96746	0.00229381	0.0288017	AL954149.1		0.670637	0.0694303
ENSDARG00000104260	-2.95779	0.00422352	0.0440955	MYORG	si:ch211-117c19.1 [Source:ZFIN;Acc:ZDB-GENE-060526-15]	0.22388	0.025663
ENSDARG00000045153	-2.95476	2.24752e-20	1.16396e-17	slc16a8	solute carrier family 16 member 8 [Source:ZFIN;Acc:ZDB-GENE-121128-1]	5.61355	0.697207
ENSDARG00000077475	-2.95395	1.15556e-10	1.61004e-08	zgc:174353	zgc:174353 [Source:ZFIN;Acc:ZDB-GENE-071004-121]	5.29691	0.65916
ENSDARG00000032242	-2.95168	0.000229448	0.00507077	tnnt2c	troponin T2c, cardiac [Source:ZFIN;Acc:ZDB-GENE-030520-1]	0.189192	0.0211592
ENSDARG00000034677	-2.94901	2.71858e-11	4.21423e-09	scel	sciellin [Source:ZFIN;Acc:ZDB-GENE-030616-15]	9.86528	1.22325
ENSDARG00000102049	-2.94464	0.00044689	0.00852414	CU550719.1		0.343166	0.0384448
ENSDARG00000104784	-2.9329	4.75004e-05	0.00143906	CR847998.1		0.977015	0.120512
ENSDARG00000062349	-2.92407	6.01067e-21	3.36696e-18	arhgap15	Rho GTPase activating protein 15 [Source:ZFIN;Acc:ZDB-GENE-070912-314]	8.6916	1.09807
ENSDARG00000099377	-2.9223	5.27328e-08	4.21985e-06	si:cabz01030277.1	si:cabz01030277.1 [Source:ZFIN;Acc:ZDB-GENE-160114-55]	0.138135	0.0170524
ENSDARG00000014248	-2.91067	6.65587e-05	0.00189145	pdlim3b	PDZ and LIM domain 3b [Source:ZFIN;Acc:ZDB-GENE-060130-104]	3.62417	0.460499
ENSDARG00000094007	-2.88809	0.000181764	0.00425688	CU467633.3		0.490046	0.0594094
ENSDARG00000028845	-2.86554	1.04511e-14	2.95733e-12	calcr	calcitonin receptor [Source:ZFIN;Acc:ZDB-GENE-060503-420]	3.81356	0.504238
ENSDARG00000101280	-2.86016	0.000139955	0.00345147	vat1l	vesicle amine transport 1-like [Source:ZFIN;Acc:ZDB-GENE-080204-21]	10.5496	1.40862
ENSDARG00000056036	-2.85801	8.89847e-13	1.76989e-10	stxbp1b	syntaxin binding protein 1b [Source:ZFIN;Acc:ZDB-GENE-060531-166]	6.62943	0.887129
ENSDARG00000045549	-2.85348	8.47278e-07	4.91672e-05	bik	BCL2 interacting killer [Source:ZFIN;Acc:ZDB-GENE-041210-181]	1.40207	0.182808
ENSDARG00000088630	-2.8461	6.36379e-17	2.42602e-14	arhgef10la	Rho guanine nucleotide exchange factor (GEF) 10-like a [Source:ZFIN;Acc:ZDB-GENE-120814-1]	2.22437	0.298172
ENSDARG00000095333	-2.84487	1.51006e-07	1.09074e-05	si:ch211-157j23.3	si:ch211-157j23.3 [Source:ZFIN;Acc:ZDB-GENE-091117-36]	0.907116	0.118952
ENSDARG00000002192	-2.8336	0.00139621	0.0201595	aspn	asporin (LRR class 1) [Source:ZFIN;Acc:ZDB-GENE-041105-7]	0.130487	0.0160821
ENSDARG00000007199	-2.83214	0.00184262	0.0245874	CR846090.1		0.701772	0.091298
ENSDARG00000091970	-2.83087	9.33717e-07	5.36001e-05	ms4a17a.3	membrane-spanning 4-domains, subfamily A, member 17A.3 [Source:ZFIN;Acc:ZDB-GENE-080829-1]	1.26994	0.166786
ENSDARG00000117800	-2.82529	6.64148e-08	5.17885e-06	LO017847.1		2.20317	0.2958
ENSDARG00000102085	-2.82046	0.00408935	0.0433376	CT573793.2		0.314149	0.0342611
ENSDARG00000102555	-2.80975	8.88476e-05	0.00241215	si:dkey-33i11.9	si:dkey-33i11.9 [Source:ZFIN;Acc:ZDB-GENE-060503-262]	4.54548	0.610207
ENSDARG00000094145	-2.80879	0.00413687	0.0435887	pimr143	Pim proto-oncogene, serine/threonine kinase, related 143 [Source:ZFIN;Acc:ZDB-GENE-070912-602]	0.327575	0.0385628
ENSDARG00000099117	-2.80587	9.98049e-05	0.00265193	si:dkey-33i11.4	si:dkey-33i11.4 [Source:NCBI gene;Acc:569335]	0.457016	0.058363
ENSDARG00000041797	-2.8007	1.97588e-05	0.000694417	cx28.9	connexin 28.9 [Source:ZFIN;Acc:ZDB-GENE-041114-200]	0.489221	0.0659412
ENSDARG00000089112	-2.79955	5.55615e-06	0.000242072	zmp:0000000951	zmp:0000000951 [Source:ZFIN;Acc:ZDB-GENE-130530-954]	0.421364	0.0584332
ENSDARG00000096816	-2.78829	2.73389e-05	0.000904093	si:dkeyp-106c3.2	si:dkeyp-106c3.2 [Source:ZFIN;Acc:ZDB-GENE-070705-527]	0.529434	0.0701791
ENSDARG00000095593	-2.77904	0.00208803	0.0270341	si:ch211-134c9.2	si:ch211-134c9.2 [Source:ZFIN;Acc:ZDB-GENE-090312-73]	0.813207	0.105957
ENSDARG00000067847	-2.77722	0.00268012	0.0321661	il21	interleukin 21 [Source:ZFIN;Acc:ZDB-GENE-120510-4]	0.558269	0.0736003
ENSDARG00000031126	-2.7751	2.50993e-11	3.98223e-09	notum1a	notum, palmitoleoyl-protein carboxylesterase a [Source:NCBI gene;Acc:570510]	1.30101	0.182026
ENSDARG00000028099	-2.70876	2.18695e-23	1.66743e-20	sh2d3ca	SH2 domain containing 3Ca [Source:ZFIN;Acc:ZDB-GENE-080102-1]	9.00788	1.32699
ENSDARG00000097694	-2.70435	3.55422e-08	2.94732e-06	CU137681.3		0.804699	0.115944
ENSDARG00000089903	-2.70212	1.54632e-05	0.000565911	CABZ01039863.1		1.08555	0.15596
ENSDARG00000076757	-2.6951	1.20356e-21	7.68265e-19	ephb1	EPH receptor B1 [Source:ZFIN;Acc:ZDB-GENE-070912-219]	9.9462	1.48013
ENSDARG00000004246	-2.68522	0.000371882	0.0074128	slit2	slit homolog 2 (Drosophila) [Source:ZFIN;Acc:ZDB-GENE-010306-3]	4.37596	0.65739
ENSDARG00000022631	-2.62795	0.00135332	0.0196956	cyp2p9	cytochrome P450, family 2, subfamily P, polypeptide 9 [Source:ZFIN;Acc:ZDB-GENE-040120-2]	0.912725	0.14268
ENSDARG00000093224	-2.62229	0.000283403	0.00599758	CR456628.1		0.375605	0.0552879
ENSDARG00000117659	-2.61462	1.00188e-05	0.000397392	CABZ01079280.1		15.7509	2.48905
ENSDARG00000105781	-2.61014	0.000156684	0.0037858	zgc:171727	zgc:171727 [Source:ZFIN;Acc:ZDB-GENE-071004-26]	2.23517	0.353411
ENSDARG00000013210	-2.60995	0.00303736	0.035084	htr2cl2	5-hydroxytryptamine (serotonin) receptor 2C, G protein-coupled-like 2 [Source:ZFIN;Acc:ZDB-GENE-120215-109]	0.205881	0.0291576
ENSDARG00000093763	-2.60297	0.00181681	0.0242784	si:ch211-271e10.6	si:ch211-271e10.6 [Source:ZFIN;Acc:ZDB-GENE-060526-149]	0.358177	0.0535249
ENSDARG00000098397	-2.59785	4.02642e-11	6.02006e-09	FP016106.1	sterile alpha motif domain-containing protein 9-like [Source:NCBI gene;Acc:101882579]	1.02014	0.161542
ENSDARG00000097557	-2.59625	0.000216661	0.00487052	BX511311.2		0.380253	0.0583405
ENSDARG00000079878	-2.58505	0.00187546	0.0248805	tmem151bb	transmembrane protein 151Bb [Source:ZFIN;Acc:ZDB-GENE-131125-107]	0.13323	0.0195377
ENSDARG00000089362	-2.58388	8.2799e-07	4.81497e-05	grn1	granulin 1 [Source:ZFIN;Acc:ZDB-GENE-060103-1]	5.04917	0.809521
ENSDARG00000117528	-2.57924	5.38954e-09	5.32129e-07	CR628324.1		1.41217	0.226128
ENSDARG00000038977	-2.57254	1.27675e-09	1.46018e-07	slc25a24l	solute carrier family 25 member 24, like [Source:ZFIN;Acc:ZDB-GENE-040923-1]	3.71754	0.60323
ENSDARG00000077706	-2.56717	1.33746e-06	7.32749e-05	CR749163.1	uncharacterized LOC108179108 [Source:NCBI gene;Acc:108179108]	0.946104	0.151042
ENSDARG00000104093	-2.56531	0.00163195	0.0223857	mchr1a	melanin-concentrating hormone receptor 1a [Source:ZFIN;Acc:ZDB-GENE-030502-4]	0.324854	0.0483962
ENSDARG00000099775	-2.516	2.00848e-11	3.20516e-09	CABZ01074307.1		3.77065	0.635924
ENSDARG00000092222	-2.50118	1.66696e-05	0.000602492	wu:fb64b08	wu:fb64b08 [Source:ZFIN;Acc:ZDB-GENE-030131-1250]	1.42049	0.235133
ENSDARG00000087390	-2.49244	0.000161797	0.0038786	hbbe1.3	hemoglobin, beta embryonic 1.3 [Source:ZFIN;Acc:ZDB-GENE-131120-128]	0.855404	0.140235
ENSDARG00000059997	-2.48371	7.05613e-09	6.69549e-07	sv2ca	synaptic vesicle glycoprotein 2Ca [Source:ZFIN;Acc:ZDB-GENE-060526-233]	1.15884	0.199286
ENSDARG00000093857	-2.48075	0.000123146	0.00311818	si:dkey-79f11.10	si:dkey-79f11.10 [Source:ZFIN;Acc:ZDB-GENE-050302-48]	1.67619	0.283287
ENSDARG00000097599	-2.44722	1.47211e-06	7.99383e-05	CR925804.1		7.11353	1.23901
ENSDARG00000070850	-2.43327	0.000494835	0.00923961	si:ch211-282j17.10	si:ch211-282j17.10 [Source:ZFIN;Acc:ZDB-GENE-041210-283]	0.361538	0.0611396
ENSDARG00000104282	-2.42956	4.51432e-06	0.000203798	dcc	DCC netrin 1 receptor [Source:NCBI gene;Acc:569360]	1.21516	0.21756
ENSDARG00000055565	-2.39788	6.88342e-14	1.68693e-11	cacnb2b	calcium channel, voltage-dependent, beta 2b [Source:ZFIN;Acc:ZDB-GENE-050208-129]	8.46779	1.5518
ENSDARG00000043818	-2.38433	2.38575e-12	4.48522e-10	CASKIN2	si:ch211-119c20.2 [Source:ZFIN;Acc:ZDB-GENE-041001-137]	2.02294	0.372497
ENSDARG00000098883	-2.37978	0.000383298	0.00756889	stac3	SH3 and cysteine rich domain 3 [Source:NCBI gene;Acc:445111]	0.0954717	0.0165746
ENSDARG00000057180	-2.36467	0.00131386	0.0192335	il17c	interleukin 17c [Source:ZFIN;Acc:ZDB-GENE-061031-5]	0.563295	0.100187
ENSDARG00000100290	-2.3519	9.30052e-05	0.0025126	SPHK1	sphingosine kinase 1 [Source:HGNC Symbol;Acc:HGNC:11240]	0.468496	0.0852928
ENSDARG00000096655	-2.348	1.85799e-06	9.65872e-05	BX901920.1		29.9468	5.71495
ENSDARG00000041073	-2.3464	1.16357e-19	5.80683e-17	si:dkey-12e7.4	si:dkey-12e7.4 [Source:ZFIN;Acc:ZDB-GENE-050419-83]	52.2631	9.93044
ENSDARG00000097204	-2.33556	9.27088e-05	0.00250706	BX000524.1		3.78014	0.712784
ENSDARG00000110231	-2.31834	9.45445e-09	8.65019e-07	zgc:91850	zgc:91850 [Source:ZFIN;Acc:ZDB-GENE-040801-211]	2.92181	0.563186
ENSDARG00000104592	-2.31565	0.00219568	0.0280012	zgc:171601	zgc:171601 [Source:ZFIN;Acc:ZDB-GENE-080220-33]	1.56221	0.299609
ENSDARG00000013834	-2.31518	0.000685369	0.0119822	arhgef3	Rho guanine nucleotide exchange factor (GEF) 3 [Source:ZFIN;Acc:ZDB-GENE-050208-773]	51.9551	10.0147
ENSDARG00000098369	-2.30986	1.68912e-06	8.93313e-05	si:dkey-165o8.1	si:dkey-165o8.1 [Source:ZFIN;Acc:ZDB-GENE-131118-7]	0.31272	0.0597226
ENSDARG00000105230	-2.29853	0.00308833	0.035509	fgf4	fibroblast growth factor 4 [Source:ZFIN;Acc:ZDB-GENE-001006-1]	0.0880492	0.0157538
ENSDARG00000104685	-2.29413	7.87796e-06	0.000325654	grk1b	G protein-coupled receptor kinase 1 b [Source:ZFIN;Acc:ZDB-GENE-050417-211]	1.84442	0.36229
ENSDARG00000097796	-2.29206	0.00253025	0.0307847	AL845357.1		0.795683	0.150031
ENSDARG00000077256	-2.29173	2.65051e-13	5.91474e-11	nat8l	N-acetyltransferase 8-like [Source:NCBI gene;Acc:564754]	1.91054	0.376943
ENSDARG00000068387	-2.29169	0.000197374	0.00455255	slc6a18	solute carrier family 6 member 18 [Source:ZFIN;Acc:ZDB-GENE-080219-9]	0.393634	0.0753181
ENSDARG00000037383	-2.28686	0.00104361	0.0162203	pax5	paired box 5 [Source:ZFIN;Acc:ZDB-GENE-001030-2]	2.79358	0.552923
ENSDARG00000093628	-2.27356	2.30979e-06	0.000116543	s100a11	S100 calcium binding protein A11 [Source:ZFIN;Acc:ZDB-GENE-070717-5]	6.00858	1.18248
ENSDARG00000117543	-2.26368	6.74284e-05	0.00190998	CU682640.1		0.309098	0.0602588
ENSDARG00000100093	-2.2511	4.86055e-06	0.000217994	ppp2r2ca	protein phosphatase 2, regulatory subunit B, gamma a [Source:ZFIN;Acc:ZDB-GENE-051120-168]	0.328968	0.0663121
ENSDARG00000101200	-2.25052	0.0012108	0.0181508	zgc:112964	zgc:112964 [Source:ZFIN;Acc:ZDB-GENE-050306-47]	0.53011	0.105031
ENSDARG00000096311	-2.24484	0.000569545	0.0102532	si:dkey-211g8.8	si:dkey-211g8.8 [Source:ZFIN;Acc:ZDB-GENE-120215-226]	2.66951	0.535622
ENSDARG00000099928	-2.24282	0.000128379	0.00322072	chrm5a	cholinergic receptor, muscarinic 5a [Source:ZFIN;Acc:ZDB-GENE-080723-32]	1.14014	0.231323
ENSDARG00000062785	-2.22884	0.000497212	0.00927769	adpgk2	ADP-dependent glucokinase 2 [Source:ZFIN;Acc:ZDB-GENE-090609-3]	1.65852	0.34324
ENSDARG00000070050	-2.22381	8.15144e-05	0.00224414	sfrp2	secreted frizzled-related protein 2 [Source:ZFIN;Acc:ZDB-GENE-061013-293]	1.72512	0.351441
ENSDARG00000079049	-2.21226	9.24889e-28	1.10375e-24	cercam	cerebral endothelial cell adhesion molecule [Source:ZFIN;Acc:ZDB-GENE-030131-9787]	22.2511	4.63012
ENSDARG00000087297	-2.20915	4.31373e-08	3.53442e-06	si:dkey-152b24.8	si:dkey-152b24.8 [Source:ZFIN;Acc:ZDB-GENE-100922-52]	1.20756	0.250764
ENSDARG00000061498	-2.20298	9.50556e-06	0.000380889	dusp13a	dual specificity phosphatase 13a [Source:ZFIN;Acc:ZDB-GENE-080204-69]	1.03697	0.213167
ENSDARG00000092259	-2.18885	0.0037686	0.0408533	si:dkey-211g8.5	si:dkey-211g8.5 [Source:ZFIN;Acc:ZDB-GENE-060503-718]	0.461675	0.0939864
ENSDARG00000093410	-2.18658	0.00150553	0.0212353	BX936421.1		1.43371	0.297957
ENSDARG00000100595	-2.17764	1.83778e-05	0.000650883	CR626884.2		0.677425	0.143088
ENSDARG00000079892	-2.17711	0.00106224	0.0164262	si:dkey-183c2.4	si:dkey-183c2.4 [Source:ZFIN;Acc:ZDB-GENE-041210-121]	0.822873	0.173895
ENSDARG00000103105	-2.17222	0.00429006	0.0445305	BX936303.1		1.76749	0.375524
ENSDARG00000117609	-2.17139	2.05788e-06	0.000105579	CABZ01079281.1		41.0408	8.811
ENSDARG00000097000	-2.16161	0.000956483	0.0152557	BX890558.1	uncharacterized LOC101884792 [Source:NCBI gene;Acc:101884792]	1.01782	0.21865
ENSDARG00000099112	-2.15236	1.77195e-05	0.000632888	si:dkey-71l4.3	si:dkey-71l4.3 [Source:ZFIN;Acc:ZDB-GENE-120703-25]	0.699354	0.149405
ENSDARG00000095581	-2.14375	3.94023e-06	0.000181675	BX663525.1		5.13523	1.10707
ENSDARG00000026359	-2.14228	3.4045e-05	0.00108407	pbld2	phenazine biosynthesis-like protein domain containing 2 [Source:ZFIN;Acc:ZDB-GENE-050417-456]	0.724324	0.154364
ENSDARG00000058476	-2.14197	0.00245946	0.0301249	stc1l	stanniocalcin 1, like [Source:ZFIN;Acc:ZDB-GENE-040426-1521]	0.457577	0.0981205
ENSDARG00000089092	-2.13657	0.00117577	0.0177419	si:cabz01054394.5	si:cabz01054394.5 [Source:ZFIN;Acc:ZDB-GENE-161017-87]	0.228452	0.0488379
ENSDARG00000074839	-2.13425	0.000787783	0.013282	impg1b	interphotoreceptor matrix proteoglycan 1b [Source:ZFIN;Acc:ZDB-GENE-101007-1]	0.125133	0.0262882
ENSDARG00000091249	-2.12311	6.62029e-07	4.02022e-05	CR381686.1		1.90859	0.418649
ENSDARG00000099091	-2.12015	0.00199544	0.0260938	CU929418.1		0.71608	0.158266
ENSDARG00000105621	-2.0896	2.3378e-06	0.000117309	BX571811.1		3.76149	0.855542
ENSDARG00000092039	-2.0895	1.18976e-08	1.06028e-06	si:dkey-70p6.1	si:dkey-70p6.1 [Source:ZFIN;Acc:ZDB-GENE-040724-140]	4.08214	0.920158
ENSDARG00000105739	-2.08066	0.00162785	0.0223656	LO018260.2	protein NLRC3-like [Source:NCBI gene;Acc:101883187]	1.12641	0.254898
ENSDARG00000025943	-2.07079	0.00417106	0.0437045	crygs3	crystallin, gamma S3 [Source:ZFIN;Acc:ZDB-GENE-050223-3]	1.00283	0.225601
ENSDARG00000098100	-2.06729	0.000255034	0.00549033	BX248243.1	C-type lectin lectoxin-Lio2-like [Source:NCBI gene;Acc:103911305]	1.01799	0.230274
ENSDARG00000092624	-2.06723	3.1704e-06	0.000150556	sptbn4b	spectrin, beta, non-erythrocytic 4b [Source:ZFIN;Acc:ZDB-GENE-081031-8]	0.862882	0.198897
ENSDARG00000062323	-2.0654	4.0356e-11	6.02006e-09	adam23a	ADAM metallopeptidase domain 23a [Source:ZFIN;Acc:ZDB-GENE-070810-2]	4.60072	1.06189
ENSDARG00000068456	-2.05214	0.0017324	0.0233436	tmem91	transmembrane protein 91 [Source:ZFIN;Acc:ZDB-GENE-060503-581]	1.77465	0.398137
ENSDARG00000061796	-2.04554	0.000414648	0.00806145	rasgrp4	RAS guanyl releasing protein 4 [Source:ZFIN;Acc:ZDB-GENE-050419-110]	3.83494	0.902179
ENSDARG00000090371	-2.04357	0.000544522	0.00992433	si:dkey-46i9.6	si:dkey-46i9.6 [Source:ZFIN;Acc:ZDB-GENE-160114-63]	0.0900583	0.0204458
ENSDARG00000100163	-2.04323	2.54939e-05	0.000860141	tox4b	TOX high mobility group box family member 4 b [Source:ZFIN;Acc:ZDB-GENE-080220-49]	2.4798	0.577296
ENSDARG00000058961	-2.04008	0.00116877	0.0176817	ngfa	nerve growth factor a (beta polypeptide) [Source:NCBI gene;Acc:30270]	0.50066	0.11586
ENSDARG00000060322	-2.03807	0.00139898	0.0201783	zgc:153654	zgc:153654 [Source:ZFIN;Acc:ZDB-GENE-060929-1102]	2.29441	0.529907
ENSDARG00000112957	-2.0363	0.00401128	0.0427695	CT009745.1		1.41773	0.317926
ENSDARG00000004296	-2.03459	6.50039e-06	0.000273825	ambp	alpha-1-microglobulin/bikunin precursor [Source:ZFIN;Acc:ZDB-GENE-040426-1608]	3.33512	0.785434
ENSDARG00000099514	-2.0198	0.000247464	0.00536523	zgc:112234	zgc:112234 [Source:NCBI gene;Acc:554097]	3.34566	0.78256
ENSDARG00000094415	-2.01782	1.84094e-06	9.61447e-05	si:ch211-264e16.2	si:ch211-264e16.2 [Source:ZFIN;Acc:ZDB-GENE-060503-320]	0.501714	0.11842
ENSDARG00000062780	-2.01773	0.000275768	0.00585858	aifm3	apoptosis inducing factor mitochondria associated 3 [Source:ZFIN;Acc:ZDB-GENE-140619-2]	0.662592	0.157953
ENSDARG00000100311	-2.01729	0.00501067	0.0494545	si:dkey-165e24.1	si:dkey-165e24.1 [Source:ZFIN;Acc:ZDB-GENE-081103-19]	0.12197	0.028281
ENSDARG00000016691	-2.01714	5.18691e-14	1.28262e-11	cd9b	CD9 molecule b [Source:ZFIN;Acc:ZDB-GENE-040426-2768]	8.38303	1.99541
ENSDARG00000096669	-2.01482	0.0002352	0.00515637	si:ch73-301j1.1	si:ch73-301j1.1 [Source:ZFIN;Acc:ZDB-GENE-121214-288]	7.59562	1.82046
ENSDARG00000011652	-2.01041	0.00012118	0.00309409	ftr52p	finTRIM family, member 52, pseudogene [Source:ZFIN;Acc:ZDB-GENEP-110922-3]	4.32234	1.02675
ENSDARG00000101485	-2.00341	0.00246087	0.0301275	si:ch1073-469d17.2	si:ch1073-469d17.2 [Source:ZFIN;Acc:ZDB-GENE-141216-487]	0.428128	0.100498
ENSDARG00000075754	-2.00272	2.35232e-08	2.02403e-06	mri1	methylthioribose-1-phosphate isomerase 1 [Source:NCBI gene;Acc:100002302]	8.53861	2.04248
ENSDARG00000101518	-1.99956	0.000110126	0.00286286	CR854829.1		2.63967	0.632267
ENSDARG00000095193	-1.99773	2.22805e-07	1.54433e-05	si:dkey-23c22.7	si:dkey-23c22.7 [Source:ZFIN;Acc:ZDB-GENE-081105-139]	0.956989	0.229189
ENSDARG00000077087	-1.99504	4.5082e-06	0.000203798	si:ch211-196g2.4	si:ch211-196g2.4 [Source:ZFIN;Acc:ZDB-GENE-081104-160]	2.5337	0.60749
ENSDARG00000007371	-1.99196	0.00414856	0.0436282	slc26a3.1	solute carrier family 26 member 3 [Source:ZFIN;Acc:ZDB-GENE-041210-180]	0.324462	0.0775461
ENSDARG00000062688	-1.98325	0.00374641	0.0406609	gpnmb	glycoprotein (transmembrane) nmb [Source:ZFIN;Acc:ZDB-GENE-060503-106]	0.886916	0.217538
ENSDARG00000101715	-1.98044	1.0364e-10	1.46635e-08	arsg	arylsulfatase G [Source:ZFIN;Acc:ZDB-GENE-060503-154]	6.21667	1.51947
ENSDARG00000055506	-1.97541	0.00414837	0.0436282	si:ch211-37e10.1	si:ch211-37e10.1 [Source:ZFIN;Acc:ZDB-GENE-131127-547]	3.88785	0.947446
ENSDARG00000098320	-1.97468	0.00299388	0.0347027	grm1b	glutamate receptor, metabotropic 1b [Source:ZFIN;Acc:ZDB-GENE-090821-3]	0.378195	0.0927781
ENSDARG00000102835	-1.97213	0.00074683	0.0128119	CABZ01021435.1		3.18495	0.784319
ENSDARG00000035184	-1.9634	1.7285e-08	1.50139e-06	tmem150ab	transmembrane protein 150Ab [Source:ZFIN;Acc:ZDB-GENE-040426-1576]	5.89344	1.45869
ENSDARG00000113858	-1.95631	2.40079e-06	0.000119378	AL928650.4		2.10149	0.526512
ENSDARG00000070724	-1.95549	0.00056762	0.0102522	chrna4b	cholinergic receptor, nicotinic, alpha 4b [Source:ZFIN;Acc:ZDB-GENE-090505-3]	0.387294	0.0955488
ENSDARG00000074863	-1.94826	1.00433e-11	1.71223e-09	TMEM132C	si:dkey-112m2.1 [Source:ZFIN;Acc:ZDB-GENE-091116-15]	1.67391	0.419366
ENSDARG00000016396	-1.94023	1.41202e-15	4.45485e-13	fam219aa	family with sequence similarity 219 member Aa [Source:NCBI gene;Acc:445197]	19.0339	4.77085
ENSDARG00000009014	-1.92178	1.29983e-12	2.51251e-10	col11a1b	collagen, type XI, alpha 1b [Source:ZFIN;Acc:ZDB-GENE-070912-607]	6.74253	1.71536
ENSDARG00000070338	-1.92105	1.17241e-05	0.000450704	hoxc4a	homeobox C4a [Source:NCBI gene;Acc:30345]	1.80059	0.456674
ENSDARG00000101385	-1.91954	4.91902e-06	0.00021954	f8	coagulation factor VIII, procoagulant component [Source:ZFIN;Acc:ZDB-GENE-090629-2]	2.02157	0.516969
ENSDARG00000055186	-1.91265	0.000142564	0.00349073	ccr9a	chemokine (C-C motif) receptor 9a [Source:ZFIN;Acc:ZDB-GENE-060130-125]	3.15961	0.802321
ENSDARG00000104528	-1.91069	8.24519e-05	0.00226768	cldn10b	claudin 10b [Source:ZFIN;Acc:ZDB-GENE-050522-42]	0.697339	0.177449
ENSDARG00000008203	-1.90449	1.27862e-06	7.03331e-05	pax1a	paired box 1a [Source:ZFIN;Acc:ZDB-GENE-070112-182]	1.73902	0.44663
ENSDARG00000103969	-1.9037	3.62091e-06	0.000169313	smyhc2	slow myosin heavy chain 2 [Source:ZFIN;Acc:ZDB-GENE-070822-12]	0.323249	0.0826677
ENSDARG00000035552	-1.8924	6.82385e-09	6.52617e-07	agtr2	angiotensin II receptor, type 2 [Source:ZFIN;Acc:ZDB-GENE-050306-56]	6.84615	1.78467
ENSDARG00000116389	-1.89059	3.78563e-07	2.46812e-05	CR450764.17	E3 ubiquitin-protein ligase RBBP6-like [Source:NCBI gene;Acc:103908740]	5.30443	1.38061
ENSDARG00000117624	-1.86506	0.00296593	0.0344515	BX545917.5		0.191792	0.0494111
ENSDARG00000088825	-1.86194	1.96286e-06	0.000100892	citb	citron rho-interacting serine/threonine kinase b [Source:ZFIN;Acc:ZDB-GENE-131030-2]	1.21701	0.324189
ENSDARG00000113896	-1.85472	0.00091552	0.014813	si:dkey-29p23.1	si:dkey-29p23.1 [Source:ZFIN;Acc:ZDB-GENE-081103-27]	0.162279	0.0431987
ENSDARG00000096804	-1.85289	0.000292662	0.00614613	si:dkey-219e21.4	si:dkey-219e21.4 [Source:ZFIN;Acc:ZDB-GENE-141222-59]	0.759249	0.200818
ENSDARG00000055305	-1.85254	0.00050245	0.00933734	ret	ret proto-oncogene receptor tyrosine kinase [Source:ZFIN;Acc:ZDB-GENE-980526-307]	5.7358	1.53036
ENSDARG00000097745	-1.84642	9.89958e-05	0.00264151	BX323987.1		4.56644	1.21932
ENSDARG00000112755	-1.84591	6.70343e-05	0.00190275	CR394546.4	GTPase IMAP family member 4-like [Source:NCBI gene;Acc:100333355]	3.26557	0.866747
ENSDARG00000105631	-1.84278	0.00154007	0.0215233	CABP4	si:cabz01076231.1 [Source:ZFIN;Acc:ZDB-GENE-160728-151]	0.339448	0.0892681
ENSDARG00000078676	-1.83785	6.32905e-07	3.88227e-05	myrf	myelin regulatory factor [Source:ZFIN;Acc:ZDB-GENE-080204-57]	10.1737	2.75266
ENSDARG00000114803	-1.82576	0.000761838	0.0129729	LO018106.2		4.06455	1.09913
ENSDARG00000038918	-1.8215	0.00429276	0.0445305	drd1b	dopamine receptor D1b [Source:ZFIN;Acc:ZDB-GENE-070524-2]	0.242111	0.0634893
ENSDARG00000045856	-1.81648	0.00159606	0.0220698	fgf6b	fibroblast growth factor 6b [Source:ZFIN;Acc:ZDB-GENE-050201-5]	2.78373	0.74805
ENSDARG00000059139	-1.81205	0.000546316	0.00994382	wfikkn2b	WAP, follistatin/kazal, immunoglobulin, kunitz and netrin domain containing 2b [Source:ZFIN;Acc:ZDB-GENE-110414-1]	0.882486	0.241087
ENSDARG00000032737	-1.81195	3.59309e-07	2.37075e-05	gria3a	glutamate receptor, ionotropic, AMPA 3a [Source:ZFIN;Acc:ZDB-GENE-020125-5]	2.48549	0.684656
ENSDARG00000096710	-1.80557	0.00149052	0.021056	BX470246.1		3.44305	0.951339
ENSDARG00000097762	-1.80383	0.0042456	0.0442084	CU693494.3		0.520022	0.140613
ENSDARG00000097001	-1.79937	0.00241008	0.0297312	FP245462.1		0.849593	0.229885
ENSDARG00000112842	-1.79811	0.001068	0.0164941	si:dkey-61f9.1	si:dkey-61f9.1 [Source:ZFIN;Acc:ZDB-GENE-041210-13]	0.559242	0.152501
ENSDARG00000060435	-1.79558	1.3207e-05	0.000500009	bnipl	BCL2 interacting protein like [Source:ZFIN;Acc:ZDB-GENE-060503-81]	3.58599	0.997727
ENSDARG00000056092	-1.79428	3.48228e-05	0.00110499	si:dkey-12h9.6	si:dkey-12h9.6 [Source:ZFIN;Acc:ZDB-GENE-041001-145]	1.27693	0.356055
ENSDARG00000111902	-1.79219	0.00191128	0.0252215	FO704772.1		64.0309	17.8348
ENSDARG00000069662	-1.78646	7.55307e-05	0.00211117	fgf11a	fibroblast growth factor 11a [Source:ZFIN;Acc:ZDB-GENE-050221-5]	0.938455	0.259579
ENSDARG00000070558	-1.78346	2.40927e-08	2.05371e-06	si:ch211-93g23.2	si:ch211-93g23.2 [Source:ZFIN;Acc:ZDB-GENE-090312-164]	10.2842	2.88262
ENSDARG00000114345	-1.78131	0.00222216	0.0281876	si:dkey-28d5.5	si:dkey-28d5.5 [Source:ZFIN;Acc:ZDB-GENE-060503-165]	0.733924	0.207406
ENSDARG00000078902	-1.77965	8.83797e-06	0.000358323	rims1b	regulating synaptic membrane exocytosis 1b [Source:ZFIN;Acc:ZDB-GENE-101223-4]	2.39987	0.673395
ENSDARG00000016531	-1.77725	0.000568831	0.0102532	klhl4	kelch-like family member 4 [Source:ZFIN;Acc:ZDB-GENE-070410-63]	1.02621	0.289117
ENSDARG00000016704	-1.76324	0.00434901	0.0448646	pbld	phenazine biosynthesis like protein domain containing [Source:ZFIN;Acc:ZDB-GENE-050522-217]	0.334057	0.0915497
ENSDARG00000042210	-1.76136	4.81425e-07	3.04366e-05	sema3ab	sema domain, immunoglobulin domain (Ig), short basic domain, secreted, (semaphorin) 3Ab [Source:NCBI gene;Acc:30267]	1.55904	0.440901
ENSDARG00000114721	-1.75976	0.000641281	0.011342	CT573356.4		5.3988	1.52478
ENSDARG00000059166	-1.75241	0.000102882	0.00271268	slc22a13b	solute carrier family 22 member 13b [Source:ZFIN;Acc:ZDB-GENE-061013-532]	0.938928	0.266658
ENSDARG00000074564	-1.74558	7.63392e-07	4.48685e-05	tlcd3bb	TLC domain containing 3Bb [Source:ZFIN;Acc:ZDB-GENE-110603-2]	2.94345	0.846707
ENSDARG00000028973	-1.74481	0.00390759	0.0420775	tekt2	tektin 2 (testicular) [Source:ZFIN;Acc:ZDB-GENE-040113-1]	14.7717	4.21937
ENSDARG00000096293	-1.7383	2.50759e-05	0.00084764	BX649612.1		11.6627	3.38365
ENSDARG00000098834	-1.733	0.000137944	0.003408	sox4b	SRY-box transcription factor 4b [Source:ZFIN;Acc:ZDB-GENE-040426-1274]	8.78425	2.55522
ENSDARG00000070952	-1.73082	2.45103e-07	1.66525e-05	fam131ba	family with sequence similarity 131 member Ba [Source:ZFIN;Acc:ZDB-GENE-060503-616]	3.84975	1.11706
ENSDARG00000052158	-1.72886	2.58967e-06	0.000128011	il23r	interleukin 23 receptor [Source:ZFIN;Acc:ZDB-GENE-080107-5]	1.93118	0.562907
ENSDARG00000098091	-1.72665	0.00029849	0.00623039	BX000463.1		2.94994	0.849423
ENSDARG00000093512	-1.72563	0.000158966	0.00382745	si:dkey-238j22.1	si:dkey-238j22.1 [Source:ZFIN;Acc:ZDB-GENE-070705-398]	2.84379	0.827557
ENSDARG00000013789	-1.72315	2.81256e-05	0.00092676	sim1b	SIM bHLH transcription factor 1b [Source:ZFIN;Acc:ZDB-GENE-041210-5]	7.9196	2.30354
ENSDARG00000104176	-1.72058	0.000703865	0.0122665	BX511034.6		1.94701	0.568973
ENSDARG00000011998	-1.72052	0.000926844	0.0149471	bfsp2	beaded filament structural protein 2, phakinin [Source:ZFIN;Acc:ZDB-GENE-041212-58]	2.47582	0.722758
ENSDARG00000034940	-1.71869	0.000104397	0.00274735	slc1a7a	solute carrier family 1 member 7a [Source:ZFIN;Acc:ZDB-GENE-061009-24]	0.835992	0.244662
ENSDARG00000030512	-1.71751	1.01425e-36	2.78392e-33	tsnaxip1	translin-associated factor X interacting protein 1 [Source:ZFIN;Acc:ZDB-GENE-070424-39]	67.815	19.8942
ENSDARG00000068729	-1.71255	0.00052312	0.009598	eif2ak2	eukaryotic translation initiation factor 2-alpha kinase 2 [Source:ZFIN;Acc:ZDB-GENE-080422-1]	1.66772	0.485915
ENSDARG00000112944	-1.70807	0.000311724	0.00646727	LO018564.1		0.637109	0.186745
ENSDARG00000116727	-1.70204	2.40448e-07	1.64584e-05	CABZ01081294.2	transmembrane protein 200C-like [Source:NCBI gene;Acc:101883651]	3.98828	1.17964
ENSDARG00000054683	-1.70046	0.00309185	0.0355233	prdm8b	PR domain containing 8b [Source:ZFIN;Acc:ZDB-GENE-060526-174]	0.293218	0.0859297
ENSDARG00000092274	-1.69283	8.4935e-06	0.000347955	si:dkey-3k20.1	si:dkey-3k20.1 [Source:ZFIN;Acc:ZDB-GENE-050208-745]	16.6903	4.99364
ENSDARG00000103852	-1.68401	5.90641e-05	0.00172284	pigrl4.2	polymeric immunoglobulin receptor-like 4.2 [Source:ZFIN;Acc:ZDB-GENE-150409-10]	3.38302	1.00971
ENSDARG00000088789	-1.68291	6.85541e-12	1.22187e-09	mast1b	microtubule associated serine/threonine kinase 1b [Source:ZFIN;Acc:ZDB-GENE-131025-2]	3.49157	1.05122
ENSDARG00000115184	-1.68194	0.00112461	0.0171873	CR450764.14	E3 ubiquitin-protein ligase RBBP6-like [Source:NCBI gene;Acc:108191592]	2.28069	0.68538
ENSDARG00000045863	-1.6772	0.000707552	0.0123073	asb15b	ankyrin repeat and SOCS box containing 15b [Source:ZFIN;Acc:ZDB-GENE-041210-265]	0.714041	0.212104
ENSDARG00000044528	-1.67508	6.33656e-07	3.88227e-05	slc15a1b	solute carrier family 15 member 1b [Source:ZFIN;Acc:ZDB-GENE-030131-4661]	2.74837	0.82792
ENSDARG00000034423	-1.6749	0.000771797	0.0130929	sncga	synuclein, gamma a [Source:ZFIN;Acc:ZDB-GENE-050417-18]	6.30473	1.91807
ENSDARG00000059948	-1.67227	0.00319956	0.0363165	si:dkey-121b10.7	si:dkey-121b10.7 [Source:ZFIN;Acc:ZDB-GENE-090312-176]	0.691895	0.208293
ENSDARG00000000175	-1.6696	0.00329196	0.0370622	hoxb2a	homeobox B2a [Source:NCBI gene;Acc:30338]	1.87219	0.567107
ENSDARG00000098911	-1.66163	0.00494302	0.0489776	zgc:153293	zgc:153293 [Source:ZFIN;Acc:ZDB-GENE-060825-315]	15.9071	4.89851
ENSDARG00000043727	-1.66066	5.25097e-23	3.79286e-20	cwc27	CWC27 spliceosome associated cyclophilin [Source:NCBI gene;Acc:394078]	33.8662	10.3268
ENSDARG00000079397	-1.65803	7.6999e-09	7.18867e-07	cerkl	ceramide kinase-like [Source:ZFIN;Acc:ZDB-GENE-070410-38]	22.9456	7.02227
ENSDARG00000068567	-1.65109	7.40536e-07	4.39012e-05	shha	sonic hedgehog signaling molecule a [Source:NCBI gene;Acc:30269]	4.09837	1.26329
ENSDARG00000095580	-1.65057	7.21369e-05	0.00202249	si:ch211-67e16.11	si:ch211-67e16.11 [Source:ZFIN;Acc:ZDB-GENE-030131-7044]	1.14983	0.351029
ENSDARG00000095142	-1.64904	0.0042075	0.0439618	si:ch211-208h16.4	si:ch211-208h16.4 [Source:ZFIN;Acc:ZDB-GENE-060526-98]	10.1268	3.12087
ENSDARG00000094760	-1.64653	1.18376e-06	6.59062e-05	si:dkey-125i10.3	si:dkey-125i10.3 [Source:ZFIN;Acc:ZDB-GENE-060526-198]	3.34134	1.03181
ENSDARG00000104434	-1.6456	4.85329e-08	3.92959e-06	CABZ01048453.1		13.4964	4.16718
ENSDARG00000043142	-1.63885	0.00313453	0.0358635	or108-3	odorant receptor, family D, subfamily 108, member 3 [Source:ZFIN;Acc:ZDB-GENE-070806-66]	0.62366	0.190001
ENSDARG00000057927	-1.63703	1.53406e-10	2.07423e-08	rps6ka3b	ribosomal protein S6 kinase, polypeptide 3b [Source:ZFIN;Acc:ZDB-GENE-070209-74]	19.8658	6.14367
ENSDARG00000101727	-1.63579	0.00420252	0.0439432	CU467822.3		1.89035	0.585598
ENSDARG00000091876	-1.63545	0.000200511	0.00460479	CR354402.1		3.72536	1.14892
ENSDARG00000075993	-1.63454	0.00317455	0.0361406	clic5a	chloride intracellular channel 5a [Source:ZFIN;Acc:ZDB-GENE-041114-84]	0.500269	0.153122
ENSDARG00000041220	-1.63404	0.000186479	0.00434234	ftr53	finTRIM family, member 53 [Source:ZFIN;Acc:ZDB-GENE-030616-515]	0.655516	0.201408
ENSDARG00000117734	-1.62552	1.45736e-05	0.000536936	CABZ01044023.1		7.44428	2.31901
ENSDARG00000092167	-1.62322	0.000748155	0.0128266	si:ch211-272h9.5	si:ch211-272h9.5 [Source:ZFIN;Acc:ZDB-GENE-070705-167]	0.924548	0.287336
ENSDARG00000093117	-1.62262	2.58481e-05	0.000869459	si:dkey-266m15.7	si:dkey-266m15.7 [Source:ZFIN;Acc:ZDB-GENE-070705-444]	6.12411	1.91354
ENSDARG00000019945	-1.62003	5.27178e-06	0.00023184	ptprdb	protein tyrosine phosphatase receptor type Db [Source:ZFIN;Acc:ZDB-GENE-070615-38]	0.585768	0.183249
ENSDARG00000020191	-1.61562	8.726e-09	8.03729e-07	ppef1	protein phosphatase, EF-hand calcium binding domain 1 [Source:ZFIN;Acc:ZDB-GENE-080303-27]	4.58363	1.44481
ENSDARG00000096848	-1.61126	0.00497014	0.0491251	CR855311.2		4.03645	1.27108
ENSDARG00000078250	-1.60847	0.00025934	0.0055743	zgc:194398	zgc:194398 [Source:ZFIN;Acc:ZDB-GENE-081022-111]	2.60925	0.830726
ENSDARG00000009341	-1.60721	0.000294077	0.00616641	nrap	nebulin-related anchoring protein [Source:ZFIN;Acc:ZDB-GENE-060616-224]	0.350028	0.110331
ENSDARG00000056745	-1.6039	7.07293e-08	5.46867e-06	necab2	N-terminal EF-hand calcium binding protein 2 [Source:ZFIN;Acc:ZDB-GENE-050706-167]	2.38126	0.753934
ENSDARG00000042535	-1.60336	0.00344401	0.0382032	actc1a	actin alpha cardiac muscle 1a [Source:ZFIN;Acc:ZDB-GENE-040520-4]	0.543944	0.169585
ENSDARG00000104199	-1.60078	0.00460489	0.0466746	si:dkey-43p13.5	si:dkey-43p13.5 [Source:ZFIN;Acc:ZDB-GENE-131121-510]	0.726635	0.22711
ENSDARG00000108432	-1.59996	0.00387087	0.0417805	CR385077.1		3.78264	1.19332
ENSDARG00000079949	-1.59678	4.55433e-32	7.35336e-29	supt16h	SPT16 homolog, facilitates chromatin remodeling subunit [Source:ZFIN;Acc:ZDB-GENE-031118-96]	145.977	46.6076
ENSDARG00000077606	-1.59655	0.0044684	0.0456846	arsia	arylsulfatase family, member Ia [Source:ZFIN;Acc:ZDB-GENE-140106-141]	0.917826	0.293027
ENSDARG00000103044	-1.58657	1.22055e-06	6.768e-05	ASS1	argininosuccinate synthase 1 [Source:HGNC Symbol;Acc:HGNC:758]	11.9808	3.85629
ENSDARG00000079622	-1.56873	2.81608e-06	0.00013689	frmd5	FERM domain containing 5 [Source:ZFIN;Acc:ZDB-GENE-060810-165]	1.69487	0.551509
ENSDARG00000117220	-1.56858	0.0012711	0.0187476	BX296552.2		0.8579	0.275586
ENSDARG00000083050	-1.56762	0.00132984	0.0194571	CABZ01071191.1		9.53507	3.06276
ENSDARG00000063006	-1.56568	0.000535135	0.00977271	cacng7a	calcium channel, voltage-dependent, gamma subunit 7a [Source:ZFIN;Acc:ZDB-GENE-060503-814]	1.99158	0.646893
ENSDARG00000061848	-1.55623	5.80555e-09	5.68808e-07	col15a1b	collagen, type XV, alpha 1b [Source:ZFIN;Acc:ZDB-GENE-070912-689]	3.62215	1.18879
ENSDARG00000039881	-1.55558	9.95172e-13	1.95111e-10	cemip	cell migration inducing hyaluronidase 1 [Source:ZFIN;Acc:ZDB-GENE-130103-7]	8.60104	2.818
ENSDARG00000011273	-1.5554	0.000597973	0.0107135	tlx2	T cell leukemia homeobox 2 [Source:ZFIN;Acc:ZDB-GENE-020208-1]	0.71193	0.23458
ENSDARG00000032246	-1.55184	0.000973029	0.0154024	tmtopsb	teleost multiple tissue opsin b [Source:ZFIN;Acc:ZDB-GENE-091118-50]	0.791107	0.259846
ENSDARG00000019342	-1.55088	0.00281443	0.0332521	chrnd	cholinergic receptor, nicotinic, delta (muscle) [Source:ZFIN;Acc:ZDB-GENE-030131-6665]	0.709831	0.233027
ENSDARG00000033950	-1.55025	1.66597e-07	1.18773e-05	lamb2l	laminin, beta 2-like [Source:ZFIN;Acc:ZDB-GENE-030131-4205]	21.931	7.23963
ENSDARG00000057395	-1.54569	4.44829e-09	4.45608e-07	si:ch211-130m23.3	si:ch211-130m23.3 [Source:ZFIN;Acc:ZDB-GENE-060531-14]	14.89	4.91935
ENSDARG00000111637	-1.54228	0.000147079	0.00359167	FQ377660.1	tripartite motif-containing protein 16-like [Source:NCBI gene;Acc:100333325]	1.24921	0.41039
ENSDARG00000090340	-1.54089	0.00123141	0.0183793	si:dkey-27o4.1	si:dkey-27o4.1 [Source:ZFIN;Acc:ZDB-GENE-131121-60]	2.39603	0.797965
ENSDARG00000091349	-1.53792	0.00288403	0.033815	plekhd1	pleckstrin homology domain containing, family D (with coiled-coil domains) member 1 [Source:ZFIN;Acc:ZDB-GENE-130926-1]	0.787079	0.258421
ENSDARG00000069478	-1.53626	1.16133e-05	0.0004477	slc13a3	solute carrier family 13 member 3 [Source:ZFIN;Acc:ZDB-GENE-040426-2486]	1.47134	0.488398
ENSDARG00000104966	-1.5345	0.000971328	0.0153957	si:dkey-238k10.3	si:dkey-238k10.3 [Source:ZFIN;Acc:ZDB-GENE-070705-401]	0.729081	0.24023
ENSDARG00000093957	-1.53354	0.00397218	0.0425918	si:dkey-251i10.2	si:dkey-251i10.2 [Source:ZFIN;Acc:ZDB-GENE-050506-102]	0.753978	0.246475
ENSDARG00000045414	-1.52509	0.000140467	0.00345168	elovl2	ELOVL fatty acid elongase 2 [Source:ZFIN;Acc:ZDB-GENE-060421-5612]	0.707839	0.23643
ENSDARG00000117447	-1.51392	0.0016742	0.022817	CABZ01057364.2		4.88198	1.65548
ENSDARG00000094335	-1.50539	2.42679e-06	0.000120453	si:dkey-23f9.12	si:dkey-23f9.12 [Source:ZFIN;Acc:ZDB-GENE-141216-30]	6.60787	2.24738
ENSDARG00000044632	-1.50307	4.47219e-08	3.64251e-06	myo7ab	myosin VIIAb [Source:ZFIN;Acc:ZDB-GENE-091110-4]	2.05893	0.700844
ENSDARG00000058108	-1.49973	7.74572e-07	4.53315e-05	eps8l2	EPS8 like 2 [Source:ZFIN;Acc:ZDB-GENE-131121-340]	2.07587	0.708669
ENSDARG00000113599	-1.4947	0.00114673	0.0174379	hbbe1.1	hemoglobin beta embryonic-1.1 [Source:ZFIN;Acc:ZDB-GENE-030616-7]	1.92205	0.650671
ENSDARG00000007912	-1.49459	0.00289448	0.0338796	si:ch211-196i2.1	si:ch211-196i2.1 [Source:ZFIN;Acc:ZDB-GENE-091204-150]	6.3874	2.18131
ENSDARG00000057064	-1.48992	0.000684905	0.0119817	enpep	glutamyl aminopeptidase [Source:ZFIN;Acc:ZDB-GENE-050309-218]	6.26192	2.16537
ENSDARG00000093924	-1.48647	5.78184e-07	3.5905e-05	BX890562.2		14.1221	4.86002
ENSDARG00000105807	-1.48441	0.00162804	0.0223656	CU672227.1		2.87464	0.985714
ENSDARG00000116521	-1.48432	1.77544e-05	0.000632888	si:dkey-23f9.9	si:dkey-23f9.9 [Source:ZFIN;Acc:ZDB-GENE-141216-41]	6.63226	2.29174
ENSDARG00000096939	-1.48373	6.73165e-09	6.4605e-07	CU207354.1		12.1522	4.20253
ENSDARG00000104815	-1.48014	0.00209491	0.0271104	lmx1ba	LIM homeobox transcription factor 1, beta a [Source:NCBI gene;Acc:554361]	3.54742	1.22706
ENSDARG00000099111	-1.47725	0.00485927	0.0484656	zgc:175280	zgc:175280 [Source:ZFIN;Acc:ZDB-GENE-080219-39]	0.588189	0.202615
ENSDARG00000103237	-1.47698	2.59902e-05	0.000869973	si:ch73-299h12.8	si:ch73-299h12.8 [Source:ZFIN;Acc:ZDB-GENE-081031-66]	5.16438	1.78335
ENSDARG00000040864	-1.47457	5.18037e-25	4.5868e-22	si:dkey-286j15.1	si:dkey-286j15.1 [Source:ZFIN;Acc:ZDB-GENE-060503-447]	34.4843	11.9643
ENSDARG00000026165	-1.46452	0.00213389	0.0274126	col11a1a	collagen, type XI, alpha 1a [Source:ZFIN;Acc:ZDB-GENE-070209-167]	8.4456	2.93864
ENSDARG00000002194	-1.45749	1.03202e-13	2.48481e-11	rhd	Rh blood group, D antigen [Source:ZFIN;Acc:ZDB-GENE-051213-1]	17.3711	6.10189
ENSDARG00000007407	-1.45476	0.00191763	0.0252811	barx1	BARX homeobox 1 [Source:NCBI gene;Acc:553644]	0.694676	0.243339
ENSDARG00000114719	-1.45412	0.00245285	0.0300732	CABZ01068246.1		1.55767	0.5493
ENSDARG00000105313	-1.45346	0.000121552	0.00309784	CU914760.1		4.05843	1.42494
ENSDARG00000095274	-1.44677	0.00239157	0.0295826	si:ch211-278p9.2	si:ch211-278p9.2 [Source:ZFIN;Acc:ZDB-GENE-081028-37]	1.28138	0.449221
ENSDARG00000102468	-1.44314	0.00306453	0.0353574	si:dkey-71l4.5	si:dkey-71l4.5 [Source:ZFIN;Acc:ZDB-GENE-120703-15]	0.437742	0.153674
ENSDARG00000117789	-1.44219	0.00120598	0.0180884	CU855688.2		5.15273	1.83558
ENSDARG00000116511	-1.42697	0.00140612	0.0202175	npas4l	neuronal PAS domain protein 4 like [Source:NCBI gene;Acc:108449885]	0.30427	0.10871
ENSDARG00000098409	-1.42384	0.000337834	0.00686792	BX005376.1		1.32814	0.475097
ENSDARG00000101660	-1.42021	1.84316e-20	1.01182e-17	sntg2	syntrophin, gamma 2 [Source:ZFIN;Acc:ZDB-GENE-060526-196]	33.1891	11.9914
ENSDARG00000099078	-1.4191	0.0002317	0.00510001	FO905040.1		13.9458	5.06997
ENSDARG00000096794	-1.41345	1.09183e-06	6.12852e-05	BX119915.2		13.869	5.05163
ENSDARG00000042854	-1.40907	0.0011789	0.0177598	ephx1	epoxide hydrolase 1, microsomal (xenobiotic) [Source:ZFIN;Acc:ZDB-GENE-040426-913]	229.647	83.9733
ENSDARG00000075831	-1.40844	3.03023e-16	1.06633e-13	slc7a8a	solute carrier family 7 member 8a [Source:ZFIN;Acc:ZDB-GENE-121120-2]	24.9823	9.0873
ENSDARG00000062821	-1.40818	0.000125997	0.00317573	slc6a15	solute carrier family 6 member 15 [Source:ZFIN;Acc:ZDB-GENE-050420-93]	3.91511	1.42342
ENSDARG00000045936	-1.40551	0.00126786	0.018733	pax6b	paired box 6b [Source:ZFIN;Acc:ZDB-GENE-001031-1]	0.420281	0.15349
ENSDARG00000042656	-1.40146	0.000112903	0.00292079	nrn1b	neuritin 1b [Source:ZFIN;Acc:ZDB-GENE-041010-98]	2.78512	1.01531
ENSDARG00000077295	-1.39855	0.00179612	0.0240488	akap6	A kinase (PRKA) anchor protein 6 [Source:ZFIN;Acc:ZDB-GENE-120207-2]	4.3178	1.5853
ENSDARG00000079348	-1.3984	6.3007e-05	0.00181852	GRIN2B	glutamate receptor ionotropic, NMDA 2B-like [Source:NCBI gene;Acc:110438919]	1.45472	0.53076
ENSDARG00000035798	-1.39784	0.00052926	0.00969121	gngt1	guanine nucleotide binding protein (G protein), gamma transducing activity polypeptide 1 [Source:ZFIN;Acc:ZDB-GENE-030131-7596]	5.32491	1.94908
ENSDARG00000021250	-1.39035	4.36278e-05	0.00134399	slc25a48	solute carrier family 25 member 48 [Source:NCBI gene;Acc:436640]	4.02468	1.48282
ENSDARG00000116994	-1.38462	0.00186864	0.024802	CABZ01109480.1		2.21052	0.813824
ENSDARG00000097777	-1.38437	0.0017203	0.023272	BX005183.4		10.2804	3.78177
ENSDARG00000042829	-1.3842	1.37769e-05	0.000514487	si:dkey-30j22.1	si:dkey-30j22.1 [Source:ZFIN;Acc:ZDB-GENE-041001-184]	0.353913	0.130967
ENSDARG00000095476	-1.38347	0.00161274	0.0222221	BX470183.1		2.73723	1.01421
ENSDARG00000117753	-1.38285	0.000645749	0.0113984	FO907087.1		4.06617	1.50018
ENSDARG00000102551	-1.37858	0.000710524	0.0123433	jazf1a	JAZF zinc finger 1a [Source:ZFIN;Acc:ZDB-GENE-060503-492]	1.03008	0.381897
ENSDARG00000100818	-1.37614	0.00344106	0.0382025	KYAT3	si:ch73-97h19.2 [Source:ZFIN;Acc:ZDB-GENE-120214-33]	0.937985	0.347649
ENSDARG00000090646	-1.37445	1.0358e-05	0.000407316	tnk2a	tyrosine kinase, non-receptor, 2a [Source:ZFIN;Acc:ZDB-GENE-091118-85]	3.26173	1.21371
ENSDARG00000102067	-1.37328	0.000489107	0.00916383	grm5b	glutamate receptor, metabotropic 5b [Source:ZFIN;Acc:ZDB-GENE-090821-6]	2.06215	0.76804
ENSDARG00000031616	-1.36513	0.00135147	0.0196895	g6pca.1	glucose-6-phosphatase a, catalytic subunit, tandem duplicate 1 [Source:ZFIN;Acc:ZDB-GENE-031001-4]	3.74082	1.3985
ENSDARG00000027957	-1.36295	8.04465e-05	0.00222142	fgf12a	fibroblast growth factor 12a [Source:ZFIN;Acc:ZDB-GENE-050221-6]	1.87235	0.699335
ENSDARG00000074818	-1.36254	0.00352883	0.0388037	si:cabz01036022.1	si:cabz01036022.1 [Source:ZFIN;Acc:ZDB-GENE-160113-144]	1.50265	0.561519
ENSDARG00000117262	-1.36036	6.21573e-06	0.000264101	CT030017.3		3.88806	1.46157
ENSDARG00000100996	-1.35991	0.00258995	0.0313444	BX901898.2		2.89804	1.09309
ENSDARG00000015134	-1.35747	0.000215666	0.0048561	camkk1b	calcium/calmodulin-dependent protein kinase kinase 1, alpha b [Source:ZFIN;Acc:ZDB-GENE-080722-13]	1.16937	0.439683
ENSDARG00000099980	-1.35686	0.00226406	0.0285106	bpifcl	BPI fold containing family C, like [Source:ZFIN;Acc:ZDB-GENE-070912-360]	1.28244	0.481464
ENSDARG00000061647	-1.35102	1.56715e-05	0.000572012	nrxn1a	neurexin 1a [Source:NCBI gene;Acc:565531]	1.30398	0.49382
ENSDARG00000060330	-1.34729	5.45776e-05	0.00161427	si:ch211-284e13.4	si:ch211-284e13.4 [Source:ZFIN;Acc:ZDB-GENE-060526-161]	1.78935	0.679328
ENSDARG00000016749	-1.34506	7.51939e-11	1.08627e-08	slco1c1	solute carrier organic anion transporter family, member 1C1 [Source:ZFIN;Acc:ZDB-GENE-041210-50]	12.3702	4.69891
ENSDARG00000061968	-1.34251	4.66557e-05	0.00141817	myo1ha	myosin IHa [Source:ZFIN;Acc:ZDB-GENE-060531-78]	3.07233	1.17173
ENSDARG00000053570	-1.33997	0.00172413	0.0232933	AL590151.1		2.35219	0.896099
ENSDARG00000056376	-1.33739	0.000202239	0.00463387	ankrd37	ankyrin repeat domain 37 [Source:ZFIN;Acc:ZDB-GENE-070308-1]	5.39987	2.06239
ENSDARG00000000551	-1.33671	0.000552946	0.0100445	slc1a4	solute carrier family 1 member 4 [Source:ZFIN;Acc:ZDB-GENE-030616-566]	3.28735	1.26523
ENSDARG00000014239	-1.32299	6.32609e-09	6.13563e-07	esyt1b	extended synaptotagmin-like protein 1b [Source:ZFIN;Acc:ZDB-GENE-040724-209]	32.2024	12.4084
ENSDARG00000103050	-1.32281	0.00290606	0.0339717	mrap2b	melanocortin 2 receptor accessory protein 2b [Source:NCBI gene;Acc:101884805]	1.85693	0.712797
ENSDARG00000094105	-1.32236	0.00406971	0.0431849	BX005064.1		2.67871	1.03073
ENSDARG00000039096	-1.32018	0.00171541	0.0232323	si:dkey-24p1.1	si:dkey-24p1.1 [Source:ZFIN;Acc:ZDB-GENE-060503-631]	0.857891	0.330473
ENSDARG00000078429	-1.31648	0.00218147	0.0278627	vtg4	vitellogenin 4 [Source:ZFIN;Acc:ZDB-GENE-001201-3]	0.470491	0.181506
ENSDARG00000104070	-1.3133	6.38089e-05	0.00183396	BX323876.1		24.5287	9.56703
ENSDARG00000098046	-1.30567	0.00368787	0.0401212	FP017161.1		0.708467	0.276789
ENSDARG00000074185	-1.30417	0.000394405	0.0077326	pcsk9	proprotein convertase subtilisin/kexin type 9 [Source:ZFIN;Acc:ZDB-GENE-060927-1]	1.72702	0.671426
ENSDARG00000038166	-1.30243	0.00124373	0.0184929	hyal6	hyaluronoglucosaminidase 6 [Source:ZFIN;Acc:ZDB-GENE-070112-2372]	1.10978	0.433048
ENSDARG00000097605	-1.30161	0.000135052	0.00335467	CU137681.1		7.49491	2.93489
ENSDARG00000105147	-1.30129	0.00129256	0.0190129	osbpl1a	oxysterol binding protein-like 1A [Source:ZFIN;Acc:ZDB-GENE-050208-657]	21.7705	8.57687
ENSDARG00000069379	-1.29866	0.00128944	0.0189772	zgc:158868	zgc:158868 [Source:ZFIN;Acc:ZDB-GENE-070112-892]	4.68277	1.83481
ENSDARG00000098791	-1.28889	0.00245314	0.0300732	cdhr5b	cadherin-related family member 5b [Source:ZFIN;Acc:ZDB-GENE-110518-2]	3.36187	1.33399
ENSDARG00000104755	-1.28706	0.000775222	0.0131253	CR555298.1		5.73669	2.26343
ENSDARG00000015033	-1.28582	0.000664114	0.0116551	slc23a1	solute carrier family 23 member 1 [Source:ZFIN;Acc:ZDB-GENE-080804-2]	1.40872	0.556787
ENSDARG00000104153	-1.28167	0.00243131	0.0299646	prkd4	protein kinase D4 [Source:ZFIN;Acc:ZDB-GENE-080204-93]	1.38331	0.54747
ENSDARG00000099832	-1.28081	0.00320133	0.0363165	BX255908.1		9.03615	3.57478
ENSDARG00000117358	-1.27435	0.00263901	0.0318258	CABZ01117607.1		2.91322	1.16316
ENSDARG00000008835	-1.27138	0.000631155	0.0112154	si:dkey-46g23.5	si:dkey-46g23.5 [Source:ZFIN;Acc:ZDB-GENE-030131-9306]	0.905082	0.360915
ENSDARG00000078619	-1.27053	7.84861e-13	1.57247e-10	pnp5a	purine nucleoside phosphorylase 5a [Source:ZFIN;Acc:ZDB-GENE-040426-2553]	29.8884	11.9675
ENSDARG00000102813	-1.27051	0.00430962	0.0446547	CABZ01069436.1		1.94122	0.770394
ENSDARG00000063731	-1.26959	4.41064e-05	0.00135417	rbm45	RNA binding motif protein 45 [Source:ZFIN;Acc:ZDB-GENE-070122-4]	4.27555	1.70638
ENSDARG00000019179	-1.26957	0.00192814	0.0253952	lrit1a	leucine-rich repeat, immunoglobulin-like and transmembrane domains 1a [Source:ZFIN;Acc:ZDB-GENE-040924-5]	1.88146	0.756881
ENSDARG00000086977	-1.26864	0.00110971	0.0170069	atxn1l	ataxin 1-like [Source:ZFIN;Acc:ZDB-GENE-090908-1]	1.08666	0.433125
ENSDARG00000105450	-1.26697	3.7838e-08	3.11885e-06	si:ch211-63p21.1	si:ch211-63p21.1 [Source:ZFIN;Acc:ZDB-GENE-141216-443]	3.10127	1.24528
ENSDARG00000076309	-1.26491	0.000519427	0.00956219	mxra5b	matrix-remodelling associated 5b [Source:ZFIN;Acc:ZDB-GENE-081104-119]	0.371652	0.148932
ENSDARG00000074865	-1.25453	0.00336333	0.0376495	frmpd3	FERM and PDZ domain containing 3 [Source:ZFIN;Acc:ZDB-GENE-100316-9]	0.246889	0.099505
ENSDARG00000002509	-1.24787	0.00012959	0.00324246	zgc:153911	zgc:153911 [Source:ZFIN;Acc:ZDB-GENE-061013-174]	5.84825	2.36985
ENSDARG00000026736	-1.24632	0.00151979	0.0213815	il11ra	interleukin 11 receptor, alpha [Source:ZFIN;Acc:ZDB-GENE-030131-5942]	1.93944	0.785683
ENSDARG00000078755	-1.24432	0.00412793	0.0435713	plppr4b	phospholipid phosphatase related 4b [Source:ZFIN;Acc:ZDB-GENE-091118-37]	0.927921	0.378329
ENSDARG00000111942	-1.23721	0.00310086	0.0356097	sptbn4b	spectrin, beta, non-erythrocytic 4b [Source:ZFIN;Acc:ZDB-GENE-081031-8]	1.8746	0.766122
ENSDARG00000109726	-1.23714	0.00398702	0.0426335	PLCB1	si:ch1073-140o9.2 [Source:ZFIN;Acc:ZDB-GENE-120709-104]	0.722124	0.294844
ENSDARG00000069548	-1.23086	0.00115173	0.0174945	zgc:162780	zgc:162780 [Source:ZFIN;Acc:ZDB-GENE-070410-92]	3.38478	1.3851
ENSDARG00000105727	-1.22753	0.00448682	0.0457652	CABZ01069022.2		6.04154	2.49353
ENSDARG00000097267	-1.22572	0.00234816	0.0293168	si:ch211-266k8.6	si:ch211-266k8.6 [Source:ZFIN;Acc:ZDB-GENE-131121-549]	55.898	23.0606
ENSDARG00000101456	-1.22515	0.00020514	0.00467276	acp5b	acid phosphatase 5b, tartrate resistant [Source:ZFIN;Acc:ZDB-GENE-040718-151]	4.27337	1.76117
ENSDARG00000090977	-1.22446	0.00237954	0.029498	ifit12	interferon-induced protein with tetratricopeptide repeats 12 [Source:ZFIN;Acc:ZDB-GENE-120406-2]	1.26814	0.520208
ENSDARG00000071589	-1.22292	0.000104549	0.00274871	si:dkey-253d23.2	si:dkey-253d23.2 [Source:ZFIN;Acc:ZDB-GENE-050208-410]	4.61949	1.9173
ENSDARG00000102129	-1.21646	1.47365e-06	7.99383e-05	crygn1	crystallin, gamma N1 [Source:NCBI gene;Acc:493629]	22.5671	9.35566
ENSDARG00000079283	-1.21422	0.00273833	0.0326647	si:ch211-247j9.1	si:ch211-247j9.1 [Source:ZFIN;Acc:ZDB-GENE-091204-212]	0.362871	0.14987
ENSDARG00000020964	-1.2141	3.55505e-11	5.42106e-09	thap12b	THAP domain containing 12b [Source:ZFIN;Acc:ZDB-GENE-040718-429]	130.45	54.4003
ENSDARG00000103306	-1.20509	0.000631401	0.0112154	BX927130.4		2.65014	1.10956
ENSDARG00000060434	-1.20394	6.64192e-05	0.00189145	map1b	microtubule-associated protein 1B [Source:ZFIN;Acc:ZDB-GENE-130530-690]	2.68375	1.12846
ENSDARG00000074558	-1.19832	5.97943e-11	8.72996e-09	cntnap2b	contactin associated protein like 2b [Source:ZFIN;Acc:ZDB-GENE-070912-26]	7.32583	3.08584
ENSDARG00000103515	-1.19822	0.00318813	0.0362635	vcana	versican a [Source:ZFIN;Acc:ZDB-GENE-011023-1]	0.940026	0.393707
ENSDARG00000099946	-1.19479	5.8746e-06	0.000252737	fam189a2	family with sequence similarity 189 member A2 [Source:ZFIN;Acc:ZDB-GENE-050309-90]	4.91759	2.07141
ENSDARG00000112873	-1.19455	0.00236866	0.0294318	si:dkey-23f9.11	si:dkey-23f9.11 [Source:ZFIN;Acc:ZDB-GENE-141216-40]	2.54441	1.06813
ENSDARG00000092131	-1.19184	0.00224291	0.0283345	AL954694.1		2.60111	1.09105
ENSDARG00000002707	-1.18818	0.00299157	0.0346906	her11	hairy-related 11 [Source:ZFIN;Acc:ZDB-GENE-040824-4]	1.82411	0.770123
ENSDARG00000059370	-1.18657	0.00130493	0.0191539	nr1d4b	nuclear receptor subfamily 1, group D, member 4b [Source:ZFIN;Acc:ZDB-GENE-080403-6]	1.65824	0.703844
ENSDARG00000039174	-1.18469	0.00423446	0.0441426	olfm3b	olfactomedin 3b [Source:ZFIN;Acc:ZDB-GENE-070912-606]	0.659448	0.280456
ENSDARG00000090963	-1.18101	0.000372756	0.00741801	atp6ap1lb	ATPase H+ transporting accessory protein 1 like b [Source:ZFIN;Acc:ZDB-GENE-050208-117]	5.24646	2.24117
ENSDARG00000086897	-1.17228	0.00370189	0.0402414	si:dkey-7i4.1	si:dkey-7i4.1 [Source:ZFIN;Acc:ZDB-GENE-081028-64]	2.08955	0.888292
ENSDARG00000078251	-1.1705	0.000176897	0.00415353	TESK1	si:ch211-113e8.3 [Source:ZFIN;Acc:ZDB-GENE-090312-74]	2.18412	0.938138
ENSDARG00000078964	-1.16786	1.57853e-11	2.57902e-09	esyt2b	extended synaptotagmin-like protein 2b [Source:ZFIN;Acc:ZDB-GENE-090615-2]	14.2765	6.13841
ENSDARG00000086679	-1.16735	0.00211934	0.0273235	si:ch211-197l9.5	si:ch211-197l9.5 [Source:ZFIN;Acc:ZDB-GENE-091204-323]	3.01203	1.29601
ENSDARG00000071113	-1.16717	3.79652e-13	8.20528e-11	xirp2a	xin actin binding repeat containing 2a [Source:ZFIN;Acc:ZDB-GENE-040108-7]	4.51674	1.94247
ENSDARG00000004871	-1.16381	0.000852853	0.014068	mst1rb	macrophage stimulating 1 receptor b [Source:ZFIN;Acc:ZDB-GENE-071218-3]	2.49088	1.07176
ENSDARG00000091602	-1.16347	3.99816e-05	0.00124565	si:dkey-163f14.6	si:dkey-163f14.6 [Source:ZFIN;Acc:ZDB-GENE-141215-18]	5.77414	2.49249
ENSDARG00000001933	-1.16344	0.00352623	0.0388037	prkag2b	protein kinase, AMP-activated, gamma 2 non-catalytic subunit b [Source:ZFIN;Acc:ZDB-GENE-070912-442]	2.27481	0.972735
ENSDARG00000114099	-1.16258	0.00341249	0.0380601	trim35-30	tripartite motif containing 35-30 [Source:ZFIN;Acc:ZDB-GENE-060503-557]	1.75351	0.751533
ENSDARG00000093739	-1.16252	0.00420731	0.0439618	si:dkey-83m22.7	si:dkey-83m22.7 [Source:ZFIN;Acc:ZDB-GENE-070912-603]	3.24051	1.38547
ENSDARG00000037613	-1.16243	0.00434949	0.0448646	lgals8b	galectin 8b [Source:ZFIN;Acc:ZDB-GENE-120727-7]	1.88965	0.813281
ENSDARG00000100139	-1.15934	0.00232168	0.0290321	si:ch211-113d22.2	si:ch211-113d22.2 [Source:ZFIN;Acc:ZDB-GENE-141222-39]	4.09112	1.76547
ENSDARG00000094102	-1.15878	0.00274766	0.032728	BX248118.1		3.45389	1.49052
ENSDARG00000100422	-1.15746	3.15457e-08	2.63182e-06	ptpro	protein tyrosine phosphatase receptor type O [Source:ZFIN;Acc:ZDB-GENE-070424-54]	21.2633	9.17507
ENSDARG00000103186	-1.15741	7.98274e-05	0.00220655	si:ch73-389k6.1	si:ch73-389k6.1 [Source:ZFIN;Acc:ZDB-GENE-091204-408]	8.24145	3.55929
ENSDARG00000039272	-1.15676	1.57926e-05	0.0005749	pls1	plastin 1 (I isoform) [Source:ZFIN;Acc:ZDB-GENE-030131-6205]	4.0254	1.74391
ENSDARG00000095391	-1.1542	0.00230575	0.0288855	BX664750.2		3.58252	1.55704
ENSDARG00000076406	-1.15411	3.3252e-05	0.00106128	ggcta	gamma-glutamylcyclotransferase a [Source:ZFIN;Acc:ZDB-GENE-081104-129]	24.2485	10.5414
ENSDARG00000098223	-1.14979	0.00391653	0.0421242	AL773558.1		3.98941	1.73624
ENSDARG00000097682	-1.14972	0.00083821	0.0139323	CR383683.1		7.77668	3.37985
ENSDARG00000058470	-1.14947	1.48368e-05	0.000545168	mapk13	mitogen-activated protein kinase 13 [Source:ZFIN;Acc:ZDB-GENE-041111-17]	30.6563	13.3877
ENSDARG00000088817	-1.14756	1.0488e-05	0.000411249	wdr59	WD repeat domain 59 [Source:ZFIN;Acc:ZDB-GENE-120215-187]	7.01406	3.06415
ENSDARG00000056640	-1.13746	2.47754e-05	0.000839549	rpia	ribose 5-phosphate isomerase A (ribose 5-phosphate epimerase) [Source:ZFIN;Acc:ZDB-GENE-041114-24]	39.8441	17.5378
ENSDARG00000069888	-1.13387	0.00444973	0.0456148	cldna	claudin a [Source:ZFIN;Acc:ZDB-GENE-010328-1]	6.9456	3.05182
ENSDARG00000057210	-1.13367	0.00461438	0.046733	has3	hyaluronan synthase 3 [Source:ZFIN;Acc:ZDB-GENE-021118-1]	1.93908	0.849357
ENSDARG00000105000	-1.13354	0.0015751	0.0218571	c2cd2	C2 calcium dependent domain containing 2 [Source:ZFIN;Acc:ZDB-GENE-110728-1]	4.74008	2.08434
ENSDARG00000092826	-1.1329	6.00205e-08	4.71277e-06	BX248511.1		26.8742	11.8356
ENSDARG00000087780	-1.13147	2.34836e-10	3.08411e-08	tiam2a	TIAM Rac1 associated GEF 2a [Source:ZFIN;Acc:ZDB-GENE-030219-98]	5.81643	2.56198
ENSDARG00000069765	-1.12775	2.7209e-05	0.00090119	syngap1b	synaptic Ras GTPase activating protein 1b [Source:ZFIN;Acc:ZDB-GENE-100921-2]	1.65345	0.731472
ENSDARG00000014828	-1.12516	7.86685e-10	9.47058e-08	l3mbtl1a	L3MBTL histone methyl-lysine binding protein 1a [Source:ZFIN;Acc:ZDB-GENE-090312-120]	25.2595	11.1688
ENSDARG00000030630	-1.12511	4.11022e-07	2.6483e-05	mfsd2aa	major facilitator superfamily domain containing 2aa [Source:NCBI gene;Acc:492810]	16.3449	7.23816
ENSDARG00000105075	-1.12382	0.00115758	0.0175542	BX324216.2	gastrula zinc finger protein XlCGF57.1-like [Source:NCBI gene;Acc:108181150]	2.64336	1.17436
ENSDARG00000103556	-1.12254	0.00460967	0.0467058	si:ch211-218g23.6	si:ch211-218g23.6 [Source:ZFIN;Acc:ZDB-GENE-141216-449]	3.58049	1.57631
ENSDARG00000070526	-1.12213	0.000318371	0.0065803	zc2hc1c	zinc finger, C2HC-type containing 1C [Source:ZFIN;Acc:ZDB-GENE-111020-1]	116.197	51.3102
ENSDARG00000071238	-1.12197	0.00438931	0.0451665	ftr58	finTRIM family, member 58 [Source:ZFIN;Acc:ZDB-GENE-080219-44]	1.36239	0.603634
ENSDARG00000093001	-1.11875	0.000965538	0.0153679	BX323543.1		4.09368	1.81753
ENSDARG00000019743	-1.11657	2.39203e-13	5.42616e-11	dctn1a	dynactin 1a [Source:ZFIN;Acc:ZDB-GENE-070117-2205]	15.858	7.05716
ENSDARG00000103854	-1.11256	0.00489879	0.0487358	pdlim7	PDZ and LIM domain 7 [Source:NCBI gene;Acc:393813]	10.6161	4.76624
ENSDARG00000063050	-1.10889	0.00300397	0.0347903	rc3h2	ring finger and CCCH-type domains 2 [Source:ZFIN;Acc:ZDB-GENE-060503-694]	0.861453	0.383298
ENSDARG00000060070	-1.10612	7.35423e-07	4.37801e-05	adcy7	adenylate cyclase 7 [Source:ZFIN;Acc:ZDB-GENE-040713-1]	3.19421	1.42951
ENSDARG00000068945	-1.10109	0.00453117	0.0461148	BX897692.1		4.69401	2.10546
ENSDARG00000028661	-1.10109	0.000933126	0.0150078	cntfr	ciliary neurotrophic factor receptor [Source:ZFIN;Acc:ZDB-GENE-030616-82]	2.53969	1.14113
ENSDARG00000076005	-1.10018	8.21506e-06	0.000338062	piezo2a.2	piezo-type mechanosensitive ion channel component 2a, tandem duplicate 2 [Source:ZFIN;Acc:ZDB-GENE-131119-76]	2.65095	1.1916
ENSDARG00000062830	-1.0982	0.00324187	0.0366637	tent5d	terminal nucleotidyltransferase 5D [Source:ZFIN;Acc:ZDB-GENE-091118-44]	3.55398	1.60288
ENSDARG00000092705	-1.09382	0.00124461	0.0184948	BX649384.2		6.22107	2.8056
ENSDARG00000092319	-1.08678	0.00308079	0.0354704	BX323074.1		2.47946	1.12325
ENSDARG00000053190	-1.08045	6.65674e-05	0.00189145	galnt16	UDP-N-acetyl-alpha-D-galactosamine:polypeptide N-acetylgalactosaminyltransferase 16 [Source:ZFIN;Acc:ZDB-GENE-131120-189]	4.74365	2.16066
ENSDARG00000028663	-1.07963	0.000144237	0.00352854	tek	TEK tyrosine kinase, endothelial [Source:NCBI gene;Acc:30747]	5.16606	2.35521
ENSDARG00000097452	-1.07943	0.00153198	0.021454	CU929070.5		15.3198	6.99764
ENSDARG00000088634	-1.07902	0.00170781	0.02316	adcy1b	adenylate cyclase 1b [Source:ZFIN;Acc:ZDB-GENE-100805-1]	4.2719	1.95403
ENSDARG00000091624	-1.07856	0.000954891	0.0152471	ugt2a7	UDP glucuronosyltransferase 2 family, polypeptide A7 [Source:ZFIN;Acc:ZDB-GENE-141215-33]	15.8411	7.23698
ENSDARG00000053431	-1.07765	0.00492886	0.0489108	si:ch211-257p13.3	si:ch211-257p13.3 [Source:ZFIN;Acc:ZDB-GENE-110914-108]	0.57078	0.260126
ENSDARG00000057169	-1.07145	0.00120168	0.0180437	abca4a	ATP-binding cassette, sub-family A (ABC1), member 4a [Source:ZFIN;Acc:ZDB-GENE-050517-3]	1.29513	0.596171
ENSDARG00000112667	-1.06901	9.97055e-10	1.16954e-07	tp53rk	TP53 regulating kinase [Source:ZFIN;Acc:ZDB-GENE-050522-123]	7.45911	3.43051
ENSDARG00000075158	-1.06424	9.48182e-07	5.39952e-05	igdcc3	immunoglobulin superfamily, DCC subclass, member 3 [Source:ZFIN;Acc:ZDB-GENE-080303-24]	2.23213	1.0309
ENSDARG00000079782	-1.06124	0.000322906	0.006659	myh7l	myosin heavy chain 7-like [Source:ZFIN;Acc:ZDB-GENE-061027-393]	1.02092	0.472096
ENSDARG00000101501	-1.05914	0.00455111	0.0462834	si:ch73-305o9.3	si:ch73-305o9.3 [Source:ZFIN;Acc:ZDB-GENE-141216-475]	1.05337	0.488887
ENSDARG00000100786	-1.0584	0.000716081	0.0124197	PLCB4	phospholipase C beta 4 [Source:NCBI gene;Acc:100537538]	4.16221	1.93678
ENSDARG00000104291	-1.05488	0.0041625	0.0437045	GPR151	G protein-coupled receptor 151 [Source:NCBI gene;Acc:497134]	2.0056	0.929052
ENSDARG00000056885	-1.05431	0.000100824	0.00266847	per1a	period circadian clock 1a [Source:ZFIN;Acc:ZDB-GENE-011220-1]	11.862	5.54087
ENSDARG00000099964	-1.05407	0.00417474	0.0437045	BX005073.2		1.18012	0.546727
ENSDARG00000029406	-1.05206	0.00393577	0.0423146	h2ax	H2A.X variant histone [Source:NCBI gene;Acc:394048]	16.1475	7.4838
ENSDARG00000094801	-1.05047	5.06652e-05	0.00151488	l3mbtl1	L3MBTL histone methyl-lysine binding protein 1 [Source:ZFIN;Acc:ZDB-GENE-090313-102]	23.0027	10.6889
ENSDARG00000102753	-1.04999	0.000246455	0.00535354	si:dkey-109l4.3	si:dkey-109l4.3 [Source:ZFIN;Acc:ZDB-GENE-160113-11]	11.7417	5.46667
ENSDARG00000077998	-1.04841	0.000939681	0.0150744	nitr3a	novel immune-type receptor 3a [Source:ZFIN;Acc:ZDB-GENE-001106-8]	3.51763	1.64375
ENSDARG00000110470	-1.04824	3.53056e-06	0.000165937	ptpro	protein tyrosine phosphatase receptor type O [Source:ZFIN;Acc:ZDB-GENE-070424-54]	27.0687	12.6102
ENSDARG00000076839	-1.04816	0.00152427	0.021387	ftr86	finTRIM family, member 86 [Source:ZFIN;Acc:ZDB-GENE-060929-108]	2.45543	1.14609
ENSDARG00000095393	-1.04632	1.03547e-09	1.20943e-07	CR376741.1		31.2466	14.6209
ENSDARG00000021405	-1.04434	1.2459e-07	9.1193e-06	chd3	chromodomain helicase DNA binding protein 3 [Source:ZFIN;Acc:ZDB-GENE-121031-4]	22.1085	10.3548
ENSDARG00000101102	-1.04075	0.0041718	0.0437045	tprn	taperin [Source:ZFIN;Acc:ZDB-GENE-081104-254]	1.29156	0.603901
ENSDARG00000060865	-1.04013	0.00200509	0.0261826	scai	suppressor of cancer cell invasion [Source:ZFIN;Acc:ZDB-GENE-060526-57]	5.91318	2.79112
ENSDARG00000017240	-1.03981	4.52021e-05	0.00138318	traf5	Tnf receptor-associated factor 5 [Source:ZFIN;Acc:ZDB-GENE-071120-3]	23.1381	10.8377
ENSDARG00000105184	-1.03904	0.000871628	0.0143174	nbeab	neurobeachin b [Source:ZFIN;Acc:ZDB-GENE-120329-2]	0.829196	0.389333
ENSDARG00000062134	-1.03829	0.000486415	0.00913149	kcnab2b	potassium voltage-gated channel, shaker-related subfamily, beta member 2 b [Source:ZFIN;Acc:ZDB-GENE-080219-36]	5.71811	2.69229
ENSDARG00000091574	-1.03815	0.000567743	0.0102522	suox	sulfite oxidase [Source:ZFIN;Acc:ZDB-GENE-070718-3]	3.95213	1.85082
ENSDARG00000103108	-1.03665	0.000105327	0.00276389	acvr2bb	activin A receptor type 2Bb [Source:ZFIN;Acc:ZDB-GENE-170621-5]	9.75554	4.57398
ENSDARG00000076801	-1.03558	5.51122e-08	4.38469e-06	arap3	ArfGAP with RhoGAP domain, ankyrin repeat and PH domain 3 [Source:ZFIN;Acc:ZDB-GENE-091019-1]	5.62277	2.6498
ENSDARG00000069251	-1.03195	0.00293613	0.0342066	zpax1	zona pellucida protein AX 1 [Source:ZFIN;Acc:ZDB-GENE-030131-5968]	2.20015	1.04228
ENSDARG00000097160	-1.03172	0.000548397	0.00997508	si:ch211-121j5.4	si:ch211-121j5.4 [Source:ZFIN;Acc:ZDB-GENE-070912-29]	1.68464	0.796686
ENSDARG00000094534	-1.0296	0.0035306	0.0388037	CR786571.2		2.66756	1.25806
ENSDARG00000093697	-1.02762	0.00463851	0.0468597	si:dkey-217m5.8	si:dkey-217m5.8 [Source:ZFIN;Acc:ZDB-GENE-041014-319]	9.0989	4.31447
ENSDARG00000059925	-1.02724	9.63104e-06	0.000384793	usp24	ubiquitin specific peptidase 24 [Source:ZFIN;Acc:ZDB-GENE-030131-4356]	14.6512	6.95002
ENSDARG00000055455	-1.02463	0.000608215	0.0108715	gpm6aa	glycoprotein M6Aa [Source:ZFIN;Acc:ZDB-GENE-030710-7]	1.84015	0.87207
ENSDARG00000032298	-1.02315	6.45431e-07	3.93684e-05	tbc1d20	TBC1 domain family, member 20 [Source:ZFIN;Acc:ZDB-GENE-050626-61]	18.0177	8.54766
ENSDARG00000095214	-1.01548	1.40936e-06	7.6754e-05	CU469584.1		19.8511	9.48368
ENSDARG00000033760	-1.01451	4.82772e-05	0.00145777	pmelb	premelanosome protein b [Source:ZFIN;Acc:ZDB-GENE-050912-2]	6.6895	3.19406
ENSDARG00000093873	-1.01132	0.00207949	0.0269362	BX324213.1		4.08317	1.95673
ENSDARG00000033726	-1.00971	0.00118049	0.017774	tshba	thyroid stimulating hormone subunit beta a [Source:ZFIN;Acc:ZDB-GENE-030513-3]	11.9221	5.71489
ENSDARG00000040991	-1.00836	2.22315e-09	2.37436e-07	cttnbp2	cortactin binding protein 2 [Source:ZFIN;Acc:ZDB-GENE-030131-8134]	10.5032	5.03557
ENSDARG00000092351	-1.0077	0.000379056	0.00751216	BX649478.1		14.8694	7.15656
ENSDARG00000030750	-1.00709	0.00358632	0.0392806	gabrr3b	gamma-aminobutyric acid (GABA) A receptor, rho 3b [Source:ZFIN;Acc:ZDB-GENE-131120-131]	2.96101	1.41903
ENSDARG00000104221	-1.00605	1.33735e-05	0.000504051	sat2b	spermidine/spermine N1-acetyltransferase family member 2b [Source:ZFIN;Acc:ZDB-GENE-040718-292]	9.07828	4.36861
ENSDARG00000031075	-1.00379	9.92357e-06	0.000394757	cadm1a	cell adhesion molecule 1a [Source:ZFIN;Acc:ZDB-GENE-080505-2]	25.1777	12.1121
ENSDARG00000045792	-1.00361	0.00219131	0.0279754	si:dkey-106n21.1	si:dkey-106n21.1 [Source:ZFIN;Acc:ZDB-GENE-131120-167]	3.07093	1.47865
ENSDARG00000102879	-1.00041	0.000962818	0.015338	myt1b	myelin transcription factor 1b [Source:ZFIN;Acc:ZDB-GENE-090313-67]	4.70104	2.27408
ENSDARG00000096562	-0.999383	0.000293326	0.00615536	wu:fj29h11	wu:fj29h11 [Source:ZFIN;Acc:ZDB-GENE-030131-7558]	64.446	31.1528
ENSDARG00000097526	-0.997877	0.00108505	0.0166848	CU466287.3		7.22048	3.48367
ENSDARG00000037587	-0.996481	0.000771253	0.0130917	SYNPR	si:dkey-30j16.3 [Source:ZFIN;Acc:ZDB-GENE-141212-294]	3.38454	1.63729
ENSDARG00000094437	-0.995172	0.000182139	0.00426028	BX571803.2		23.3579	11.3003
ENSDARG00000068714	-0.994935	0.00344641	0.0382056	ksr1a	kinase suppressor of ras 1a [Source:ZFIN;Acc:ZDB-GENE-091113-34]	1.98195	0.960916
ENSDARG00000058649	-0.991996	0.000165791	0.00395158	trim46b	tripartite motif containing 46b [Source:ZFIN;Acc:ZDB-GENE-060503-466]	4.9296	2.3847
ENSDARG00000058848	-0.98631	0.00222231	0.0281876	mcoln1b	mucolipin 1b [Source:ZFIN;Acc:ZDB-GENE-130514-1]	3.11931	1.51663
ENSDARG00000094694	-0.985494	0.00323404	0.0366054	BX005329.3		7.91793	3.84962
ENSDARG00000091757	-0.983088	5.321e-06	0.000232565	adgrf6	adhesion G protein-coupled receptor F6 [Source:ZFIN;Acc:ZDB-GENE-041001-212]	6.9086	3.37642
ENSDARG00000030133	-0.981458	0.000811512	0.0135819	fkbp6	FKBP prolyl isomerase 6 [Source:ZFIN;Acc:ZDB-GENE-050302-4]	30.3686	14.8522
ENSDARG00000071059	-0.978873	2.99433e-06	0.000143938	gtpbp2b	GTP binding protein 2b [Source:ZFIN;Acc:ZDB-GENE-050208-373]	15.4533	7.5666
ENSDARG00000008575	-0.978803	9.36227e-08	7.07922e-06	lyst	lysosomal trafficking regulator [Source:ZFIN;Acc:ZDB-GENE-070702-1]	7.24142	3.54414
ENSDARG00000076679	-0.977679	0.000499645	0.00930411	rai1	retinoic acid induced 1 [Source:ZFIN;Acc:ZDB-GENE-101203-2]	1.02808	0.50354
ENSDARG00000058782	-0.973553	0.00195455	0.0256691	si:ch73-242m19.1	si:ch73-242m19.1 [Source:ZFIN;Acc:ZDB-GENE-131121-474]	1.0488	0.516301
ENSDARG00000055388	-0.972573	0.00350575	0.0386915	vtna	vitronectin a [Source:ZFIN;Acc:ZDB-GENE-050522-440]	8.22435	4.03924
ENSDARG00000008026	-0.972552	0.000838363	0.0139323	niban2b	niban apoptosis regulator 2b [Source:ZFIN;Acc:ZDB-GENE-030131-6218]	4.50528	2.22201
ENSDARG00000019311	-0.967603	4.61044e-08	3.744e-06	fbxo30b	F-box protein 30b [Source:ZFIN;Acc:ZDB-GENE-040426-1125]	19.7972	9.77697
ENSDARG00000069529	-0.96324	0.00073324	0.012634	zgc:153981	zgc:153981 [Source:ZFIN;Acc:ZDB-GENE-061103-367]	4.42228	2.18764
ENSDARG00000052680	-0.962601	0.00227686	0.0286413	si:dkey-182g1.2	si:dkey-182g1.2 [Source:ZFIN;Acc:ZDB-GENE-060503-619]	7.07614	3.51193
ENSDARG00000069951	-0.962299	0.00343669	0.0382025	eef1a1l2	eukaryotic translation elongation factor 1 alpha 1, like 2 [Source:ZFIN;Acc:ZDB-GENE-050706-188]	15.3257	7.5981
ENSDARG00000090814	-0.960294	0.00194556	0.0255633	si:dkey-18a10.3	si:dkey-18a10.3 [Source:ZFIN;Acc:ZDB-GENE-091204-174]	6.45414	3.19258
ENSDARG00000054805	-0.959751	0.00121806	0.0182297	btr09	bloodthirsty-related gene family, member 9 [Source:ZFIN;Acc:ZDB-GENE-080722-46]	11.2601	5.5671
ENSDARG00000103961	-0.959118	0.000113753	0.00294	poln	polymerase (DNA directed) nu [Source:ZFIN;Acc:ZDB-GENE-100917-1]	60.6853	30.1248
ENSDARG00000087013	-0.95898	0.00308669	0.0355086	cubn	cubilin (intrinsic factor-cobalamin receptor) [Source:ZFIN;Acc:ZDB-GENE-060228-6]	1.14203	0.567789
ENSDARG00000020079	-0.955566	2.28857e-10	3.03462e-08	neil3	nei-like DNA glycosylase 3 [Source:ZFIN;Acc:ZDB-GENE-041114-18]	29.8605	14.853
ENSDARG00000109770	-0.952745	0.000177342	0.00416042	CABZ01117348.1		41.6002	20.7063
ENSDARG00000104276	-0.95274	8.35784e-05	0.00229177	EIF2AK4	eukaryotic translation initiation factor 2 alpha kinase 4 [Source:HGNC Symbol;Acc:HGNC:19687]	21.3642	10.6236
ENSDARG00000003046	-0.950327	0.00126869	0.018733	sorbs2a	sorbin and SH3 domain containing 2a [Source:ZFIN;Acc:ZDB-GENE-070308-2]	1.75825	0.879605
ENSDARG00000096365	-0.948194	0.00397397	0.0425918	si:ch211-195m9.3	si:ch211-195m9.3 [Source:ZFIN;Acc:ZDB-GENE-120215-210]	3.67875	1.83344
ENSDARG00000078620	-0.945641	0.00345038	0.0382342	si:dkey-156m2.3	si:dkey-156m2.3 [Source:ZFIN;Acc:ZDB-GENE-121213-8]	1.34513	0.671251
ENSDARG00000092257	-0.939276	0.000767722	0.013048	BX510992.1		6.92023	3.48115
ENSDARG00000039661	-0.939181	0.00236833	0.0294318	slc36a4	solute carrier family 36 member 4 [Source:ZFIN;Acc:ZDB-GENE-050309-239]	3.35621	1.69027
ENSDARG00000062084	-0.93703	0.00156963	0.0218142	clcn1a	chloride channel, voltage-sensitive 1a [Source:ZFIN;Acc:ZDB-GENE-060503-333]	2.07197	1.04443
ENSDARG00000104339	-0.936108	0.00146435	0.0207826	SMARCA4	transcription activator BRG1-like [Source:NCBI gene;Acc:100535713]	2.93705	1.47828
ENSDARG00000010312	-0.936021	0.00331576	0.0373149	cp	ceruloplasmin [Source:ZFIN;Acc:ZDB-GENE-010522-1]	10.002	5.02918
ENSDARG00000027192	-0.935361	0.000126337	0.00317803	hcn3	hyperpolarization activated cyclic nucleotide-gated potassium channel 3 [Source:ZFIN;Acc:ZDB-GENE-060503-193]	5.34673	2.69797
ENSDARG00000062854	-0.933284	0.000165008	0.00394523	sdk1b	sidekick cell adhesion molecule 1b [Source:ZFIN;Acc:ZDB-GENE-090311-17]	3.90707	1.9739
ENSDARG00000095070	-0.930618	0.00160376	0.0221206	cd28	CD28 molecule [Source:ZFIN;Acc:ZDB-GENE-070912-128]	2.33402	1.18147
ENSDARG00000069766	-0.92913	0.00478645	0.0479362	caln2	calneuron 2 [Source:ZFIN;Acc:ZDB-GENE-091204-251]	5.4173	2.75502
ENSDARG00000078022	-0.928908	0.000123027	0.00311804	fyco1b	FYVE and coiled-coil domain containing 1b [Source:ZFIN;Acc:ZDB-GENE-130326-1]	6.62314	3.35602
ENSDARG00000027423	-0.926746	0.000160837	0.00385896	igf1ra	insulin-like growth factor 1a receptor [Source:ZFIN;Acc:ZDB-GENE-020503-1]	3.28796	1.66886
ENSDARG00000094282	-0.925515	0.000315764	0.0065412	dnah11	dynein, axonemal, heavy chain 11 [Source:ZFIN;Acc:ZDB-GENE-100922-8]	2.64893	1.3478
ENSDARG00000078211	-0.9251	0.00143213	0.0204413	espnla	espin like a [Source:ZFIN;Acc:ZDB-GENE-131121-3]	2.863	1.45598
ENSDARG00000101928	-0.92472	0.000503255	0.00934597	gorasp1b	golgi reassembly stacking protein 1b [Source:ZFIN;Acc:ZDB-GENE-141212-318]	11.6706	5.92899
ENSDARG00000068995	-0.922716	3.66433e-07	2.40618e-05	h2ax1	H2A.X variant histone family member 1 [Source:ZFIN;Acc:ZDB-GENE-041010-42]	1274.5	647.492
ENSDARG00000012649	-0.920884	0.00117051	0.017682	smad4b	SMAD family member 4b [Source:ZFIN;Acc:ZDB-GENE-060130-140]	10.03	5.11374
ENSDARG00000061634	-0.920431	0.0014853	0.0209931	aifm4	apoptosis inducing factor mitochondria associated 4 [Source:ZFIN;Acc:ZDB-GENE-070112-2282]	6.30319	3.22397
ENSDARG00000011257	-0.919327	0.000845057	0.0139898	enpp2	ectonucleotide pyrophosphatase/phosphodiesterase 2 [Source:ZFIN;Acc:ZDB-GENE-040426-1156]	5.77473	2.95095
ENSDARG00000075215	-0.916902	0.00194406	0.0255558	vezt	vezatin, adherens junctions transmembrane protein [Source:ZFIN;Acc:ZDB-GENE-070705-251]	3.47401	1.77546
ENSDARG00000098641	-0.914958	0.00197161	0.0258191	nbeal2	neurobeachin-like 2 [Source:NCBI gene;Acc:100330830]	1.15148	0.58775
ENSDARG00000089856	-0.914258	4.51534e-07	2.88226e-05	cita	citron rho-interacting serine/threonine kinase a [Source:ZFIN;Acc:ZDB-GENE-130530-981]	21.0225	10.7648
ENSDARG00000101178	-0.912573	0.000608372	0.0108715	sh3rf2	SH3 domain containing ring finger 2 [Source:ZFIN;Acc:ZDB-GENE-141212-301]	2.60671	1.33554
ENSDARG00000026759	-0.912211	0.000196446	0.00453495	ldlrb	low density lipoprotein receptor b [Source:ZFIN;Acc:ZDB-GENE-040426-1254]	13.086	6.68223
ENSDARG00000099139	-0.909741	1.32843e-05	0.000501551	fbxw5	F-box and WD repeat domain containing 5 [Source:ZFIN;Acc:ZDB-GENE-040426-2571]	13.9796	7.2049
ENSDARG00000104311	-0.90949	2.97723e-13	6.48563e-11	scmh1	Scm polycomb group protein homolog 1 [Source:ZFIN;Acc:ZDB-GENE-070410-82]	51.4218	26.4299
ENSDARG00000060893	-0.909304	0.000152278	0.00369185	col8a2	collagen, type VIII, alpha 2 [Source:ZFIN;Acc:ZDB-GENE-060503-488]	6.16811	3.16888
ENSDARG00000067859	-0.907448	0.000407462	0.00793192	scospondin	subcommissural organ spondin [Source:ZFIN;Acc:ZDB-GENE-051114-1]	3.28293	1.68942
ENSDARG00000099479	-0.907214	0.0013746	0.0198997	SYDE2	synapse defective 1, Rho GTPase, homolog 2 (C. elegans) [Source:NCBI gene;Acc:100333199]	4.81124	2.47123
ENSDARG00000099727	-0.906546	0.000356473	0.00715761	ssbp2	single-stranded DNA binding protein 2 [Source:ZFIN;Acc:ZDB-GENE-090312-197]	8.43395	4.33572
ENSDARG00000101210	-0.903069	0.00146916	0.0208293	glg1b	golgi glycoprotein 1b [Source:ZFIN;Acc:ZDB-GENE-060825-255]	9.27835	4.78944
ENSDARG00000070447	-0.902275	1.78324e-09	1.99191e-07	slc39a9	solute carrier family 39 member 9 [Source:NCBI gene;Acc:541413]	37.5651	19.358
ENSDARG00000079326	-0.898964	9.17994e-07	5.28241e-05	cabin1	calcineurin binding protein 1 [Source:ZFIN;Acc:ZDB-GENE-030131-1735]	5.28275	2.73339
ENSDARG00000000370	-0.898741	1.01071e-05	0.000399167	triob	trio Rho guanine nucleotide exchange factor b [Source:ZFIN;Acc:ZDB-GENE-030616-399]	3.55398	1.83793
ENSDARG00000099802	-0.897589	5.59633e-05	0.00164993	pnp5b	purine nucleoside phosphorylase 5b [Source:ZFIN;Acc:ZDB-GENE-040912-54]	18.0549	9.32865
ENSDARG00000014858	-0.89553	0.00230031	0.0288437	drd2l	dopamine receptor D2 like [Source:ZFIN;Acc:ZDB-GENE-030910-1]	27.1613	14.051
ENSDARG00000087921	-0.890967	4.82363e-07	3.04366e-05	plce1	phospholipase C, epsilon 1 [Source:ZFIN;Acc:ZDB-GENE-061212-4]	5.57859	2.903
ENSDARG00000039269	-0.889461	0.00196021	0.0257065	arg2	arginase 2 [Source:ZFIN;Acc:ZDB-GENE-030131-1334]	15.1318	7.90223
ENSDARG00000041381	-0.889129	0.000569666	0.0102532	arntl2	aryl hydrocarbon receptor nuclear translocator-like 2 [Source:ZFIN;Acc:ZDB-GENE-000509-2]	3.69711	1.9309
ENSDARG00000103834	-0.887357	0.000125072	0.00315874	rbm14b	RNA binding motif protein 14b [Source:ZFIN;Acc:ZDB-GENE-040426-2455]	2.55318	1.32956
ENSDARG00000092766	-0.885905	0.00205716	0.0267353	si:dkeyp-68b7.7	si:dkeyp-68b7.7 [Source:ZFIN;Acc:ZDB-GENE-070912-672]	5.33726	2.78305
ENSDARG00000057583	-0.884292	8.65095e-06	0.000352825	prrc2c	proline-rich coiled-coil 2C [Source:ZFIN;Acc:ZDB-GENE-081104-156]	33.762	17.6518
ENSDARG00000039724	-0.884103	0.00196006	0.0257065	OSBPL8	oxysterol binding protein-like 8 [Source:NCBI gene;Acc:101883298]	7.27545	3.81064
ENSDARG00000044001	-0.883324	0.00433457	0.0447949	lgals3b	lectin, galactoside binding soluble 3b [Source:ZFIN;Acc:ZDB-GENE-030131-4324]	26.2823	13.7774
ENSDARG00000002748	-0.881428	5.80236e-06	0.000250414	sema6d	sema domain, transmembrane domain (TM), and cytoplasmic domain, (semaphorin) 6D [Source:ZFIN;Acc:ZDB-GENE-040426-1933]	77.6046	40.6233
ENSDARG00000076735	-0.880808	0.00133623	0.019509	si:dkey-193c22.2	si:dkey-193c22.2 [Source:ZFIN;Acc:ZDB-GENE-070705-337]	1.41962	0.746159
ENSDARG00000061131	-0.880421	4.68867e-05	0.00142204	kif21a	kinesin family member 21A [Source:ZFIN;Acc:ZDB-GENE-110411-237]	3.71762	1.94755
ENSDARG00000077845	-0.877765	0.000171653	0.00405468	si:ch211-67f13.7	si:ch211-67f13.7 [Source:ZFIN;Acc:ZDB-GENE-090313-126]	14.6994	7.72713
ENSDARG00000031751	-0.875919	0.00350737	0.0386939	npr1a	natriuretic peptide receptor 1a [Source:ZFIN;Acc:ZDB-GENE-060503-539]	4.38204	2.31466
ENSDARG00000059020	-0.873405	0.000910558	0.0147685	thap1	THAP domain containing, apoptosis associated protein 1 [Source:NCBI gene;Acc:692315]	23.9428	12.6171
ENSDARG00000036293	-0.867424	0.00212795	0.0274087	gnb1l	guanine nucleotide binding protein (G protein), beta polypeptide 1-like [Source:ZFIN;Acc:ZDB-GENE-050320-77]	5.5337	2.92369
ENSDARG00000015002	-0.866652	0.000907431	0.0147419	cdh4	cadherin 4, type 1, R-cadherin (retinal) [Source:ZFIN;Acc:ZDB-GENE-991207-1]	2.44277	1.29415
ENSDARG00000053386	-0.865766	0.00269853	0.0323164	wdr27	WD repeat domain 27 [Source:ZFIN;Acc:ZDB-GENE-051120-93]	25.118	13.3057
ENSDARG00000098311	-0.864864	9.73222e-05	0.00260107	si:zfos-932h1.3	si:zfos-932h1.3 [Source:ZFIN;Acc:ZDB-GENE-141222-4]	8.66007	4.57644
ENSDARG00000102419	-0.864026	0.0018522	0.0246673	azi2	5-azacytidine induced 2 [Source:ZFIN;Acc:ZDB-GENE-040426-2097]	19.3575	10.232
ENSDARG00000077473	-0.861304	3.47073e-09	3.56796e-07	mych	myelocytomatosis oncogene homolog [Source:ZFIN;Acc:ZDB-GENE-030219-51]	36.7089	19.5047
ENSDARG00000077641	-0.861117	0.000834026	0.013891	thbs3a	thrombospondin 3a [Source:NCBI gene;Acc:252849]	4.88213	2.58898
ENSDARG00000089314	-0.855271	0.00247044	0.0302043	mapta	microtubule-associated protein tau a [Source:ZFIN;Acc:ZDB-GENE-081027-1]	4.7557	2.53201
ENSDARG00000009026	-0.854969	0.000262117	0.00562516	ank2a	ankyrin 2a, neuronal [Source:ZFIN;Acc:ZDB-GENE-111215-3]	5.91905	3.1679
ENSDARG00000001559	-0.853355	0.000912041	0.0147779	csmd2	CUB and Sushi multiple domains 2 [Source:ZFIN;Acc:ZDB-GENE-030616-39]	0.941714	0.502877
ENSDARG00000106158	-0.851355	0.00120116	0.0180437	TP53I3	tumor protein p53 inducible protein 3 [Source:NCBI gene;Acc:796473]	6.83764	3.65858
ENSDARG00000069006	-0.849499	0.000312595	0.00648044	tle3b	TLE family member 3, transcriptional corepressor b [Source:NCBI gene;Acc:100007463]	14.1153	7.57863
ENSDARG00000002986	-0.84835	0.00360791	0.0394541	gda	guanine deaminase [Source:ZFIN;Acc:ZDB-GENE-050522-434]	6.19053	3.32588
ENSDARG00000063713	-0.847749	4.62274e-06	0.00020835	syngap1a	synaptic Ras GTPase activating protein 1a [Source:ZFIN;Acc:ZDB-GENE-060503-370]	13.5019	7.23406
ENSDARG00000021579	-0.846386	0.00024538	0.0053406	orc5	origin recognition complex, subunit 5 [Source:ZFIN;Acc:ZDB-GENE-040426-2275]	12.0691	6.48053
ENSDARG00000075433	-0.843378	0.00141334	0.0202845	myom2a	myomesin 2a [Source:ZFIN;Acc:ZDB-GENE-030131-6201]	2.70939	1.45992
ENSDARG00000094427	-0.838487	0.00296108	0.0344097	si:dkey-253d23.8	si:dkey-253d23.8 [Source:ZFIN;Acc:ZDB-GENE-050208-568]	16.0037	8.64853
ENSDARG00000086327	-0.838064	2.8029e-05	0.000924688	srrm4	serine/arginine repetitive matrix 4 [Source:NCBI gene;Acc:796574]	2.1736	1.17346
ENSDARG00000104264	-0.837111	0.000462398	0.00874699	XKR4	zgc:123035 [Source:ZFIN;Acc:ZDB-GENE-051030-45]	3.71457	2.00272
ENSDARG00000103978	-0.836898	0.000252869	0.00545656	sh3bp5b	SH3-domain binding protein 5b (BTK-associated) [Source:ZFIN;Acc:ZDB-GENE-040426-2813]	10.2664	5.54519
ENSDARG00000062562	-0.83547	0.00258822	0.0313372	egln2	egl-9 family hypoxia-inducible factor 2 [Source:ZFIN;Acc:ZDB-GENE-060503-757]	3.24344	1.75158
ENSDARG00000078866	-0.833429	0.000231228	0.0050978	sdk1a	sidekick cell adhesion molecule 1a [Source:ZFIN;Acc:ZDB-GENE-081104-374]	12.9569	7.03627
ENSDARG00000090013	-0.830948	0.000175182	0.00412031	ccdc9b	coiled-coil domain containing 9B [Source:ZFIN;Acc:ZDB-GENE-131127-338]	43.5785	23.7192
ENSDARG00000093219	-0.830759	0.00105152	0.0162879	BX936308.2		27.6769	15.0431
ENSDARG00000053535	-0.830669	0.00292893	0.0341373	lmo7b	LIM domain 7b [Source:ZFIN;Acc:ZDB-GENE-060825-242]	4.65688	2.5229
ENSDARG00000112759	-0.828599	4.2674e-09	4.30044e-07	si:ch211-122l24.6	si:ch211-122l24.6 [Source:ZFIN;Acc:ZDB-GENE-070912-34]	32.7082	17.7808
ENSDARG00000067656	-0.823951	3.94485e-06	0.000181675	kcmf1	potassium channel modulatory factor 1 [Source:NCBI gene;Acc:393927]	40.8589	22.3012
ENSDARG00000117001	-0.823871	0.00351796	0.0387951	CABZ01086812.1		8.45546	4.61644
ENSDARG00000074031	-0.821442	4.47183e-06	0.000202546	fastkd2	FAST kinase domains 2 [Source:ZFIN;Acc:ZDB-GENE-090313-7]	28.9305	15.797
ENSDARG00000020084	-0.817882	0.00477402	0.0478985	tg	thyroglobulin [Source:ZFIN;Acc:ZDB-GENE-030519-1]	0.91308	0.5006
ENSDARG00000070080	-0.817727	2.51672e-08	2.13867e-06	nbeaa	neurobeachin a [Source:ZFIN;Acc:ZDB-GENE-050320-68]	7.70707	4.21781
ENSDARG00000076251	-0.816497	0.00260033	0.0314284	irf3	interferon regulatory factor 3 [Source:ZFIN;Acc:ZDB-GENE-071120-7]	37.3653	20.3682
ENSDARG00000057138	-0.812212	0.0040039	0.0427457	zgc:174164	zgc:174164 [Source:ZFIN;Acc:ZDB-GENE-030131-4971]	4.88909	2.69003
ENSDARG00000089230	-0.812059	0.00230523	0.0288855	si:ch211-253b8.2	si:ch211-253b8.2 [Source:ZFIN;Acc:ZDB-GENE-030131-4633]	3.77738	2.07137
ENSDARG00000062397	-0.811958	0.00457813	0.0464516	ndst1a	N-deacetylase/N-sulfotransferase (heparan glucosaminyl) 1a [Source:ZFIN;Acc:ZDB-GENE-111012-2]	5.96719	3.26617
ENSDARG00000027016	-0.810427	7.14656e-06	0.000297661	gbf1	golgi brefeldin A resistant guanine nucleotide exchange factor 1 [Source:ZFIN;Acc:ZDB-GENE-081107-54]	6.64569	3.66362
ENSDARG00000112337	-0.807105	0.000994726	0.0156825	mindy4b	MINDY family member 4B [Source:ZFIN;Acc:ZDB-GENE-140127-1]	3.96283	2.18213
ENSDARG00000075977	-0.803793	0.00311625	0.0357148	prr5a	proline rich 5a (renal) [Source:ZFIN;Acc:ZDB-GENE-130530-791]	4.78842	2.64176
ENSDARG00000089009	-0.803121	0.00296971	0.0344662	frmpd1b	FERM and PDZ domain containing 1b [Source:ZFIN;Acc:ZDB-GENE-140328-1]	1.98689	1.10174
ENSDARG00000099371	-0.802829	0.00316447	0.0360857	cygb1	cytoglobin 1 [Source:NCBI gene;Acc:246090]	4.44059	2.45734
ENSDARG00000016742	-0.799518	0.000756873	0.0129264	rgs7bpb	regulator of G protein signaling 7 binding protein b [Source:NCBI gene;Acc:337556]	8.61105	4.77918
ENSDARG00000099719	-0.796779	0.00154632	0.0215887	cdkn1d	cyclin-dependent kinase inhibitor 1D [Source:ZFIN;Acc:ZDB-GENE-110215-1]	11.6768	6.49349
ENSDARG00000099679	-0.795489	1.04007e-05	0.000408408	tent2	terminal nucleotidyltransferase 2 [Source:NCBI gene;Acc:553626]	68.2426	38.0631
ENSDARG00000078803	-0.79516	0.000366678	0.00733035	gas2l1	growth arrest-specific 2 like 1 [Source:ZFIN;Acc:ZDB-GENE-070705-38]	3.3264	1.85252
ENSDARG00000090935	-0.794756	1.88673e-06	9.77114e-05	usp16	si:dkey-75b17.1 [Source:NCBI gene;Acc:100534986]	9.7089	5.40358
ENSDARG00000052693	-0.793513	0.000940333	0.0150761	si:dkey-172m14.1	si:dkey-172m14.1 [Source:ZFIN;Acc:ZDB-GENE-060526-221]	16.7243	9.33711
ENSDARG00000077983	-0.792177	2.8619e-07	1.93482e-05	GPR89B	si:ch73-390b10.2 [Source:ZFIN;Acc:ZDB-GENE-110411-241]	62.0952	34.6693
ENSDARG00000074764	-0.791051	0.00275302	0.0327404	zgc:171426	zgc:171426 [Source:ZFIN;Acc:ZDB-GENE-080212-2]	12.1356	6.76821
ENSDARG00000042508	-0.787914	1.71886e-07	1.22226e-05	ubr3	ubiquitin protein ligase E3 component n-recognin 3 [Source:NCBI gene;Acc:553247]	13.3726	7.46028
ENSDARG00000069432	-0.786321	0.000284911	0.00602484	plscr3b	phospholipid scramblase 3b [Source:ZFIN;Acc:ZDB-GENE-040426-2517]	4.93589	2.75878
ENSDARG00000062477	-0.785329	0.00310196	0.0356097	kiaa1549la	KIAA1549-like a [Source:ZFIN;Acc:ZDB-GENE-061207-55]	3.3512	1.87555
ENSDARG00000052942	-0.784664	0.000289671	0.00608853	aspg	asparaginase homolog (S. cerevisiae) [Source:ZFIN;Acc:ZDB-GENE-070820-14]	32.3667	18.1961
ENSDARG00000070961	-0.784156	2.90699e-05	0.000955582	lepr	leptin receptor [Source:ZFIN;Acc:ZDB-GENE-080104-1]	6.93768	3.88796
ENSDARG00000002787	-0.783789	3.24439e-07	2.15622e-05	tle3a	TLE family member 3, transcriptional corepressor a [Source:NCBI gene;Acc:30206]	36.979	20.7581
ENSDARG00000089221	-0.782808	0.000651118	0.011471	si:ch211-195o20.7	si:ch211-195o20.7 [Source:ZFIN;Acc:ZDB-GENE-131127-614]	9.13367	5.10895
ENSDARG00000069192	-0.782626	0.00237193	0.0294592	zgc:163030	zgc:163030 [Source:ZFIN;Acc:ZDB-GENE-060810-77]	13.0971	7.34139
ENSDARG00000060001	-0.778784	0.000278215	0.00590142	mettl9	methyltransferase like 9 [Source:ZFIN;Acc:ZDB-GENE-061013-752]	13.9461	7.85346
ENSDARG00000079328	-0.778247	0.00424174	0.0441849	pgbd4	piggyBac transposable element derived 4 [Source:ZFIN;Acc:ZDB-GENE-091204-417]	4.04048	2.27469
ENSDARG00000001169	-0.776339	0.0021154	0.0272855	hsd17b8	hydroxysteroid (17-beta) dehydrogenase 8 [Source:ZFIN;Acc:ZDB-GENE-010110-1]	8.32792	4.68557
ENSDARG00000098746	-0.776275	1.63319e-05	0.000592178	dhrs13l1	dehydrogenase/reductase (SDR family) member 13 like 1 [Source:ZFIN;Acc:ZDB-GENE-040426-1907]	23.3207	13.1371
ENSDARG00000104716	-0.774293	0.000204581	0.00467123	zgc:91849	zgc:91849 [Source:ZFIN;Acc:ZDB-GENE-040718-438]	6.01307	3.39325
ENSDARG00000074702	-0.774032	2.18503e-05	0.0007611	arfgef2	ADP-ribosylation factor guanine nucleotide-exchange factor 2 (brefeldin A-inhibited) [Source:ZFIN;Acc:ZDB-GENE-090312-50]	23.1394	13.08
ENSDARG00000002385	-0.772617	7.36899e-07	4.37801e-05	atm	ATM serine/threonine kinase [Source:ZFIN;Acc:ZDB-GENE-040809-1]	12.9207	7.30025
ENSDARG00000077900	-0.770834	1.82106e-09	2.00741e-07	si:ch211-141o9.10	si:ch211-141o9.10 [Source:ZFIN;Acc:ZDB-GENE-130603-5]	33.8659	19.1348
ENSDARG00000091413	-0.768137	0.00316784	0.0360967	TIMM22	translocase of inner mitochondrial membrane 22 homolog (yeast) [Source:NCBI gene;Acc:100537779]	15.3193	8.69247
ENSDARG00000098660	-0.768065	0.00016267	0.00389613	CU469526.1	thiosulfate sulfurtransferase like domain containing 2 [Source:NCBI gene;Acc:100151606]	5.67647	3.21411
ENSDARG00000056587	-0.768063	0.00219537	0.0280012	cyp2r1	cytochrome P450, family 2, subfamily R, polypeptide 1 [Source:ZFIN;Acc:ZDB-GENE-110114-1]	4.83281	2.73976
ENSDARG00000078979	-0.766748	0.00092558	0.0149443	arhgef40	Rho guanine nucleotide exchange factor (GEF) 40 [Source:ZFIN;Acc:ZDB-GENE-110623-2]	2.59307	1.47028
ENSDARG00000061864	-0.765093	5.2181e-05	0.00155175	hdlbpb	high density lipoprotein binding protein b [Source:ZFIN;Acc:ZDB-GENE-030131-6822]	7.21041	4.09738
ENSDARG00000046133	-0.763117	1.03359e-05	0.000407029	b3galnt2	beta-1,3-N-acetylgalactosaminyltransferase 2 [Source:NCBI gene;Acc:553716]	17.2594	9.7945
ENSDARG00000059707	-0.762062	0.000131466	0.00328229		si:ch211-216l23.1 [Source:NCBI gene;Acc:566696]	16.5235	9.38123
ENSDARG00000012499	-0.761524	5.71682e-08	4.50906e-06	per1b	period circadian clock 1b [Source:ZFIN;Acc:ZDB-GENE-040419-1]	16.7068	9.50814
ENSDARG00000100965	-0.760539	0.000136504	0.00338767	ep400	E1A binding protein p400 [Source:ZFIN;Acc:ZDB-GENE-081104-186]	15.7733	8.96608
ENSDARG00000037556	-0.760363	5.15892e-05	0.00153581	st3gal5	ST3 beta-galactoside alpha-2,3-sialyltransferase 5 [Source:ZFIN;Acc:ZDB-GENE-060322-1]	5.83676	3.32422
ENSDARG00000038489	-0.760356	0.00412853	0.0435713	b3gnt7	UDP-GlcNAc:betaGal beta-1,3-N-acetylglucosaminyltransferase 7 [Source:ZFIN;Acc:ZDB-GENE-021210-4]	4.57707	2.61035
ENSDARG00000087187	-0.755886	0.00168728	0.0229456	grip2a	glutamate receptor interacting protein 2a [Source:ZFIN;Acc:ZDB-GENE-081104-132]	7.50898	4.30277
ENSDARG00000103413	-0.754949	2.8178e-06	0.00013689	zgc:109949	zgc:109949 [Source:ZFIN;Acc:ZDB-GENE-050522-166]	44.3586	25.3299
ENSDARG00000113250	-0.753292	0.00279465	0.0331178	C21H5orf24	zgc:77058 [Source:NCBI gene;Acc:405836]	5.20677	2.97101
ENSDARG00000074017	-0.753022	0.00200795	0.0261944	usp31	ubiquitin specific peptidase 31 [Source:ZFIN;Acc:ZDB-GENE-100210-4]	5.90327	3.38228
ENSDARG00000037060	-0.752966	2.59821e-05	0.000869973	kmt2d	lysine (K)-specific methyltransferase 2D [Source:ZFIN;Acc:ZDB-GENE-060223-2]	5.73005	3.28237
ENSDARG00000017220	-0.750043	4.86883e-07	3.06513e-05	otud7b	OTU deubiquitinase 7B [Source:ZFIN;Acc:ZDB-GENE-060616-1]	22.2633	12.7877
ENSDARG00000002587	-0.748921	0.000946045	0.01515	dpysl3	dihydropyrimidinase like 3 [Source:NCBI gene;Acc:553166]	31.8511	18.3431
ENSDARG00000101079	-0.746805	0.00250042	0.0304623	HECTD4	HECT domain E3 ubiquitin protein ligase 4 [Source:NCBI gene;Acc:101885095]	6.40289	3.69347
ENSDARG00000035610	-0.746763	0.000203087	0.00464527	zgc:113208	zgc:113208 [Source:ZFIN;Acc:ZDB-GENE-050417-450]	52.085	30.0582
ENSDARG00000076996	-0.745965	0.000569063	0.0102532		si:ch73-182a11.2 [Source:ZFIN;Acc:ZDB-GENE-130530-816]	4.84334	2.78062
ENSDARG00000004633	-0.745265	0.00401237	0.0427695	epn3b	epsin 3b [Source:ZFIN;Acc:ZDB-GENE-121214-173]	9.21541	5.3043
ENSDARG00000063150	-0.743558	7.63328e-08	5.88534e-06	nrxn2b	neurexin 2b [Source:ZFIN;Acc:ZDB-GENE-070206-7]	14.7528	8.49833
ENSDARG00000016528	-0.742776	0.00110438	0.0169347	wdcp	WD repeat and coiled coil containing [Source:NCBI gene;Acc:541407]	17.4551	10.0893
ENSDARG00000002230	-0.742514	2.44754e-07	1.66525e-05	sypb	synaptophysin b [Source:ZFIN;Acc:ZDB-GENE-040718-205]	20.6119	11.8792
ENSDARG00000074314	-0.739003	2.55084e-05	0.000860141	ttc37	tetratricopeptide repeat domain 37 [Source:ZFIN;Acc:ZDB-GENE-110125-2]	13.8786	8.03329
ENSDARG00000061508	-0.738958	0.00255475	0.0310141	tgfbrap1	transforming growth factor, beta receptor associated protein 1 [Source:NCBI gene;Acc:565026]	7.72488	4.46426
ENSDARG00000008880	-0.738431	0.000499212	0.00930236	usp28	ubiquitin specific peptidase 28 [Source:ZFIN;Acc:ZDB-GENE-041008-142]	6.09985	3.52721
ENSDARG00000036985	-0.738188	0.00402502	0.0428544	plxnb2b	plexin b2b [Source:ZFIN;Acc:ZDB-GENE-080902-1]	5.04054	2.916
ENSDARG00000068484	-0.736306	0.00200249	0.0261735	CABZ01100185.1		19.0855	11.0727
ENSDARG00000060308	-0.735565	3.67343e-06	0.000171186	urb1	URB1 ribosome biogenesis homolog [Source:ZFIN;Acc:ZDB-GENE-030131-5181]	8.10449	4.69603
ENSDARG00000056478	-0.734512	0.00236838	0.0294318	ACAP2	si:ch211-168b3.1 [Source:ZFIN;Acc:ZDB-GENE-081104-34]	4.65623	2.70119
ENSDARG00000070271	-0.733526	0.00329029	0.0370586	tut4	terminal uridylyl transferase 4 [Source:ZFIN;Acc:ZDB-GENE-030131-2403]	29.7812	17.2695
ENSDARG00000052633	-0.732833	1.691e-05	0.00060752	si:ch211-106n13.3	si:ch211-106n13.3 [Source:ZFIN;Acc:ZDB-GENE-030131-9088]	18.56	10.7979
ENSDARG00000015174	-0.730977	0.00359069	0.0393028	atp6v0a1b	ATPase H+ transporting V0 subunit a1b [Source:ZFIN;Acc:ZDB-GENE-050522-215]	5.66815	3.2978
ENSDARG00000069543	-0.729174	3.18336e-05	0.00102221	galt	galactose-1-phosphate uridylyltransferase [Source:ZFIN;Acc:ZDB-GENE-070112-172]	26.2853	15.3056
ENSDARG00000098838	-0.729169	0.00427614	0.0444252	sdr42e1	short chain dehydrogenase/reductase family 42E, member 1 [Source:NCBI gene;Acc:565964]	7.20425	4.19069
ENSDARG00000112637	-0.72879	0.00397291	0.0425918	ANOS1	anosmin-1-like [Source:NCBI gene;Acc:100535716]	5.85296	3.41244
ENSDARG00000101823	-0.725159	0.00315961	0.0360453	si:ch211-243p7.3	si:ch211-243p7.3 [Source:ZFIN;Acc:ZDB-GENE-141216-202]	4.56148	2.67096
ENSDARG00000096454	-0.723102	0.00286724	0.03369	ap1m2	adaptor related protein complex 1 subunit mu 2 [Source:ZFIN;Acc:ZDB-GENE-041114-20]	11.5867	6.75999
ENSDARG00000078752	-0.718622	0.000267921	0.00573627	rubcn	rubicon autophagy regulator [Source:ZFIN;Acc:ZDB-GENE-100922-142]	9.50002	5.57155
ENSDARG00000038567	-0.717478	0.000223285	0.00498676	tsr3	TSR3 ribosome maturation factor [Source:ZFIN;Acc:ZDB-GENE-040718-63]	18.4113	10.7979
ENSDARG00000004823	-0.714361	1.22974e-08	1.09236e-06	asz1	ankyrin repeat, SAM and basic leucine zipper domain containing 1 [Source:ZFIN;Acc:ZDB-GENE-040426-988]	88.9509	52.313
ENSDARG00000102911	-0.714317	0.00078732	0.013282	iffo2b	intermediate filament family orphan 2b [Source:ZFIN;Acc:ZDB-GENE-121030-9]	23.9612	14.1042
ENSDARG00000036855	-0.713945	3.00468e-05	0.000977163	plagx	pleiomorphic adenoma gene X [Source:ZFIN;Acc:ZDB-GENE-030131-839]	10.9015	6.42241
ENSDARG00000007918	-0.711996	0.0006368	0.011284	ttc27	tetratricopeptide repeat domain 27 [Source:ZFIN;Acc:ZDB-GENE-030102-1]	14.194	8.3595
ENSDARG00000074723	-0.708928	0.00327161	0.0369088	myo10l1	myosin X, like 1 [Source:ZFIN;Acc:ZDB-GENE-080425-1]	3.61799	2.13999
ENSDARG00000006060	-0.708431	3.22675e-06	0.000152703	crybg1b	crystallin beta-gamma domain containing 1b [Source:ZFIN;Acc:ZDB-GENE-030131-7179]	13.252	7.81884
ENSDARG00000075083	-0.708062	3.48944e-05	0.00110598	prkdc	protein kinase, DNA-activated, catalytic subunit [Source:ZFIN;Acc:ZDB-GENE-030131-9008]	8.61518	5.09007
ENSDARG00000005842	-0.703814	0.00494167	0.0489776	cd9a	CD9 molecule a [Source:ZFIN;Acc:ZDB-GENE-030131-1175]	8.7458	5.16706
ENSDARG00000001431	-0.702768	0.00104922	0.0162721	actn3b	actinin alpha 3b [Source:ZFIN;Acc:ZDB-GENE-030131-2040]	9.65533	5.72833
ENSDARG00000071468	-0.702555	0.00263689	0.0318142	mrpl54	mitochondrial ribosomal protein L54 [Source:NCBI gene;Acc:100034614]	41.6276	24.7537
ENSDARG00000028000	-0.697174	5.14038e-06	0.000226838	pfkpa	phosphofructokinase, platelet a [Source:ZFIN;Acc:ZDB-GENE-091112-22]	17.296	10.3045
ENSDARG00000101569	-0.694242	0.00076664	0.0130376	ppargc1b	peroxisome proliferator-activated receptor gamma, coactivator 1 beta [Source:ZFIN;Acc:ZDB-GENE-030616-43]	4.38567	2.61354
ENSDARG00000117530	-0.693129	0.0027777	0.0329625	CABZ01085662.1		40.0009	23.8247
ENSDARG00000041081	-0.692335	1.21775e-07	8.98519e-06	kmt5b	lysine methyltransferase 5B [Source:NCBI gene;Acc:572849]	34.8197	20.7977
ENSDARG00000019233	-0.692119	0.00347157	0.0384015	nln	neurolysin (metallopeptidase M3 family) [Source:ZFIN;Acc:ZDB-GENE-041010-216]	5.37894	3.22098
ENSDARG00000100624	-0.691015	0.000891024	0.0145317	CABZ01066312.1	si:cabz01066312.1 [Source:NCBI gene;Acc:100537698]	8.01333	4.79736
ENSDARG00000058419	-0.690902	4.073e-05	0.00126609	gcn1	GCN1 activator of EIF2AK4 [Source:ZFIN;Acc:ZDB-GENE-040724-264]	59.2785	35.4097
ENSDARG00000035181	-0.69064	0.000187901	0.00437076	slc25a46	solute carrier family 25 member 46 [Source:NCBI gene;Acc:436831]	18.866	11.2876
ENSDARG00000078392	-0.68968	0.00162374	0.0223289	chpfa	chondroitin polymerizing factor a [Source:ZFIN;Acc:ZDB-GENE-100504-2]	12.0791	7.21112
ENSDARG00000117211	-0.689318	0.000753293	0.0128905	CR936462.1		4.42961	2.65161
ENSDARG00000039133	-0.686638	4.26716e-05	0.00131749	lamb4	laminin, beta 4 [Source:NCBI gene;Acc:286831]	6.97576	4.17704
ENSDARG00000008100	-0.686071	0.000821636	0.0137263	slc7a10a	solute carrier family 7 member 10a [Source:ZFIN;Acc:ZDB-GENE-080116-1]	10.7749	6.46581
ENSDARG00000070331	-0.684726	3.54048e-05	0.00111829	muc5.1	mucin 5.1, oligomeric mucus/gel-forming [Source:ZFIN;Acc:ZDB-GENE-120822-1]	4.1766	2.5113
ENSDARG00000076472	-0.679147	0.000806787	0.0135359	ovol1a	ovo-like zinc finger 1a [Source:ZFIN;Acc:ZDB-GENE-031010-37]	14.3713	8.67463
ENSDARG00000007824	-0.678469	0.000757276	0.0129264	camta1b	calmodulin binding transcription activator 1b [Source:ZFIN;Acc:ZDB-GENE-080229-1]	2.49874	1.50768
ENSDARG00000075650	-0.677848	0.00125291	0.0185791	vps26c	VPS26 endosomal protein sorting factor C [Source:ZFIN;Acc:ZDB-GENE-040801-6]	35.5134	21.3405
ENSDARG00000061778	-0.673797	2.05877e-05	0.000719861	fmn2b	formin 2b [Source:ZFIN;Acc:ZDB-GENE-080225-35]	23.8494	14.3924
ENSDARG00000020371	-0.671834	0.00176676	0.0237204	g6pc3	glucose 6 phosphatase, catalytic, 3 [Source:NCBI gene;Acc:790919]	12.8916	7.79251
ENSDARG00000063276	-0.670996	0.000224683	0.0050095	msh3	mutS homolog 3 (E. coli) [Source:ZFIN;Acc:ZDB-GENE-060526-307]	6.17228	3.73671
ENSDARG00000099586	-0.667819	0.000183096	0.00427707	CR382383.2	gametocyte-specific factor 1-like [Source:NCBI gene;Acc:100535654]	22.6177	13.7611
ENSDARG00000020749	-0.665169	0.00259741	0.031413	caprin2	caprin family member 2 [Source:NCBI gene;Acc:407729]	10.0062	6.08742
ENSDARG00000075211	-0.665129	1.57396e-06	8.47098e-05	chd7	chromodomain helicase DNA binding protein 7 [Source:ZFIN;Acc:ZDB-GENE-070912-179]	18.949	11.5248
ENSDARG00000094010	-0.661074	0.000195313	0.00451446	swt1	SWT1 RNA endoribonuclease homolog [Source:ZFIN;Acc:ZDB-GENE-041015-373]	37.2956	22.8079
ENSDARG00000007885	-0.660848	0.00039156	0.00768779	fancl	FA complementation group L [Source:ZFIN;Acc:ZDB-GENE-040426-1045]	15.526	9.47139
ENSDARG00000009549	-0.659889	9.95379e-07	5.63323e-05	ubr4	ubiquitin protein ligase E3 component n-recognin 4 [Source:ZFIN;Acc:ZDB-GENE-090313-341]	23.3493	14.2608
ENSDARG00000063333	-0.658545	2.13068e-06	0.000108704	nup210	nucleoporin 210 [Source:ZFIN;Acc:ZDB-GENE-050208-132]	34.7326	21.2055
ENSDARG00000077487	-0.658418	0.00189592	0.025088	spsb3b	splA/ryanodine receptor domain and SOCS box containing 3b [Source:ZFIN;Acc:ZDB-GENE-121226-2]	28.9557	17.6917
ENSDARG00000012718	-0.655555	2.6805e-05	0.00089181	wee2	WEE1 homolog 2 (S. pombe) [Source:NCBI gene;Acc:327471]	35.8983	22.0021
ENSDARG00000024874	-0.653936	0.00357576	0.0391806	dock4b	dedicator of cytokinesis 4b [Source:ZFIN;Acc:ZDB-GENE-060130-74]	3.80935	2.34335
ENSDARG00000034685	-0.651396	3.05672e-05	0.000991735	tmem198b	transmembrane protein 198b [Source:NCBI gene;Acc:564608]	16.4774	10.1098
ENSDARG00000042708	-0.650731	2.59755e-05	0.000869973	tuba8l	tubulin, alpha 8 like [Source:ZFIN;Acc:ZDB-GENE-030131-9167]	123.914	76.0358
ENSDARG00000024651	-0.649329	9.37932e-06	0.000376379	snrpa1	small nuclear ribonucleoprotein polypeptide A' [Source:ZFIN;Acc:ZDB-GENE-041114-82]	78.0764	48.1046
ENSDARG00000059553	-0.646936	0.000211811	0.00478895	sympk	symplekin [Source:ZFIN;Acc:ZDB-GENE-060526-361]	50.054	30.8729
ENSDARG00000075821	-0.646447	0.00133555	0.019509	plxnb1a	plexin b1a [Source:ZFIN;Acc:ZDB-GENE-050302-63]	4.57426	2.81774
ENSDARG00000042116	-0.645965	0.00083208	0.013867	trim35-40	tripartite motif containing 35-40 [Source:ZFIN;Acc:ZDB-GENE-030131-6081]	38.7673	23.9785
ENSDARG00000053200	-0.643501	0.000534348	0.00977134	dis3l	DIS3 like exosome 3'-5' exoribonuclease [Source:NCBI gene;Acc:560362]	14.9196	9.21483
ENSDARG00000078139	-0.642564	0.000133492	0.00332796	appl2	adaptor protein, phosphotyrosine interaction, PH domain and leucine zipper containing 2 [Source:ZFIN;Acc:ZDB-GENE-081016-2]	23.0356	14.2393
ENSDARG00000103149	-0.64217	0.000252724	0.00545656	cog6	component of oligomeric golgi complex 6 [Source:ZFIN;Acc:ZDB-GENE-040426-909]	12.1338	7.49274
ENSDARG00000091342	-0.638407	0.00342441	0.0381466	adcy5	adenylate cyclase 5 [Source:ZFIN;Acc:ZDB-GENE-081104-470]	7.91488	4.9125
ENSDARG00000017986	-0.637457	5.75145e-05	0.0016884	vps13d	vacuolar protein sorting 13 homolog D [Source:ZFIN;Acc:ZDB-GENE-050912-1]	8.63132	5.35713
ENSDARG00000059581	-0.632542	0.000231436	0.00509827	mbd5	methyl-CpG binding domain protein 5 [Source:ZFIN;Acc:ZDB-GENE-070209-125]	15.3214	9.5355
ENSDARG00000044809	-0.627758	1.19645e-05	0.000458023	fpgs	folylpolyglutamate synthase [Source:ZFIN;Acc:ZDB-GENE-040426-2781]	19.9046	12.4347
ENSDARG00000056623	-0.626067	0.000204919	0.0046716	ptenb	phosphatase and tensin homolog B [Source:ZFIN;Acc:ZDB-GENE-030616-47]	14.5436	9.0778
ENSDARG00000106560	-0.625218	4.13674e-05	0.0012801	MCMDC2	minichromosome maintenance domain containing 2 [Source:NCBI gene;Acc:100150056]	41.6149	25.9865
ENSDARG00000061517	-0.623457	0.000882486	0.0144526	lrp1bb	low density lipoprotein receptor-related protein 1Bb [Source:ZFIN;Acc:ZDB-GENE-070912-401]	2.47634	1.54982
ENSDARG00000008592	-0.622225	0.000439265	0.00843143	mtmr8	myotubularin related protein 8 [Source:NCBI gene;Acc:393365]	9.24874	5.7973
ENSDARG00000043973	-0.621382	5.19497e-06	0.000228879	znf292b	zinc finger protein 292b [Source:ZFIN;Acc:ZDB-GENE-030131-9559]	19.1685	12.0301
ENSDARG00000077920	-0.619962	0.00390038	0.0420328	csmd3a	CUB and Sushi multiple domains 3a [Source:ZFIN;Acc:ZDB-GENE-050419-118]	1.82939	1.1479
ENSDARG00000078348	-0.614201	5.37534e-05	0.00159333	tcf20	transcription factor 20 [Source:ZFIN;Acc:ZDB-GENE-110411-97]	12.2595	7.7279
ENSDARG00000062986	-0.613179	0.00148448	0.0209922	pnpla7a	patatin-like phospholipase domain containing 7a [Source:ZFIN;Acc:ZDB-GENE-070112-1812]	11.4599	7.23448
ENSDARG00000024877	-0.613033	0.00385346	0.041658	ptgr1	prostaglandin reductase 1 [Source:ZFIN;Acc:ZDB-GENE-041212-80]	34.0656	21.4717
ENSDARG00000056690	-0.611631	0.000364225	0.00729194	mtmr1a	myotubularin related protein 1a [Source:ZFIN;Acc:ZDB-GENE-050522-518]	9.41488	5.94703
ENSDARG00000045371	-0.610948	0.00200697	0.0261944	prdm14	PR domain containing 14 [Source:ZFIN;Acc:ZDB-GENE-030131-2709]	15.2117	9.60645
ENSDARG00000079056	-0.610041	0.00413626	0.0435887	si:ch211-194c3.5	si:ch211-194c3.5 [Source:ZFIN;Acc:ZDB-GENE-090313-63]	66.1245	41.9247
ENSDARG00000079257	-0.609564	0.000173936	0.0040945	gemin5	gem (nuclear organelle) associated protein 5 [Source:ZFIN;Acc:ZDB-GENE-031112-9]	16.292	10.2777
ENSDARG00000096700	-0.608166	0.00150932	0.0212669	FP565451.1		9.84846	6.2369
ENSDARG00000097523	-0.606603	0.00320623	0.0363355	si:ch73-364h19.1	si:ch73-364h19.1 [Source:ZFIN;Acc:ZDB-GENE-031010-45]	13.8317	8.75644
ENSDARG00000060687	-0.606143	3.18417e-05	0.00102221	chd2	chromodomain helicase DNA binding protein 2 [Source:ZFIN;Acc:ZDB-GENE-050419-256]	15.0784	9.55358
ENSDARG00000074746	-0.605941	0.000626205	0.0111466	kcnd1	potassium voltage-gated channel, Shal-related subfamily, member 1 [Source:ZFIN;Acc:ZDB-GENE-081105-40]	14.8834	9.44137
ENSDARG00000057751	-0.604364	0.00190781	0.0251991	zbtb47a	zinc finger and BTB domain containing 47a [Source:ZFIN;Acc:ZDB-GENE-081104-121]	7.45865	4.7272
ENSDARG00000078474	-0.603054	0.00378727	0.0410233	myo15ab	myosin XVAb [Source:ZFIN;Acc:ZDB-GENE-090312-149]	8.57004	5.4481
ENSDARG00000061763	-0.600766	0.00335109	0.0375584	spata5l1	spermatogenesis associated 5-like 1 [Source:ZFIN;Acc:ZDB-GENE-060929-204]	9.48906	6.04207
ENSDARG00000055240	-0.600263	0.00390741	0.0420775	xdh	xanthine dehydrogenase [Source:ZFIN;Acc:ZDB-GENE-070719-9]	4.16514	2.64553
ENSDARG00000090337	-0.599968	2.19249e-05	0.000762729	pprc1	PPARG related coactivator 1 [Source:ZFIN;Acc:ZDB-GENE-030131-9858]	22.7941	14.5233
ENSDARG00000086985	-0.599577	1.7505e-05	0.000626435	klc4	kinesin light chain 4 [Source:ZFIN;Acc:ZDB-GENE-050417-350]	30.206	19.2303
ENSDARG00000104765	-0.595272	3.08394e-05	0.000998206	chek1	checkpoint kinase 1 [Source:ZFIN;Acc:ZDB-GENE-040426-896]	53.6803	34.2984
ENSDARG00000068705	-0.595072	0.000668402	0.0117229	tmem168a	transmembrane protein 168a [Source:NCBI gene;Acc:100034546]	19.1291	12.2286
ENSDARG00000055429	-0.594482	0.000353198	0.00710348	kat6b	K(lysine) acetyltransferase 6B [Source:ZFIN;Acc:ZDB-GENE-000607-52]	15.3551	9.80449
ENSDARG00000054723	-0.592116	0.00222663	0.0282294	si:ch211-242b18.1	si:ch211-242b18.1 [Source:ZFIN;Acc:ZDB-GENE-030131-1518]	8.52067	5.46707
ENSDARG00000095241	-0.589543	4.93915e-05	0.00148488	mybl2a	v-myb avian myeloblastosis viral oncogene homolog-like 2a [Source:ZFIN;Acc:ZDB-GENE-980526-529]	26.7627	17.1616
ENSDARG00000013312	-0.58752	5.26768e-05	0.0015648	cadps2	Ca++-dependent secretion activator 2 [Source:ZFIN;Acc:ZDB-GENE-030903-1]	14.9641	9.60376
ENSDARG00000105651	-0.586857	0.000761889	0.0129729	BX323060.3		150.83	97.0507
ENSDARG00000062962	-0.586638	1.15369e-05	0.00044595	kmt2ba	lysine (K)-specific methyltransferase 2Ba [Source:ZFIN;Acc:ZDB-GENE-060503-376]	22.0845	14.1976
ENSDARG00000055889	-0.586523	4.3877e-06	0.000199204	zgc:153215	zgc:153215 [Source:ZFIN;Acc:ZDB-GENE-061103-58]	98.1508	63.1142
ENSDARG00000077536	-0.585232	6.13084e-05	0.00177748	snrnp200	small nuclear ribonucleoprotein 200 (U5) [Source:ZFIN;Acc:ZDB-GENE-081105-64]	48.3968	31.1372
ENSDARG00000096577	-0.584972	0.000416679	0.00807698	adgre9	adhesion G protein-coupled receptor E9 [Source:ZFIN;Acc:ZDB-GENE-121214-61]	22.8885	14.7041
ENSDARG00000022615	-0.581059	0.00225014	0.0283962	si:ch211-241e1.3	si:ch211-241e1.3 [Source:ZFIN;Acc:ZDB-GENE-030131-230]	7.04603	4.54477
ENSDARG00000034146	-0.580629	0.000736197	0.0126611	ccnk	cyclin K [Source:NCBI gene;Acc:569432]	46.5763	30.0758
ENSDARG00000034181	-0.580154	0.000238771	0.00522113	esr2b	estrogen receptor 2b [Source:ZFIN;Acc:ZDB-GENE-030116-1]	27.6333	17.8465
ENSDARG00000069852	-0.57821	0.000826718	0.0137979	lipt2	lipoyl(octanoyl) transferase 2 [Source:NCBI gene;Acc:664765]	27.4363	17.7585
ENSDARG00000062801	-0.577113	0.000782433	0.0132161	erfl3	Ets2 repressor factor like 3 [Source:ZFIN;Acc:ZDB-GENE-090529-4]	5.52961	3.57552
ENSDARG00000079625	-0.576427	1.01685e-05	0.000401013	atr	ATR serine/threonine kinase [Source:ZFIN;Acc:ZDB-GENE-070912-458]	22.0025	14.2444
ENSDARG00000091116	-0.576217	0.000200646	0.00460479	pkhd1l1	polycystic kidney and hepatic disease 1 (autosomal recessive)-like 1 [Source:ZFIN;Acc:ZDB-GENE-060503-475]	3.94241	2.55208
ENSDARG00000059711	-0.576147	0.000230888	0.0050978	nol6	nucleolar protein 6 (RNA-associated) [Source:ZFIN;Acc:ZDB-GENE-030131-6294]	12.2117	7.91424
ENSDARG00000116052	-0.575499	0.00106429	0.0164485	il4r.2	interleukin 4 receptor, tandem duplicate 2 [Source:ZFIN;Acc:ZDB-GENE-140107-1]	30.139	19.5534
ENSDARG00000016093	-0.575325	0.00470817	0.0474402	qtrt2	queuine tRNA-ribosyltransferase accessory subunit 2 [Source:NCBI gene;Acc:402798]	7.79623	5.05685
ENSDARG00000023002	-0.574546	0.00483196	0.0482904	dtl	denticleless E3 ubiquitin protein ligase homolog (Drosophila) [Source:NCBI gene;Acc:192314]	20.5062	13.2971
ENSDARG00000103525	-0.571742	2.29657e-05	0.000788939	YTHDC2	YTH domain containing 2 [Source:NCBI gene;Acc:567114]	21.0514	13.6529
ENSDARG00000087205	-0.569376	0.00119899	0.0180327	akt3b	v-akt murine thymoma viral oncogene homolog 3b [Source:ZFIN;Acc:ZDB-GENE-110309-3]	18.7133	12.1567
ENSDARG00000000729	-0.569188	1.4101e-05	0.000522326	daxx	death-domain associated protein [Source:ZFIN;Acc:ZDB-GENE-010110-3]	55.9226	36.397
ENSDARG00000021048	-0.568254	0.000419037	0.00809985	clptm1l	CLPTM1 like [Source:NCBI gene;Acc:436653]	20.8803	13.5991
ENSDARG00000016089	-0.567095	0.000810029	0.0135737	bicral	BRD4 interacting chromatin remodeling complex associated protein like [Source:ZFIN;Acc:ZDB-GENE-100716-3]	14.9339	9.72697
ENSDARG00000008976	-0.564238	0.00102196	0.0159742	mdn1	midasin AAA ATPase 1 [Source:ZFIN;Acc:ZDB-GENE-041001-138]	8.63955	5.6362
ENSDARG00000100598	-0.562855	0.000992277	0.0156529	CABZ01109081.1	cadherin 19, type 2 [Source:NCBI gene;Acc:100332418]	12.6445	8.25979
ENSDARG00000037406	-0.559672	6.94465e-05	0.00195304	wdr19	WD repeat domain 19 [Source:ZFIN;Acc:ZDB-GENE-090313-277]	40.3112	26.4118
ENSDARG00000102974	-0.559097	0.000353259	0.00710348	baz2a	bromodomain adjacent to zinc finger domain, 2A [Source:ZFIN;Acc:ZDB-GENE-041010-202]	39.0581	25.6085
ENSDARG00000061024	-0.55899	0.000535132	0.00977271	rabggta	Rab geranylgeranyltransferase subunit alpha [Source:ZFIN;Acc:ZDB-GENE-060929-1042]	15.6301	10.2421
ENSDARG00000052482	-0.557537	6.25601e-05	0.00180752	arhgef11	Rho guanine nucleotide exchange factor (GEF) 11 [Source:ZFIN;Acc:ZDB-GENE-070604-1]	21.821	14.3099
ENSDARG00000001873	-0.557087	0.00172633	0.0232962	phgdh	phosphoglycerate dehydrogenase [Source:ZFIN;Acc:ZDB-GENE-030131-647]	15.5968	10.2301
ENSDARG00000099430	-0.556979	0.000561603	0.0101816	atg16l1	ATG16 autophagy related 16-like 1 (S. cerevisiae) [Source:ZFIN;Acc:ZDB-GENE-050417-401]	12.9387	8.48453
ENSDARG00000008703	-0.554354	0.00291908	0.0340713	apeh	acylaminoacyl-peptide hydrolase [Source:ZFIN;Acc:ZDB-GENE-030131-9870]	70.4625	46.1326
ENSDARG00000008805	-0.554068	0.000475443	0.00895673	orc3	origin recognition complex, subunit 3 [Source:ZFIN;Acc:ZDB-GENE-030131-6247]	33.2237	21.8481
ENSDARG00000100028	-0.552419	0.000986804	0.0155934	pole2	polymerase (DNA directed), epsilon 2 [Source:ZFIN;Acc:ZDB-GENE-020419-16]	41.5843	27.3673
ENSDARG00000045870	-0.552185	4.95662e-05	0.0014885	plekha5	pleckstrin homology domain containing, family A member 5 [Source:ZFIN;Acc:ZDB-GENE-041210-25]	29.6333	19.504
ENSDARG00000015971	-0.552051	0.00343701	0.0382025	rapgef1b	Rap guanine nucleotide exchange factor (GEF) 1b [Source:ZFIN;Acc:ZDB-GENE-040426-1001]	6.29563	4.141
ENSDARG00000115222	-0.551987	0.00032388	0.00667408	MARF1	meiosis regulator and mRNA stability factor 1 [Source:NCBI gene;Acc:100005105]	18.1682	11.9328
ENSDARG00000029472	-0.551921	0.000272368	0.00580431	afdna	afadin, adherens junction formation factor a [Source:ZFIN;Acc:ZDB-GENE-050419-52]	18.0164	11.8628
ENSDARG00000062267	-0.551901	1.7979e-05	0.000639232	kdm3b	lysine (K)-specific demethylase 3B [Source:ZFIN;Acc:ZDB-GENE-101007-4]	58.5056	38.5137
ENSDARG00000086551	-0.54828	0.00364415	0.0397554	irs4a	insulin receptor substrate 4a [Source:ZFIN;Acc:ZDB-GENE-120215-92]	8.26294	5.45213
ENSDARG00000099528	-0.547656	0.000125208	0.00315874	dus3l	dihydrouridine synthase 3-like (S. cerevisiae) [Source:ZFIN;Acc:ZDB-GENE-040426-1260]	31.323	20.6611
ENSDARG00000073843	-0.546949	0.00338186	0.0378133	myo9ab	myosin IXAb [Source:NCBI gene;Acc:562199]	11.7415	7.75972
ENSDARG00000043970	-0.546574	1.67038e-05	0.000602492	lrpprc	leucine-rich pentatricopeptide repeat containing [Source:ZFIN;Acc:ZDB-GENE-030131-7887]	35.2259	23.2845
ENSDARG00000010408	-0.544802	0.00301149	0.034848	igsf9b	immunoglobulin superfamily, member 9b [Source:ZFIN;Acc:ZDB-GENE-060810-28]	11.5741	7.66175
ENSDARG00000079011	-0.541772	0.00286143	0.0336651	col17a1b	collagen, type XVII, alpha 1b [Source:ZFIN;Acc:ZDB-GENE-030131-7145]	6.20349	4.11821
ENSDARG00000099652	-0.540519	0.000188547	0.00438208	xpot	exportin, tRNA (nuclear export receptor for tRNAs) [Source:NCBI gene;Acc:558020]	111.864	74.312
ENSDARG00000059029	-0.540165	0.00333325	0.0374503	mmp28	matrix metallopeptidase 28 [Source:ZFIN;Acc:ZDB-GENE-100226-1]	14.563	9.6695
ENSDARG00000014591	-0.537785	0.000258614	0.00556304	ilf2	interleukin enhancer binding factor 2 [Source:NCBI gene;Acc:406517]	269.493	179.289
ENSDARG00000079610	-0.535134	0.000199354	0.0045905	akap9	A kinase (PRKA) anchor protein 9 [Source:ZFIN;Acc:ZDB-GENE-030131-7276]	20.6788	13.7481
ENSDARG00000011422	-0.533677	0.00179989	0.0240784	ryr1a	ryanodine receptor 1a (skeletal) [Source:ZFIN;Acc:ZDB-GENE-020108-2]	2.47531	1.64915
ENSDARG00000039374	-0.533015	0.00128183	0.0188854	apool	apolipoprotein O-like [Source:ZFIN;Acc:ZDB-GENE-050327-76]	21.9763	14.6604
ENSDARG00000101081	-0.532375	0.00408345	0.0433085	ptprub	protein tyrosine phosphatase receptor type Ub [Source:NCBI gene;Acc:335096]	12.4305	8.28876
ENSDARG00000062973	-0.531016	0.000736039	0.0126611	ttll7	tubulin tyrosine ligase-like family, member 7 [Source:ZFIN;Acc:ZDB-GENE-070112-2112]	6.82057	4.55595
ENSDARG00000100251	-0.530084	0.000636328	0.0112829	si:ch211-152c8.2	si:ch211-152c8.2 [Source:ZFIN;Acc:ZDB-GENE-091204-383]	38.8583	26.0026
ENSDARG00000036304	-0.529911	0.000219177	0.00491501	dnaaf3l	dynein, axonemal, assembly factor 3 like [Source:ZFIN;Acc:ZDB-GENE-150903-1]	62.3497	41.6679
ENSDARG00000021402	-0.528787	9.53511e-05	0.00256086	mcm3ap	minichromosome maintenance complex component 3 associated protein [Source:ZFIN;Acc:ZDB-GENE-040715-1]	37.4658	25.0725
ENSDARG00000070040	-0.528123	0.000224923	0.0050095	zgc:162344	zgc:162344 [Source:ZFIN;Acc:ZDB-GENE-030131-6058]	45.7583	30.6452
ENSDARG00000098935	-0.527013	0.00432248	0.0447036	bxdc2	brix domain containing 2 [Source:ZFIN;Acc:ZDB-GENE-060518-1]	35.5574	23.7849
ENSDARG00000057660	-0.526444	0.00340064	0.037973	dhx57	DEAH (Asp-Glu-Ala-Asp/His) box polypeptide 57 [Source:ZFIN;Acc:ZDB-GENE-030131-4078]	45.3991	30.4255
ENSDARG00000062915	-0.525983	4.42157e-05	0.00135601	polr3b	polymerase (RNA) III (DNA directed) polypeptide B [Source:ZFIN;Acc:ZDB-GENE-030131-2887]	39.423	26.398
ENSDARG00000053574	-0.525824	0.000492056	0.00920651	fancd2	FA complementation group D2 [Source:ZFIN;Acc:ZDB-GENE-040116-5]	54.1222	36.3403
ENSDARG00000062055	-0.525182	0.000705578	0.0122807	rnf38	ring finger protein 38 [Source:ZFIN;Acc:ZDB-GENE-030131-8693]	22.3594	14.9874
ENSDARG00000045598	-0.523599	0.00137247	0.0198795	akr1b1.2	aldo-keto reductase family 1, member B1 (aldose reductase), tandem duplicate 2 [Source:ZFIN;Acc:ZDB-GENE-041210-132]	183.46	123.183
ENSDARG00000100623	-0.523403	0.000101461	0.00268037	trrap	transformation/transcription domain-associated protein [Source:ZFIN;Acc:ZDB-GENE-050809-47]	7.99214	5.36367
ENSDARG00000044402	-0.521955	0.00104684	0.0162613	nop16	NOP16 nucleolar protein homolog (yeast) [Source:NCBI gene;Acc:436807]	60.3366	40.4876
ENSDARG00000101404	-0.521682	0.00213368	0.0274126	CABZ01065131.1		26.0503	17.4742
ENSDARG00000087529	-0.519674	0.00190866	0.0251991	zgc:85936	zgc:85936 [Source:ZFIN;Acc:ZDB-GENE-040426-2450]	16.0575	10.7829
ENSDARG00000021193	-0.51959	0.00155361	0.0216715	coro1cb	coronin, actin binding protein, 1Cb [Source:ZFIN;Acc:ZDB-GENE-030131-418]	7.89473	5.3156
ENSDARG00000054570	-0.519533	4.12077e-05	0.00127804	smg1	SMG1 nonsense mediated mRNA decay associated PI3K related kinase [Source:ZFIN;Acc:ZDB-GENE-061013-767]	20.8809	14.0597
ENSDARG00000075543	-0.519122	0.000396443	0.00776699	chd8	chromodomain helicase DNA binding protein 8 [Source:NCBI gene;Acc:568214]	15.0153	10.101
ENSDARG00000102245	-0.518768	0.0022302	0.0282386	tk1	thymidine kinase 1, soluble [Source:ZFIN;Acc:ZDB-GENE-030131-5801]	20.236	13.6367
ENSDARG00000070098	-0.51642	0.000416395	0.00807698	lcorl	ligand dependent nuclear receptor corepressor-like [Source:ZFIN;Acc:ZDB-GENE-030131-6300]	11.8745	8.00895
ENSDARG00000058943	-0.514096	0.00314897	0.0359538	cdcp1a	CUB domain containing protein 1a [Source:ZFIN;Acc:ZDB-GENE-050327-55]	13.7264	9.27328
ENSDARG00000042261	-0.51322	0.000404439	0.00788987	cdan1	codanin 1 [Source:ZFIN;Acc:ZDB-GENE-110411-280]	19.1608	12.9625
ENSDARG00000095415	-0.512566	0.00221272	0.028131	RNF224	si:ch211-202f5.2 [Source:ZFIN;Acc:ZDB-GENE-070705-92]	55.0143	37.2679
ENSDARG00000036359	-0.511563	0.00423758	0.0441583	riox2	ribosomal oxygenase 2 [Source:ZFIN;Acc:ZDB-GENE-040426-1283]	16.2169	10.9738
ENSDARG00000005913	-0.510828	0.00150431	0.0212289	tgm1l3	transglutaminase 1 like 3 [Source:ZFIN;Acc:ZDB-GENE-120718-1]	19.8603	13.4614
ENSDARG00000076590	-0.509993	6.32925e-05	0.00182485	atad2	ATPase family AAA domain containing 2 [Source:ZFIN;Acc:ZDB-GENE-030131-7003]	116.396	78.9272
ENSDARG00000053113	-0.509954	0.000841694	0.0139577	ly75	lymphocyte antigen 75 [Source:ZFIN;Acc:ZDB-GENE-050309-166]	15.8578	10.7329
ENSDARG00000093484	-0.507844	0.00347634	0.0384287	si:dkey-95p16.2	si:dkey-95p16.2 [Source:ZFIN;Acc:ZDB-GENE-081105-65]	69.7787	47.291
ENSDARG00000022020	-0.507817	0.00185632	0.0247102	focad	focadhesin [Source:ZFIN;Acc:ZDB-GENE-080213-1]	7.55439	5.12561
ENSDARG00000018192	-0.50734	0.000108013	0.00282357	ubr5	ubiquitin protein ligase E3 component n-recognin 5 [Source:ZFIN;Acc:ZDB-GENE-030131-6559]	69.6366	47.2552
ENSDARG00000090971	-0.506049	6.57921e-05	0.0018772	cc2d2a	coiled-coil and C2 domain containing 2A [Source:ZFIN;Acc:ZDB-GENE-030131-2291]	30.6256	20.8196
ENSDARG00000043309	-0.504619	0.00419531	0.0438844	obscna	obscurin, cytoskeletal calmodulin and titin-interacting RhoGEF a [Source:ZFIN;Acc:ZDB-GENE-040812-4]	11.1276	7.57408
ENSDARG00000015860	-0.503878	0.00460013	0.0466437	mtmr9	myotubularin related protein 9 [Source:ZFIN;Acc:ZDB-GENE-040724-223]	14.7572	10.0545
ENSDARG00000026180	-0.503217	0.000367208	0.00733561	prpf8	pre-mRNA processing factor 8 [Source:ZFIN;Acc:ZDB-GENE-030131-577]	75.1033	51.1252
ENSDARG00000014161	-0.500065	0.00490582	0.0487881	ercc4	excision repair cross-complementation group 4 [Source:ZFIN;Acc:ZDB-GENE-030131-5533]	8.64018	5.89295
ENSDARG00000020647	-0.499596	0.000516091	0.00953274	trpc4apb	transient receptor potential cation channel, subfamily C, member 4 associated protein b [Source:ZFIN;Acc:ZDB-GENE-000330-2]	37.5267	25.6261
ENSDARG00000101377	-0.499195	0.00206718	0.0268274	ccdc142	coiled-coil domain containing 142 [Source:ZFIN;Acc:ZDB-GENE-030131-6705]	12.6868	8.66994
ENSDARG00000004174	-0.49855	6.19952e-05	0.00179309	cnot1	CCR4-NOT transcription complex, subunit 1 [Source:NCBI gene;Acc:448949]	182.867	124.958
ENSDARG00000045785	-0.497495	0.00164444	0.0225077	C25H12orf29	zgc:103499 [Source:NCBI gene;Acc:494063]	31.2817	21.3817
ENSDARG00000017311	-0.496801	0.00019758	0.00455346	gpsm2	G protein signaling modulator 2 [Source:ZFIN;Acc:ZDB-GENE-040426-1169]	38.9861	26.6708
ENSDARG00000089861	-0.496679	0.000168884	0.0040065	usp44	ubiquitin specific peptidase 44 [Source:NCBI gene;Acc:393227]	64.6931	44.2674
ENSDARG00000034825	-0.495155	0.00275104	0.032731	uspl1	ubiquitin specific peptidase like 1 [Source:NCBI gene;Acc:445403]	52.7639	36.1822
ENSDARG00000057378	-0.49455	0.00438191	0.0451143	selenou1a	Danio rerio selenoprotein U 1a (selenou1a), transcript variant 2, mRNA. [Source:RefSeq mRNA;Acc:NM_001354552]	67.3779	46.2225
ENSDARG00000104388	-0.493828	0.00164085	0.0224853	stag3	stromal antigen 3 [Source:ZFIN;Acc:ZDB-GENE-140106-130]	239.274	164.234
ENSDARG00000096859	-0.491912	0.00344196	0.0382025	si:ch211-286b4.4	si:ch211-286b4.4 [Source:ZFIN;Acc:ZDB-GENE-131127-605]	9.58444	6.57293
ENSDARG00000023999	-0.491742	0.00125626	0.0186154	heatr5a	HEAT repeat containing 5a [Source:NCBI gene;Acc:368728]	7.45716	5.11239
ENSDARG00000079312	-0.489103	0.00148398	0.0209922	kmt2ca	lysine (K)-specific methyltransferase 2Ca [Source:ZFIN;Acc:ZDB-GENE-080520-3]	15.78	10.8711
ENSDARG00000058801	-0.488437	0.0032825	0.036986	rev3l	REV3 like, DNA directed polymerase zeta catalytic subunit [Source:ZFIN;Acc:ZDB-GENE-050302-55]	9.45596	6.49857
ENSDARG00000035706	-0.487967	0.00344481	0.0382032	dock6	dedicator of cytokinesis 6 [Source:ZFIN;Acc:ZDB-GENE-120411-11]	13.9892	9.61812
ENSDARG00000068640	-0.486712	0.000936191	0.0150419	rsf1b.1	remodeling and spacing factor 1b, tandem duplicate 1 [Source:ZFIN;Acc:ZDB-GENE-030131-5829]	19.2221	13.2365
ENSDARG00000075217	-0.484299	0.000397981	0.00779158	tdrd12	tudor domain containing 12 [Source:ZFIN;Acc:ZDB-GENE-121214-348]	64.3979	44.4389
ENSDARG00000101059	-0.484278	0.00478575	0.0479362	dhx36	DEAH (Asp-Glu-Ala-His) box polypeptide 36 [Source:ZFIN;Acc:ZDB-GENE-050419-20]	18.6983	12.8982
ENSDARG00000104111	-0.484081	0.00411294	0.0434702	mrps30	mitochondrial ribosomal protein S30 [Source:ZFIN;Acc:ZDB-GENE-050809-4]	26.5751	18.3346
ENSDARG00000054778	-0.483273	0.00085984	0.0141577	pogza	pogo transposable element derived with ZNF domain a [Source:ZFIN;Acc:ZDB-GENE-040914-76]	18.8319	12.9979
ENSDARG00000035360	-0.482703	0.00167075	0.0228145	mink1	misshapen-like kinase 1 [Source:ZFIN;Acc:ZDB-GENE-060526-45]	27.8755	19.2631
ENSDARG00000062846	-0.481606	0.000809365	0.0135708	tmtc3	transmembrane O-mannosyltransferase targeting cadherins 3 [Source:ZFIN;Acc:ZDB-GENE-061221-2]	11.8486	8.18214
ENSDARG00000055493	-0.481429	0.00207595	0.026903	hic1	hypermethylated in cancer 1 [Source:ZFIN;Acc:ZDB-GENE-040713-2]	30.4797	21.0906
ENSDARG00000042527	-0.479265	0.000995748	0.0156896	unga	uracil DNA glycosylase a [Source:ZFIN;Acc:ZDB-GENE-040426-900]	74.9493	51.8804
ENSDARG00000092448	-0.477971	0.00175575	0.0236119	CR762431.1		39.3318	27.3022
ENSDARG00000095432	-0.477943	0.00320323	0.0363165	BX323074.2		267.763	185.049
ENSDARG00000114730	-0.477825	0.00177232	0.0237648	CABZ01113192.1		25.6242	17.7283
ENSDARG00000086075	-0.476544	0.000895184	0.0145822	ttc3	tetratricopeptide repeat domain 3 [Source:ZFIN;Acc:ZDB-GENE-090313-3]	32.6764	22.6275
ENSDARG00000101029	-0.474502	0.00347248	0.0384015	si:ch73-347e22.4	si:ch73-347e22.4 [Source:ZFIN;Acc:ZDB-GENE-140106-269]	8.62726	5.99278
ENSDARG00000044485	-0.474325	0.00409299	0.0433428	sall4	spalt-like transcription factor 4 [Source:ZFIN;Acc:ZDB-GENE-060328-2]	7.43372	5.17167
ENSDARG00000062139	-0.472965	0.000149416	0.00364548	eif2ak3	eukaryotic translation initiation factor 2-alpha kinase 3 [Source:ZFIN;Acc:ZDB-GENE-050414-2]	42.0399	29.2104
ENSDARG00000089893	-0.471505	0.00170337	0.0231227	tasora	transcription activation suppressor a [Source:ZFIN;Acc:ZDB-GENE-030131-6444]	19.863	13.8484
ENSDARG00000099801	-0.471338	0.000150776	0.00367101	topaz1	testis and ovary specific PAZ domain containing 1 [Source:ZFIN;Acc:ZDB-GENE-130117-1]	40.6692	28.3046
ENSDARG00000001558	-0.468695	0.0011692	0.0176817	kifc1	kinesin family member C1 [Source:ZFIN;Acc:ZDB-GENE-000208-21]	116.26	81.1713
ENSDARG00000062019	-0.464842	0.0035284	0.0388037	rufy2	RUN and FYVE domain containing 2 [Source:ZFIN;Acc:ZDB-GENE-070424-66]	23.8547	16.6876
ENSDARG00000020645	-0.463283	0.000744708	0.0127835	slc7a3a	solute carrier family 7 member 3a [Source:ZFIN;Acc:ZDB-GENE-041114-206]	54.9739	38.506
ENSDARG00000040564	-0.460665	0.000641727	0.011342	hnrnpul1	heterogeneous nuclear ribonucleoprotein U-like 1 [Source:ZFIN;Acc:ZDB-GENE-040426-2432]	78.5268	55.1065
ENSDARG00000102252	-0.460576	0.00486104	0.0484656	USP34	ubiquitin specific peptidase 34 [Source:NCBI gene;Acc:562779]	10.0409	7.03701
ENSDARG00000086808	-0.458222	0.00467037	0.0471469	ddhd1a	DDHD domain containing 1a [Source:ZFIN;Acc:ZDB-GENE-111020-16]	5.79111	4.06712
ENSDARG00000042308	-0.458033	0.00313585	0.0358637	arhgef18b	rho/rac guanine nucleotide exchange factor (GEF) 18b [Source:ZFIN;Acc:ZDB-GENE-070705-462]	14.2431	9.99027
ENSDARG00000095236	-0.456686	0.00223076	0.0282386	CT990618.1		64.78	45.576
ENSDARG00000059760	-0.456148	0.00103756	0.0161577	wdtc1	WD and tetratricopeptide repeats 1 [Source:ZFIN;Acc:ZDB-GENE-030131-3224]	29.3931	20.6547
ENSDARG00000010945	-0.455583	0.000999944	0.0157196	rapgef6	Rap guanine nucleotide exchange factor (GEF) 6 [Source:ZFIN;Acc:ZDB-GENE-030131-6972]	17.5502	12.3403
ENSDARG00000078041	-0.454787	0.000338041	0.00686792	xpo1a	exportin 1 (CRM1 homolog, yeast) a [Source:ZFIN;Acc:ZDB-GENE-050309-201]	158.873	111.905
ENSDARG00000007077	-0.454512	0.000612725	0.010935	ankrd50l	ankyrin repeat domain 50-like [Source:ZFIN;Acc:ZDB-GENE-041008-117]	20.8971	14.7176
ENSDARG00000006963	-0.453067	0.00126221	0.0186766	cse1l	CSE1 chromosome segregation 1-like (yeast) [Source:NCBI gene;Acc:30707]	56.8663	40.1343
ENSDARG00000033757	-0.45303	0.00471467	0.0474402	ncaph2	non-SMC condensin II complex, subunit H2 [Source:NCBI gene;Acc:562678]	27.3739	19.3102
ENSDARG00000010281	-0.450962	0.00158267	0.0219068	xpo4	exportin 4 [Source:NCBI gene;Acc:324342]	17.2801	12.1792
ENSDARG00000020596	-0.44967	0.0027966	0.0331178	miga1	mitoguardin 1 [Source:NCBI gene;Acc:450070]	21.7018	15.3379
ENSDARG00000079605	-0.449635	0.00101843	0.0159281	prmt5	protein arginine methyltransferase 5 [Source:ZFIN;Acc:ZDB-GENE-030616-585]	34.7802	24.5599
ENSDARG00000006225	-0.44813	0.00188701	0.0250095	ddx39aa	DEAD (Asp-Glu-Ala-Asp) box polypeptide 39Aa [Source:ZFIN;Acc:ZDB-GENE-030131-4275]	76.4377	54.0741
ENSDARG00000077264	-0.447799	0.00167236	0.0228145	wdr43	WD repeat domain 43 [Source:ZFIN;Acc:ZDB-GENE-021231-3]	62.2534	44.0735
ENSDARG00000074084	-0.446537	0.00275839	0.0327901	strip1	striatin interacting protein 1 [Source:NCBI gene;Acc:568805]	28.846	20.4385
ENSDARG00000003217	-0.444995	0.00201337	0.0262407	urb2	URB2 ribosome biogenesis homolog [Source:ZFIN;Acc:ZDB-GENE-030131-2621]	7.47608	5.30316
ENSDARG00000055566	-0.444586	0.00204663	0.0266237	mastl	microtubule associated serine/threonine kinase-like [Source:NCBI gene;Acc:445215]	34.9408	24.7619
ENSDARG00000098103	-0.444357	0.00446423	0.0456705	tefb	TEF transcription factor, PAR bZIP family member b [Source:ZFIN;Acc:ZDB-GENE-050522-224]	24.6841	17.5163
ENSDARG00000063385	-0.442904	0.00103011	0.0160651	cenpe	centromere protein E [Source:ZFIN;Acc:ZDB-GENE-060929-860]	76.8975	54.6436
ENSDARG00000013892	-0.442622	0.000907674	0.0147419	sorl1	sortilin-related receptor, L(DLR class) A repeats containing [Source:ZFIN;Acc:ZDB-GENE-050208-22]	14.5719	10.3434
ENSDARG00000100359	-0.442211	0.0023498	0.029317	AREL1	apoptosis resistant E3 ubiquitin protein ligase 1 [Source:NCBI gene;Acc:100332031]	11.0169	7.81826
ENSDARG00000077469	-0.440439	0.00205034	0.0266593	polr1b	RNA polymerase I subunit B [Source:ZFIN;Acc:ZDB-GENE-040426-1598]	18.9428	13.4671
ENSDARG00000060023	-0.438972	0.000968571	0.0153761	ncapg2	non-SMC condensin II complex, subunit G2 [Source:ZFIN;Acc:ZDB-GENE-070410-100]	31.9802	22.7849
ENSDARG00000056387	-0.437861	0.00140419	0.0202023	rnf17	ring finger protein 17 [Source:ZFIN;Acc:ZDB-GENE-030131-6451]	137.242	97.7861
ENSDARG00000077361	-0.43574	0.00487207	0.0485403	bptf	bromodomain PHD finger transcription factor [Source:ZFIN;Acc:ZDB-GENE-030131-3200]	15.7016	11.1977
ENSDARG00000012314	-0.43047	0.00133518	0.019509	usp25	ubiquitin specific peptidase 25 [Source:ZFIN;Acc:ZDB-GENE-040426-2847]	33.6112	24.0955
ENSDARG00000100394	-0.429224	0.00447674	0.0457304	lnpep	leucyl/cystinyl aminopeptidase [Source:ZFIN;Acc:ZDB-GENE-030131-1534]	11.8644	8.50861
ENSDARG00000075687	-0.426365	0.00119263	0.0179469	anapc1	anaphase promoting complex subunit 1 [Source:ZFIN;Acc:ZDB-GENE-081107-12]	16.6152	11.917
ENSDARG00000062612	-0.426056	0.0036859	0.0401212	dhx37	DEAH (Asp-Glu-Ala-His) box polypeptide 37 [Source:ZFIN;Acc:ZDB-GENE-030131-4505]	19.3532	13.8907
ENSDARG00000042887	-0.425306	0.0034189	0.0381162	TNPO2	transportin 2 [Source:HGNC Symbol;Acc:HGNC:19998]	38.2124	27.4544
ENSDARG00000011079	-0.423079	0.00307001	0.0353909	wdr3	WD repeat domain 3 [Source:ZFIN;Acc:ZDB-GENE-030131-9830]	34.6155	24.8986
ENSDARG00000043719	-0.422895	0.0035912	0.0393028	c3a.6	complement component c3a, duplicate 6 [Source:ZFIN;Acc:ZDB-GENE-041212-2]	44.6162	32.0967
ENSDARG00000035564	-0.422699	0.00167583	0.0228279	dgcr8	DGCR8 microprocessor complex subunit [Source:ZFIN;Acc:ZDB-GENE-030131-3421]	23.2639	16.7592
ENSDARG00000061052	-0.421666	0.00144605	0.020576	nipblb	NIPBL cohesin loading factor b [Source:NCBI gene;Acc:794108]	29.4431	21.2086
ENSDARG00000030999	-0.418953	0.00255802	0.03104	mybl1	v-myb avian myeloblastosis viral oncogene homolog-like 1 [Source:ZFIN;Acc:ZDB-GENE-041111-281]	34.4892	24.929
ENSDARG00000098304	-0.416681	0.00148427	0.0209922	taok1b	TAO kinase 1b [Source:ZFIN;Acc:ZDB-GENE-141024-1]	13.0387	9.42092
ENSDARG00000058538	-0.415513	0.00186716	0.0247943	alcamb	activated leukocyte cell adhesion molecule b [Source:ZFIN;Acc:ZDB-GENE-030131-1768]	56.4247	40.7653
ENSDARG00000077516	-0.415475	0.00334948	0.0375558	recql4	RecQ helicase-like 4 [Source:ZFIN;Acc:ZDB-GENE-091112-2]	8.35908	6.04582
ENSDARG00000074166	-0.41485	0.00193366	0.0254557	birc6	baculoviral IAP repeat containing 6 [Source:ZFIN;Acc:ZDB-GENE-091202-7]	13.3916	9.69029
ENSDARG00000013346	-0.414384	0.00158036	0.0218859	tasorb	transcription activation suppressor b [Source:ZFIN;Acc:ZDB-GENE-090311-29]	36.6609	26.555
ENSDARG00000024204	-0.412401	0.00135527	0.0197135	mcm3	minichromosome maintenance complex component 3 [Source:ZFIN;Acc:ZDB-GENE-020419-4]	121.305	88.0128
ENSDARG00000036698	-0.411005	0.00444312	0.0455906	znf865	zinc finger protein 865 [Source:ZFIN;Acc:ZDB-GENE-060503-896]	38.1551	27.7362
ENSDARG00000030945	-0.408021	0.00359914	0.0393739	si:ch211-259g3.4	si:ch211-259g3.4 [Source:ZFIN;Acc:ZDB-GENE-030131-8118]	10.436	7.58427
ENSDARG00000037174	-0.404396	0.0034858	0.0385179	nek12	NIMA-related kinase 12 [Source:ZFIN;Acc:ZDB-GENE-050410-11]	50.1687	36.5656
ENSDARG00000053240	-0.404151	0.00369656	0.0401993	kif6	kinesin family member 6 [Source:ZFIN;Acc:ZDB-GENE-061027-130]	35.2313	25.7083
ENSDARG00000008735	-0.40299	0.00487744	0.0485697	atp6ap2	ATPase H+ transporting accessory protein 2 [Source:ZFIN;Acc:ZDB-GENE-040426-1960]	37.9569	27.6577
ENSDARG00000014013	-0.402476	0.00269295	0.0322637	lbr	lamin B receptor [Source:ZFIN;Acc:ZDB-GENE-030804-11]	41.2706	30.1454
ENSDARG00000005540	-0.402306	0.00171568	0.0232323	xpo7	exportin 7 [Source:ZFIN;Acc:ZDB-GENE-060628-2]	29.6418	21.6349
ENSDARG00000036069	-0.400311	0.0016017	0.0221033	ddx39b	DEAD (Asp-Glu-Ala-Asp) box polypeptide 39B [Source:ZFIN;Acc:ZDB-GENE-040426-1259]	135.174	98.8651
ENSDARG00000061742	-0.400058	0.00445338	0.0456148	clasrp	CLK4-associating serine/arginine rich protein [Source:ZFIN;Acc:ZDB-GENE-060503-837]	24.9048	18.2375
ENSDARG00000108326	-0.399303	0.00499781	0.049363	LT631684.1	zmp:0000000755 [Source:NCBI gene;Acc:557305]	32.6346	23.8492
ENSDARG00000098822	-0.398319	0.00416568	0.0437045	tcerg1a	transcription elongation regulator 1a (CA150) [Source:ZFIN;Acc:ZDB-GENE-030131-1791]	29.3603	21.4896
ENSDARG00000074137	-0.397703	0.00326395	0.0368679	c2cd3	C2 domain containing 3 centriole elongation regulator [Source:ZFIN;Acc:ZDB-GENE-060503-104]	17.1286	12.5505
ENSDARG00000062479	-0.395865	0.00312179	0.0357624	vcam1b	vascular cell adhesion molecule 1b [Source:ZFIN;Acc:ZDB-GENE-070209-238]	19.467	14.2844
ENSDARG00000105693	-0.395754	0.00216782	0.0277401	CR354588.1	insulin receptor substrate 2-B-like [Source:NCBI gene;Acc:794462]	41.9193	30.7717
ENSDARG00000037238	-0.394725	0.00318931	0.0362635	smad5	SMAD family member 5 [Source:NCBI gene;Acc:30641]	54.6409	40.136
ENSDARG00000005754	-0.394509	0.00189074	0.0250348	ptprfb	protein tyrosine phosphatase receptor type Fb [Source:NCBI gene;Acc:799867]	31.9308	23.4385
ENSDARG00000086017	-0.394288	0.00267886	0.032165	zgc:153681	zgc:153681 [Source:ZFIN;Acc:ZDB-GENE-060825-299]	60.8711	44.7068
ENSDARG00000058953	-0.390823	0.00274186	0.0326785	abcc4	ATP-binding cassette, sub-family C (CFTR/MRP), member 4 [Source:ZFIN;Acc:ZDB-GENE-030616-511]	63.5771	46.764
ENSDARG00000016775	-0.387309	0.00206618	0.0268271	aqr	aquarius intron-binding spliceosomal factor [Source:ZFIN;Acc:ZDB-GENE-040426-1189]	49.4925	36.5259
ENSDARG00000070432	-0.38721	0.00326876	0.036907	ino80	INO80 complex ATPase subunit [Source:ZFIN;Acc:ZDB-GENE-041014-72]	12.3179	9.0897
ENSDARG00000061759	-0.386801	0.00248936	0.0303907	kdm6a	lysine (K)-specific demethylase 6A [Source:ZFIN;Acc:ZDB-GENE-081105-56]	22.9839	16.9659
ENSDARG00000101094	-0.382554	0.00216257	0.0277116	ATP11B	si:dkey-211e20.10 [Source:ZFIN;Acc:ZDB-GENE-081031-13]	53.1259	39.3465
ENSDARG00000015998	-0.38106	0.00492572	0.0489055	wdhd1	WD repeat and HMG-box DNA binding protein 1 [Source:ZFIN;Acc:ZDB-GENE-030131-1665]	34.8412	25.8278
ENSDARG00000023104	-0.380378	0.00487118	0.0485403	scaper	S-phase cyclin A-associated protein in the ER [Source:ZFIN;Acc:ZDB-GENE-060303-5]	66.9981	49.6812
ENSDARG00000022350	-0.379848	0.0042137	0.0440097	nek1	NIMA-related kinase 1 [Source:ZFIN;Acc:ZDB-GENE-040730-1]	28.6908	21.2896
ENSDARG00000063229	-0.377951	0.00395701	0.0424764	xpo1b	exportin 1 (CRM1 homolog, yeast) b [Source:ZFIN;Acc:ZDB-GENE-070530-6]	57.745	42.9078
ENSDARG00000069397	-0.375595	0.00493471	0.0489335	zswim8	zinc finger, SWIM-type containing 8 [Source:ZFIN;Acc:ZDB-GENE-050320-59]	64.2918	47.8166
ENSDARG00000040492	-0.373981	0.00434504	0.0448646	mthfd1b	methylenetetrahydrofolate dehydrogenase (NADP+ dependent) 1b [Source:ZFIN;Acc:ZDB-GENE-020905-4]	31.1555	23.1854
ENSDARG00000033012	-0.372309	0.0031918	0.0362768	pcnt	pericentrin [Source:ZFIN;Acc:ZDB-GENE-030829-26]	23.5723	17.5718
